# Supplementary material for: High resolution mapping of the tumor microenvironment using integrated single-cell, spatial and in situ analysis
Source: Nat Commun. 2023 Dec 19;14:8353. doi: 10.1038/s41467-023-43458-x (PMC10730913; doi:10.1038/s41467-023-43458-x)
Supplement: Supplementary file 4 — Source Data [file 41467_2023_43458_MOESM4_ESM.xlsx]

## Sheet: Fig. 2a scFFPE-seq UMAP
Barcode	Annotation	UMAP-X	UMAP-Y
AAACAAGCAAACGGGA-1	Stromal	3.62903	60.8641
AAACAAGCAAATAGGA-1	Macrophages_1	-5.7325	46.4952
AAACAAGCAACAAGTT-1	Perivascular-Like	28.9173	-38.7832
AAACAAGCAACCATTC-1	Myoepi_ACTA2+	-15.5635	21.2943
AAACAAGCAACTAAAC-1	Myoepi_ACTA2+	-44.4995	29.7059
AAACAAGCAAGTCGCG-1	Perivascular-Like	2.68449	-23.1139
AAACAAGCAATACCCT-1	Macrophages_1	11.4243	33.8806
AAACAAGCAATGGGAG-1	CD4+_T_Cells	47.9667	4.44711
AAACAAGCACAAGCGT-1	DCIS 1	-38.5022	54.9312
AAACAAGCACATTGTC-1	Stromal	18.1998	-26.9134
AAACAAGCACTAAGCA-1	Stromal	14.9611	-44.1658
AAACAAGCACTAGCGG-1	Stromal	1.24468	-54.587
AAACAAGCAGATTCGA-1	Prolif_Invasive_Tumor	-23.5348	-12.9257
AAACAAGCAGCTCGCT-1	Invasive_Tumor	-34.9929	-37.8549
AAACAAGCAGGCTTAA-1	Prolif_Invasive_Tumor	-55.42	-8.93394
AAACAAGCAGTAAGTT-1	CD4+_T_Cells	43.7742	-4.99892
AAACAAGCATTACACC-1	CD8+_T_Cells	36.9464	-9.62449
AAACCAATCAAGCGAT-1	Macrophages_1	19.8174	54.8493
AAACCAATCACGAACG-1	Stromal	3.75329	-47.5487
AAACCAATCAGGAGCC-1	Endothelial	34.4997	-43.6537
AAACCAATCATCAGCC-1	DCIS 1	-32.0219	43.7162
AAACCAATCCAATGAA-1	Macrophages_2	19.4973	49.3176
AAACCAATCCCATTGA-1	Macrophages_2	25.7053	68.0645
AAACCAATCGCTTCGG-1	Macrophages_2	11.1024	64.9154
AAACCAATCGTTATGT-1	CD4+_T_Cells	26.8405	2.59789
AAACCAATCGTTCAAT-1	Endothelial	36.2072	-46.753
AAACCAGGTAACCCAT-1	Macrophages_1	-41.6015	-5.33908
AAACCAGGTAATCCGT-1	Invasive_Tumor	-19.1166	-37.3291
AAACCAGGTACTGCCA-1	Macrophages_2	12.3651	64.6911
AAACCAGGTAGTAGGC-1	DCIS 2	-58.2604	15.6989
AAACCAGGTATCCGCA-1	Endothelial	1.47083	-15.3715
AAACCAGGTATTTCGA-1	B_Cells	-2.13035	-2.4679
AAACCAGGTCATGAAG-1	Macrophages_1	-2.738	59.1037
AAACCAGGTCCTTATT-1	CD4+_T_Cells	47.0735	2.19737
AAACCAGGTCTACCTC-1	Invasive_Tumor	-38.224	-26.5541
AAACCAGGTGATTAGG-1	DCIS 2	-24.6337	16.976
AAACCAGGTGCCCTTT-1	Invasive_Tumor	-3.54637	-28.6704
AAACCAGGTGTTTGTA-1	Prolif_Invasive_Tumor	-26.7408	-10.3232
AAACCAGGTTACCGTG-1	Perivascular-Like	28.5283	-37.5746
AAACCAGGTTAGTCTA-1	Endothelial	27.2446	-63.9479
AAACCAGGTTAGTGAG-1	DCIS 2	-25.124	16.5722
AAACCAGGTTAGTTTG-1	Perivascular-Like	-45.333	32.069
AAACCAGGTTCACTCC-1	Invasive_Tumor	-44.0907	-38.217
AAACCAGGTTCGATGT-1	CD8+_T_Cells	38.8344	24.4215
AAACCAGGTTTGCTCC-1	Stromal	12.8816	-43.0507
AAACCAGGTTTGTTTC-1	Macrophages_1	15.9286	42.4598
AAACCGGTCAAGGGTT-1	Prolif_Invasive_Tumor	-24.189	-9.99994
AAACCGGTCAGGCAAT-1	Stromal	-15.2255	-34.4955
AAACCGGTCAGGTTAA-1	Macrophages_1	29.6919	47.6631
AAACCGGTCATCACAT-1	Macrophages_1	19.9207	49.334
AAACCGGTCATTTAGC-1	Macrophages_1	32.0287	39.2563
AAACCGGTCGATTGAA-1	Invasive_Tumor	-39.6293	-7.58416
AAACCGGTCGCCTAGT-1	DCIS 1	-16.9812	44.3308
AAACCGGTCGTTATGT-1	Stromal_&_T_Cell_Hybrid	27.607	-26.8354
AAACCGGTCGTTCGTA-1	Macrophages_1	21.2685	29.841
AAACCGGTCTTACTCC-1	DCIS 2	-29.6498	11.9817
AAACCGGTCTTGATCG-1	Invasive_Tumor	-21.7436	-50.205
AAACGGGCAAATAACC-1	Macrophages_1	23.7679	35.6879
AAACGGGCAACGACTA-1	Invasive_Tumor	-33.0452	-40.3699
AAACGGGCAAGACATT-1	Endothelial	1.98479	-18.5207
AAACGGGCAAGCCAGT-1	DCIS 2	-41.3253	29.9972
AAACGGGCAAGCCTCC-1	Stromal_&_T_Cell_Hybrid	32.9881	-22.9216
AAACGGGCAAGCTATG-1	Endothelial	38.367	-45.9006
AAACGGGCAAGTAAGA-1	DCIS 2	-50.6488	2.99754
AAACGGGCAATTAGCG-1	Stromal	16.9997	-9.66748
AAACGGGCAATTCGGA-1	Macrophages_2	24.1788	69.6947
AAACGGGCAGCAATTG-1	Stromal	9.49987	-47.5458
AAACGGGCAGGACTAC-1	Invasive_Tumor	-49.8762	-29.7791
AAACGGGCAGGCTATA-1	Invasive_Tumor	-43.7747	-19.8425
AAACGGGCAGGGATGA-1	Myoepi_ACTA2+	-58.4445	18.6168
AAACGGGCATAGGGTC-1	Macrophages_1	7.61591	58.702
AAACGTTCAAGATAAG-1	T_Cell_&_Tumor_Hybrid	-53.2498	-32.5136
AAACGTTCAAGCGATC-1	IRF7+_DCs	66.5079	-15.9936
AAACGTTCAAGCTATG-1	DCIS 2	-40.8065	25.0764
AAACGTTCACACAAAT-1	DCIS 1	-35.8031	50.2788
AAACGTTCACCAACAA-1	DCIS 1	-30.0116	41.7523
AAACGTTCACTGACTT-1	Endothelial	-28.2642	52.8869
AAACGTTCACTGTCAT-1	Prolif_Invasive_Tumor	-45.8097	-15.8849
AAACGTTCATCACTCG-1	B_Cells	54.1157	-30.4436
AAACGTTCATCCACCA-1	B_Cells	46.2481	-33.1347
AAACGTTCATGGGTTA-1	DCIS 1	-36.0049	52.1562
AAACGTTCATTCAGGA-1	Invasive_Tumor	-9.63632	-21.5056
AAACGTTCATTCATGC-1	Stromal	14.6566	-31.3293
AAACTGGGTACGAATG-1	CD8+_T_Cells	26.3578	18.3376
AAACTGGGTAGCCCGT-1	Stromal	4.50985	-47.7264
AAACTGGGTAGCGGAT-1	IRF7+_DCs	66.6195	-16.0052
AAACTGGGTAGCTATC-1	CD8+_T_Cells	37.4224	22.7883
AAACTGGGTATGGTAG-1	T_Cell_&_Tumor_Hybrid	-49.1414	23.7194
AAACTGGGTCAGGATA-1	Stromal	6.61544	-45.4931
AAACTGGGTCATGAAG-1	Macrophages_1	7.48716	58.0684
AAACTGGGTGAACGGT-1	Invasive_Tumor	-40.7097	-33.2358
AAACTGGGTGAATCTC-1	Myoepi_ACTA2+	8.42373	21.7059
AAACTGGGTGCCCGAT-1	Endothelial	42.7183	-49.0906
AAACTGGGTGCGGTTC-1	Invasive_Tumor	-14.5778	-43.0794
AAACTGGGTGGGAACT-1	DCIS 2	-53.6992	16.7022
AAACTGGGTTAAGCCT-1	T_Cell_&_Tumor_Hybrid	-41.3965	-46.8231
AAACTGGGTTATGAGG-1	Macrophages_2	11.7728	65.4542
AAACTGGGTTTGTCCC-1	Stromal	6.90118	-48.8553
AAACTGTCACATAGTG-1	T_Cell_&_Tumor_Hybrid	13.3969	4.58786
AAACTGTCACGTAGTA-1	Invasive_Tumor	-42.24	-32.19
AAACTGTCACTAAGGC-1	Stromal	-5.55525	3.62423
AAACTGTCAGCCATAA-1	Stromal	3.21561	-60.77
AAACTGTCAGGCTGTG-1	Endothelial	28.8223	-9.69118
AAACTGTCATGGCGCA-1	Macrophages_2	18.4528	64.295
AAACTGTCATTGACTC-1	Stromal	6.46341	-61.3906
AAAGATGCAAGGAATA-1	Prolif_Invasive_Tumor	-39.7207	-9.34919
AAAGATGCAATAGCTG-1	T_Cell_&_Tumor_Hybrid	-1.79883	-12.1797
AAAGATGCACACCCAC-1	Invasive_Tumor	-17.74	-42.9071
AAAGATGCACATGCTT-1	CD4+_T_Cells	22.2568	2.18581
AAAGATGCACCACAAA-1	Invasive_Tumor	-34.1993	-32.4125
AAAGATGCACGGATAC-1	DCIS 1	-30.4853	60.2542
AAAGATGCAGAGAGCA-1	Invasive_Tumor	-5.09699	-29.887
AAAGATGCATCCGTCA-1	Macrophages_1	27.2121	43.3603
AAAGATGCATCTATGC-1	T_Cell_&_Tumor_Hybrid	-38.3687	-48.01
AAAGATGCATTACTCA-1	Invasive_Tumor	-15.1561	-1.28569
AAAGATGCATTGCGCC-1	Perivascular-Like	32.0341	-39.0491
AAAGATGCATTGTACC-1	Perivascular-Like	29.001	-39.9293
AAAGCATGTAAACCCT-1	CD4+_T_Cells	49.4951	-3.97308
AAAGCATGTACGATTC-1	DCIS 1	-24.9963	51.1953
AAAGCATGTATTTCGA-1	DCIS 2	-51.6632	14.5943
AAAGCATGTCAGTGCC-1	Mast_Cells	72.7712	-4.09124
AAAGCATGTGGGAACT-1	Stromal	3.07587	-42.0541
AAAGCATGTTAAGCCT-1	Invasive_Tumor	-6.87617	-17.882
AAAGCATGTTGGATAG-1	CD8+_T_Cells	17.5438	-11.6535
AAAGCATGTTGGATGA-1	Invasive_Tumor	-47.4974	-30.5244
AAAGCATGTTGGTTTA-1	Macrophages_1	8.98423	52.1006
AAAGCCTAGAGCAACT-1	Invasive_Tumor	-52.0188	-21.6964
AAAGCCTAGAGGAGTA-1	CD4+_T_Cells	39.5714	10.8173
AAAGCCTAGAGGATAG-1	B_Cells	-0.485987	-3.14225
AAAGCCTAGAGGCGAG-1	CD8+_T_Cells	33.5454	27.0683
AAAGCCTAGCCATCAC-1	Perivascular-Like	25.8053	-38.0333
AAAGCCTAGCCTGGTT-1	T_Cell_&_Tumor_Hybrid	2.76735	-4.20765
AAAGCCTAGCCTTAAT-1	Invasive_Tumor	-1.91282	-24.7626
AAAGCCTAGCTAAACA-1	Invasive_Tumor	9.94655	-19.0097
AAAGCCTAGCTTCTAG-1	Macrophages_1	20.0448	54.0802
AAAGCCTAGGCAAGCC-1	Invasive_Tumor	-12.8945	-20.3692
AAAGCCTAGGCGCATA-1	Invasive_Tumor	-30.7323	-44.1179
AAAGCCTAGGCGGATC-1	CD8+_T_Cells	40.529	18.7107
AAAGCCTAGGTAGACT-1	Invasive_Tumor	-12.9578	-15.5703
AAAGCCTAGGTTGTGG-1	DCIS 2	-24.3698	16.7674
AAAGCCTAGTAATTGG-1	Invasive_Tumor	-5.04741	-15.6988
AAAGCCTAGTTAGGCG-1	Myoepi_ACTA2+	-14.0404	46.3687
AAAGCCTAGTTGGCCT-1	Invasive_Tumor	-17.3682	-42.9555
AAAGCGAAGAGGCGAG-1	CD4+_T_Cells	42.0131	17.487
AAAGCGAAGATTATCC-1	Invasive_Tumor	-16.0132	-42.5419
AAAGCGAAGATTCATC-1	Macrophages_1	-0.825941	53.9133
AAAGCGAAGCAGGTTG-1	Invasive_Tumor	-36.9134	-29.4719
AAAGCGAAGCGAGGGA-1	Stromal	19.6159	-27.0026
AAAGCGAAGCTCAACC-1	CD4+_T_Cells	16.2711	14.6308
AAAGCGAAGCTTTACG-1	Stromal	5.07173	-44.1828
AAAGCGAAGGCAATCG-1	Macrophages_1	15.9637	-8.37384
AAAGCGAAGGCGCAAC-1	B_Cells	46.327	-17.6957
AAAGCGAAGGGATGAA-1	DCIS 2	-41.3325	24.5857
AAAGCGAAGTGCAACG-1	Stromal	13.7652	-24.673
AAAGCGAAGTTAGTTC-1	DCIS 2	-34.6904	25.6193
AAAGCGAAGTTTCAGT-1	CD4+_T_Cells	53.9536	15.381
AAAGGCAAGAAGTAGG-1	Invasive_Tumor	-32.4689	-48.4046
AAAGGCAAGACAAAGG-1	Invasive_Tumor	-5.62432	-19.2942
AAAGGCAAGATGCTAA-1	LAMP3+_DCs	43.4915	47.6572
AAAGGCAAGCACCTTA-1	CD4+_T_Cells	51.6461	12.377
AAAGGCAAGCCACTCG-1	CD4+_T_Cells	14.8974	-22.6057
AAAGGCAAGCCCTGAT-1	Prolif_Invasive_Tumor	-24.6817	-32.5883
AAAGGCAAGCCTGCCA-1	DCIS 2	-31.7799	16.4849
AAAGGCAAGGCCAACA-1	DCIS 1	-15.5507	49.6453
AAAGGCAAGGCGATAT-1	B_Cells	57.3593	-34.2871
AAAGGCAAGGGAGGAT-1	Myoepi_ACTA2+	10.9187	40.3972
AAAGGCAAGGGATTTA-1	DCIS 1	-38.3019	54.2015
AAAGGCAAGGGCGGTT-1	Prolif_Invasive_Tumor	-52.2225	-5.99472
AAAGGCAAGGGTGGGA-1	Invasive_Tumor	-14.3115	-6.28157
AAAGGCAAGGTTGGGC-1	Prolif_Invasive_Tumor	-46.788	-4.22274
AAAGGCAAGTTGGATA-1	Macrophages_1	8.16834	-61.1332
AAAGGCTTCATGGATA-1	DCIS 2	-37.6968	27.2165
AAAGGCTTCATTACCG-1	Invasive_Tumor	-7.83387	-20.4262
AAAGGCTTCATTGAGA-1	CD4+_T_Cells	44.6759	7.59746
AAAGGCTTCATTTGCG-1	CD8+_T_Cells	27.0292	21.0998
AAAGGCTTCCATCCTT-1	DCIS 2	-15.6086	4.78352
AAAGGCTTCCCAGACT-1	Macrophages_1	30.2147	43.9854
AAAGGCTTCCCAGTAC-1	CD4+_T_Cells	39.2902	0.671111
AAAGGCTTCCCTCAAA-1	Macrophages_1	-4.8186	57.358
AAAGGCTTCCTCAAGC-1	Prolif_Invasive_Tumor	-49.5212	-14.04
AAAGGCTTCGCAGCAA-1	CD8+_T_Cells	7.09076	8.77379
AAAGGCTTCGTCAACC-1	DCIS 2	-27.2823	17.794
AAAGGCTTCGTTATGT-1	CD4+_T_Cells	18.8572	5.69522
AAAGGGATCACAGCCT-1	Invasive_Tumor	-14.5931	-41.3616
AAAGGGATCATAATGG-1	Macrophages_1	26.9994	53.32
AAAGGGATCATGCGGA-1	DCIS 2	-33.8053	10.635
AAAGGGATCATGGTCC-1	Stromal	5.12638	-54.8281
AAAGGGATCCATAGAA-1	B_Cells	54.7163	-36.1425
AAAGGGATCCCAGTAC-1	Macrophages_1	17.6228	35.2865
AAAGGGATCCGCCTCT-1	Macrophages_1	5.49806	55.2464
AAAGGGATCCGTCAAC-1	DCIS 1	-36.7409	46.7868
AAAGGGATCCTGAGGA-1	Stromal	14.0105	-35.4697
AAAGGGATCGAAGTTA-1	CD8+_T_Cells	39.345	22.6986
AAAGGGATCTCAAACT-1	Macrophages_1	-3.29775	50.5908
AAAGGGATCTTAAGGA-1	CD8+_T_Cells	30.9574	-17.3517
AAAGGTACAAATCACG-1	Macrophages_1	-31.2813	-35.1471
AAAGGTACAACAGAGG-1	Macrophages_1	17.0516	42.4058
AAAGGTACAAGAAATG-1	Endothelial	40.59	-46.3966
AAAGGTACACTTTGTA-1	DCIS 1	-16.1208	44.8154
AAAGGTACAGCTCATT-1	B_Cells	-41.1395	-38.9904
AAAGGTACATAAGCCA-1	Stromal	-0.52519	-50.8693
AAAGGTACATATCGCT-1	CD8+_T_Cells	45.7567	18.4187
AAAGGTACATGTGGGT-1	CD8+_T_Cells	51.8596	23.8582
AAAGGTACATTACTCA-1	Macrophages_1	10.7259	11.4072
AAAGGTGAGACAAAGG-1	DCIS 2	-39.4815	19.4369
AAAGGTGAGACAACAC-1	Stromal	4.42395	-34.1395
AAAGGTGAGACAAGCT-1	Stromal	24.8728	-22.7506
AAAGGTGAGAGCAACT-1	DCIS 1	-36.8677	57.7482
AAAGGTGAGAGGCGTC-1	DCIS 2	-48.4834	14.0215
AAAGGTGAGCAATCGG-1	T_Cell_&_Tumor_Hybrid	-20.7376	-24.6546
AAAGGTGAGCAGCCAA-1	Macrophages_1	21.3874	56.759
AAAGGTGAGCGATGGC-1	B_Cells	44.2073	-31.9244
AAAGGTGAGCTCAAGG-1	Macrophages_1	30.7894	37.3188
AAAGGTGAGCTGGGTA-1	DCIS 1	-17.1636	47.4909
AAAGGTGAGGAGTCAT-1	Prolif_Invasive_Tumor	-46.2367	-9.24762
AAAGGTGAGGCCAACA-1	DCIS 1	-31.8975	44.6909
AAAGGTGAGGGTTTGG-1	Invasive_Tumor	-2.14095	-27.5745
AAAGGTGAGGTAATGC-1	Stromal	-43.4848	43.6039
AAAGGTGAGTAAGCAC-1	Stromal	8.77396	-54.3137
AAAGGTGAGTAAGTGC-1	Stromal	4.26225	-42.9673
AAAGGTGAGTACGGGC-1	DCIS 2	-23.5556	-35.0357
AAAGGTGAGTAGCGCA-1	DCIS 1	-30.7911	43.5942
AAAGGTGAGTAGCTAA-1	CD4+_T_Cells	29.9792	3.13992
AAAGGTGAGTGTGAGT-1	Macrophages_1	22.1927	41.517
AAAGGTGAGTTATTGC-1	Macrophages_1	28.7232	36.1224
AAAGTAGCAAAGCTCA-1	Macrophages_1	-6.08833	52.7733
AAAGTAGCAAATAACC-1	Stromal	17.3778	-31.4293
AAAGTAGCAAATGACT-1	B_Cells	-27.8688	-14.3786
AAAGTAGCAACCGTGG-1	B_Cells	-0.982911	-2.93764
AAAGTAGCAAGCCTAA-1	Myoepi_KRT15+	1.23517	35.8738
AAAGTAGCAAGTTCCT-1	Prolif_Invasive_Tumor	-31.0491	-12.6187
AAAGTAGCAATACCCT-1	B_Cells	52.434	-31.5848
AAAGTAGCAATGAAGA-1	B_Cells	22.2805	-10.4803
AAAGTAGCACCATCAT-1	Stromal	6.85658	-47.3581
AAAGTAGCACCTTACG-1	Macrophages_2	21.713	65.4622
AAAGTAGCACGGATAC-1	DCIS 2	10.2336	-21.0784
AAAGTAGCACTAGTAG-1	DCIS 2	-53.6134	6.66588
AAAGTAGCACTATCAC-1	CD4+_T_Cells	60.6312	5.92936
AAAGTAGCAGAAACTT-1	CD4+_T_Cells	49.4244	-4.70072
AAAGTAGCAGCACGTG-1	Invasive_Tumor	-7.48031	-35.5558
AAAGTAGCAGGACTAC-1	CD4+_T_Cells	19.4657	22.6391
AAAGTAGCATGCAATG-1	Invasive_Tumor	-14.4916	-7.18249
AAAGTAGCATGTTTCA-1	CD4+_T_Cells	60.8185	5.18089
AAAGTAGCATTCGGTT-1	Invasive_Tumor	-40.4332	-19.8956
AAAGTAGCATTGCGCC-1	Prolif_Invasive_Tumor	-45.4294	-2.6411
AAAGTAGCATTTATCG-1	CD4+_T_Cells	26.947	-4.45781
AAAGTCATCAATGTTC-1	B_Cells	20.9701	-10.8466
AAAGTCATCACCTTTC-1	DCIS 2	-39.9485	29.5361
AAAGTCATCCTAAGTT-1	CD4+_T_Cells	42.5163	-3.38686
AAAGTCATCGAAGCAT-1	CD4+_T_Cells	59.2575	5.50088
AAAGTCATCGAGGCGT-1	Prolif_Invasive_Tumor	-43.5159	-2.01229
AAAGTCATCGCGGATA-1	Myoepi_ACTA2+	-58.2498	18.8168
AAAGTCATCGCTTGCG-1	CD4+_T_Cells	26.8972	-4.68385
AAAGTCATCGGTAACG-1	DCIS 2	-56.0614	10.8422
AAAGTCATCGGTTCCG-1	DCIS 1	-62.1686	-16.1921
AAAGTCATCTATTGGT-1	Myoepi_KRT15+	-8.45023	35.2504
AAAGTCATCTTGAGGG-1	Invasive_Tumor	-53.6337	-24.1754
AAAGTGCTCACAACAA-1	Stromal	1.57357	-51.4525
AAAGTGCTCAGGCCAA-1	CD8+_T_Cells	40.0027	20.7242
AAAGTGCTCAGTAGCG-1	B_Cells	47.0897	-28.7639
AAAGTGCTCCTGCCAG-1	CD8+_T_Cells	30.2508	25.3462
AAAGTGCTCCTGGATC-1	B_Cells	54.0683	-26.9299
AAAGTGCTCGACTCAC-1	CD4+_T_Cells	33.7303	9.62378
AAAGTGCTCGAGAGAA-1	DCIS 1	-26.0916	35.011
AAAGTGCTCGGGCAAC-1	T_Cell_&_Tumor_Hybrid	-9.90474	-36.7601
AAAGTGCTCGGTTCCG-1	Invasive_Tumor	-32.2602	-39.6437
AAATCACCAAACTTCC-1	T_Cell_&_Tumor_Hybrid	-20.2192	-40.8579
AAATCACCAAATAGGA-1	Stromal	7.71503	-52.956
AAATCACCAACATGAT-1	Macrophages_1	9.80254	49.2189
AAATCACCAAGATGCC-1	CD4+_T_Cells	37.448	-14.7578
AAATCACCAAGGAATA-1	Stromal_&_T_Cell_Hybrid	16.7379	-60.2855
AAATCACCACGTAGTA-1	Macrophages_2	26.4742	68.0561
AAATCACCACTATGGA-1	DCIS 2	-22.646	16.674
AAATCACCACTGACTT-1	Macrophages_1	-5.43887	48.5042
AAATCACCAGCTACCC-1	DCIS 2	-34.8539	24.7079
AAATCACCATACTTGC-1	DCIS 1	-27.1167	36.6178
AAATCACCATGTTTCA-1	T_Cell_&_Tumor_Hybrid	-13.6919	10.3631
AAATCCTTCACTATAC-1	Invasive_Tumor	-3.76642	-23.4068
AAATCCTTCATCCCAA-1	Stromal	19.5083	-26.2289
AAATCCTTCATTGCAT-1	Stromal	20.1866	-33.5528
AAATCCTTCATTGTAC-1	CD4+_T_Cells	41.9036	-6.46035
AAATCCTTCCACAACC-1	Prolif_Invasive_Tumor	-34.388	-7.08559
AAATCCTTCCCTCATT-1	Invasive_Tumor	-36.6755	-34.5725
AAATCCTTCCCTCGTC-1	B_Cells	53.3942	-28.5908
AAATCCTTCCTTTGGA-1	Invasive_Tumor	-37.0001	-23.4086
AAATCCTTCGAACCGA-1	Stromal_&_T_Cell_Hybrid	36.5979	-17.9899
AAATCCTTCGGTAACG-1	Macrophages_1	9.62725	34.9486
AAATCCTTCTCAGCAC-1	CD8+_T_Cells	31.4978	25.2774
AAATCCTTCTTCAAGT-1	CD4+_T_Cells	54.6593	12.0095
AAATCGATCAAACCAA-1	Stromal_&_T_Cell_Hybrid	32.9878	-19.6762
AAATCGATCAAGATGC-1	Macrophages_1	2.78944	46.8882
AAATCGATCAAGCTCC-1	T_Cell_&_Tumor_Hybrid	-34.2107	10.6869
AAATCGATCAATTGGA-1	Invasive_Tumor	-48.5446	-32.8643
AAATCGATCACATTAC-1	Macrophages_2	13.4894	63.8514
AAATCGATCACCCTCC-1	Invasive_Tumor	11.1632	-21.426
AAATCGATCATGAGGT-1	Endothelial	37.3735	-57.8154
AAATCGATCCAAAGGT-1	LAMP3+_DCs	43.2643	45.9201
AAATCGATCCAACATT-1	CD8+_T_Cells	40.0435	25.9079
AAATCGATCCATAGAA-1	Macrophages_1	9.25817	45.0503
AAATCGATCCATTAGT-1	DCIS 1	-23.3001	39.6402
AAATCGATCCCAGACT-1	Stromal	15.7836	-35.3479
AAATCGATCCCTGGAT-1	Macrophages_1	27.9437	48.7438
AAATCGATCCGTCAAC-1	Macrophages_1	-5.61009	56.1596
AAATCGATCGCGGATA-1	CD4+_T_Cells	59.5042	4.11176
AAATCGATCGGTTATT-1	Stromal	1.63498	-53.4562
AAATCGATCGTGATTT-1	Endothelial	41.7331	-54.5072
AAATCGATCTAATTGC-1	Macrophages_1	22.2693	45.128
AAATCGATCTATTGGT-1	Endothelial	31.857	-41.8907
AAATCGATCTCACAAT-1	Invasive_Tumor	-48.086	-33.6777
AAATCGATCTCAGCTA-1	Prolif_Invasive_Tumor	-43.5111	-11.8983
AAATCGATCTGTGATT-1	CD8+_T_Cells	25.9715	20.1814
AAATGAGCAAACTTGG-1	DCIS 1	-17.4558	50.316
AAATGAGCAGCCTATT-1	Invasive_Tumor	-15.8242	-17.3839
AAATGAGCAGGAATAA-1	CD8+_T_Cells	12.6179	-0.776368
AAATGAGCATCAGGTA-1	B_Cells	-20.9218	-39.3138
AAATGAGCATGGGTTA-1	IRF7+_DCs	68.6726	-19.7647
AAATGAGCATTACACC-1	Invasive_Tumor	-2.9653	-10.6558
AAATGAGCATTCAACC-1	Invasive_Tumor	-16.4458	-4.81754
AAATGAGCATTCAGGA-1	DCIS 2	-5.84229	-32.1689
AAATGGTGTAACTACC-1	CD4+_T_Cells	37.523	-0.081924
AAATGGTGTAAGGCTA-1	DCIS 2	-56.6214	14.1751
AAATGGTGTACGGGCA-1	Invasive_Tumor	-3.79889	-27.6499
AAATGGTGTCAAAGAT-1	Myoepi_ACTA2+	-6.39524	21.4012
AAATGGTGTCAACATC-1	Myoepi_KRT15+	-11.4013	35.5012
AAATGGTGTCCTCACT-1	Macrophages_1	-21.5734	-0.593763
AAATGGTGTCGCAATT-1	B_Cells	49.469	-18.6617
AAATGGTGTCTACCAG-1	CD4+_T_Cells	45.8364	6.03577
AAATGGTGTGAACCAA-1	Invasive_Tumor	-46.6627	-48.6248
AAATGGTGTGCAATAG-1	Stromal_&_T_Cell_Hybrid	37.1265	-20.6476
AAATGGTGTGCTTCGA-1	Myoepi_ACTA2+	-10.6409	23.9573
AAATGGTGTGGTTCTG-1	Invasive_Tumor	9.4612	-14.0923
AAATGGTGTTAACCAC-1	Prolif_Invasive_Tumor	-35.2187	-10.7125
AAATGGTGTTTAGTTG-1	Myoepi_ACTA2+	-13.6157	21.4231
AACAAGCTCACTGTCA-1	CD8+_T_Cells	38.0594	-7.3855
AACAAGCTCATCCCAA-1	DCIS 2	-51.5596	12.9244
AACAAGCTCATTGAGA-1	Invasive_Tumor	-13.7165	-2.82488
AACAAGCTCCATCCAA-1	DCIS 2	-25.3496	17.4284
AACAAGCTCCATCCTT-1	Stromal	14.4882	-44.301
AACAAGCTCCGAATTT-1	Invasive_Tumor	-38.0718	-28.5799
AACAAGCTCCTCACGG-1	Invasive_Tumor	-13.2517	-39.1487
AACAAGCTCGCCTATA-1	Invasive_Tumor	-23.8225	-39.842
AACAAGCTCGCTTGAC-1	Prolif_Invasive_Tumor	-32.6523	-51.9432
AACAAGCTCTAATCAC-1	Stromal	13.2382	-44.8568
AACACTAAGATAGCCG-1	Myoepi_KRT15+	-46.7535	-49.1947
AACACTAAGATGATTG-1	Macrophages_2	15.9826	58.0425
AACACTAAGATTGAGC-1	Invasive_Tumor	-4.74147	-24.7656
AACACTAAGCATCCCG-1	Stromal_&_T_Cell_Hybrid	49.3336	-8.33894
AACACTAAGCCATCGT-1	CD4+_T_Cells	44.2979	-4.35209
AACACTAAGCCCGTTG-1	Prolif_Invasive_Tumor	-49.3161	-14.9598
AACACTAAGCCCTGAT-1	Endothelial	40.4136	-51.7659
AACACTAAGCCTAAGG-1	Prolif_Invasive_Tumor	-55.0989	-20.6334
AACACTAAGCCTGGTT-1	B_Cells	55.265	-27.1748
AACACTAAGCGAATAC-1	Prolif_Invasive_Tumor	-37.1983	-16.5968
AACACTAAGCTTACTG-1	Endothelial	29.4132	-9.98391
AACACTAAGGAACCAT-1	Endothelial	40.9659	-51.2116
AACACTAAGGACACGC-1	Myoepi_ACTA2+	-7.00243	18.4746
AACACTAAGGCAGGCT-1	Macrophages_1	21.405	27.0789
AACACTAAGTACCAGG-1	CD4+_T_Cells	51.8151	3.66396
AACACTAAGTCACACC-1	Invasive_Tumor	-11.8915	-33.6749
AACACTAAGTCCTGAC-1	DCIS 1	-35.0391	56.3437
AACACTAAGTCTAATC-1	Macrophages_1	22.4232	46.3818
AACACTAAGTTTGGTT-1	Macrophages_1	15.8762	36.9698
AACATAGTCAAGCGAT-1	Invasive_Tumor	-30.9791	-29.2361
AACATAGTCAGGCCTT-1	DCIS 2	-27.6495	11.8027
AACATAGTCAGGTTAA-1	Endothelial	35.9939	-46.1626
AACATAGTCAGTTAGA-1	T_Cell_&_Tumor_Hybrid	3.34218	-1.53721
AACATAGTCATGGATA-1	Macrophages_1	26.1395	61.9384
AACATAGTCCAAAGGT-1	Macrophages_1	23.2657	48.1031
AACATAGTCCAACAGG-1	Macrophages_1	20.7065	36.7514
AACATAGTCCAGAAAC-1	Macrophages_1	25.8002	44.3917
AACATAGTCCCATAGC-1	CD4+_T_Cells	36.7107	5.75356
AACATAGTCCTTGAGC-1	Invasive_Tumor	-9.46103	-20.0767
AACATAGTCGGGCAAC-1	Prolif_Invasive_Tumor	-44.5273	-13.3143
AACATAGTCTCAGCAC-1	DCIS 1	-35.3016	51.5146
AACATAGTCTGGCTAC-1	Macrophages_1	24.6163	42.1659
AACATAGTCTTGAGGG-1	Myoepi_KRT15+	-3.02541	29.3516
AACATAGTCTTTAAGC-1	Invasive_Tumor	-43.9003	-16.8246
AACATTGAGACCATTT-1	CD4+_T_Cells	51.2888	11.0374
AACATTGAGATGCCTC-1	DCIS 1	-18.7849	46.0505
AACATTGAGCACCTTA-1	Macrophages_1	-0.958085	10.9758
AACATTGAGCATCTTG-1	Macrophages_2	7.97151	35.8725
AACATTGAGCCATTTG-1	Macrophages_1	-34.6438	-28.9944
AACATTGAGGAACCGC-1	Macrophages_1	31.6182	38.1103
AACATTGAGGAAGCAA-1	Macrophages_1	6.94692	53.8632
AACATTGAGGTCAAAC-1	T_Cell_&_Tumor_Hybrid	17.3833	8.03809
AACATTGAGGTGTCCT-1	Macrophages_1	-4.35797	57.4713
AACATTGAGTAGCCTC-1	Macrophages_1	24.3755	46.3995
AACATTGAGTCAAACA-1	Invasive_Tumor	-32.7913	-47.7698
AACATTGAGTCAATAG-1	CD4+_T_Cells	50.5479	0.0032387
AACATTGAGTCTTGCA-1	Myoepi_ACTA2+	-8.6301	19.4733
AACATTGAGTGAATCA-1	CD4+_T_Cells	40.1642	7.47568
AACATTGAGTTGCGCT-1	DCIS 2	-38.3258	29.9763
AACCAAATCAAGGTCG-1	CD4+_T_Cells	27.574	3.23724
AACCAAATCAATGTGA-1	Invasive_Tumor	-3.28078	-28.1321
AACCAAATCACAAACA-1	Prolif_Invasive_Tumor	-48.7402	-11.8233
AACCAAATCACAGGAT-1	Invasive_Tumor	-24.6168	-35.5342
AACCAAATCATCCAGC-1	Myoepi_ACTA2+	-17.3227	18.5633
AACCAAATCATGAGGT-1	DCIS 2	-32.1349	24.4055
AACCAAATCGAAACTA-1	Macrophages_1	5.43766	54.9193
AACCAAATCGACCGTT-1	Stromal	6.60856	-39.7354
AACCAAATCGAGAGAA-1	CD4+_T_Cells	54.2243	-4.57032
AACCAAATCGATATTC-1	CD4+_T_Cells	57.1559	5.98838
AACCAAATCGGTAAAC-1	CD4+_T_Cells	33.7221	6.70304
AACCAAATCTAACTAC-1	CD4+_T_Cells	47.0365	-4.66186
AACCAAATCTGGCCCA-1	CD4+_T_Cells	59.3288	2.63254
AACCAAATCTGGCTAC-1	Invasive_Tumor	-47.4343	-35.9539
AACCAAATCTTCGCCC-1	Prolif_Invasive_Tumor	-33.8179	-15.4004
AACCAACAGAGGTTTA-1	CD8+_T_Cells	29.8703	13.6836
AACCAACAGCAAACCG-1	CD8+_T_Cells	46.4934	19.5297
AACCAACAGCGGCTTT-1	Myoepi_KRT15+	0.275552	33.0108
AACCAACAGGAGTCAT-1	CD4+_T_Cells	47.2425	-6.93278
AACCAACAGGATCCCT-1	Macrophages_1	-4.38704	55.8461
AACCAACAGGCGAGTC-1	Endothelial	-14.5313	-4.08071
AACCAACAGGCTACTC-1	Invasive_Tumor	-32.0916	-47.0923
AACCAACAGGCTGTGA-1	Invasive_Tumor	-11.5916	4.7594
AACCAACAGGTAACTA-1	CD8+_T_Cells	31.3347	-15.0016
AACCAACAGGTAATTG-1	Prolif_Invasive_Tumor	-31.5539	-16.886
AACCAACAGGTTAGGT-1	Endothelial	37.0118	-53.9779
AACCAACAGGTTGCAG-1	Invasive_Tumor	-12.4192	-18.9281
AACCAACAGTAAACCA-1	CD8+_T_Cells	53.1802	17.0059
AACCAACAGTAATGGC-1	T_Cell_&_Tumor_Hybrid	-5.38202	-35.0122
AACCAACAGTACCCAC-1	DCIS 1	-40.1916	55.4075
AACCAACAGTGAGTTA-1	Macrophages_2	11.5101	63.4775
AACCAACAGTTGCAGG-1	DCIS 2	-49.3594	-44.8593
AACCAGGTCAAGCGAT-1	Myoepi_ACTA2+	-9.02359	21.5132
AACCAGGTCACATTCG-1	Invasive_Tumor	-37.9217	-27.4617
AACCAGGTCACTTGAT-1	CD8+_T_Cells	12.785	3.75494
AACCAGGTCAGGCCTT-1	CD4+_T_Cells	37.4943	6.68619
AACCAGGTCATCAAGA-1	CD4+_T_Cells	21.0063	2.06479
AACCAGGTCATTACCG-1	CD4+_T_Cells	14.7601	14.864
AACCAGGTCATTGCAT-1	Invasive_Tumor	-48.4185	-45.4027
AACCAGGTCCAGCTAC-1	Myoepi_KRT15+	-4.66667	38.2152
AACCAGGTCCTAATCG-1	T_Cell_&_Tumor_Hybrid	2.42104	9.83759
AACCAGGTCCTCAATG-1	CD8+_T_Cells	8.37359	8.56665
AACCAGGTCGAGGTTG-1	Invasive_Tumor	-35.4628	-39.3413
AACCAGGTCGCAACGA-1	DCIS 1	-37.3003	57.7632
AACCAGGTCGGGCAGT-1	Invasive_Tumor	-17.7964	-45.0838
AACCAGGTCTGGAACG-1	Macrophages_1	-3.76762	-7.53068
AACCAGGTCTTACTCC-1	Macrophages_2	19.4438	69.2243
AACCATAAGAAGGTTC-1	DCIS 2	-44.8891	17.687
AACCATAAGACCATGG-1	B_Cells	45.0891	-19.0454
AACCATAAGACGCATG-1	DCIS 1	-33.3593	49.6502
AACCATAAGACTCCTA-1	CD8+_T_Cells	32.1013	25.8834
AACCATAAGAGAGCAA-1	Macrophages_1	24.8812	43.6747
AACCATAAGAGGTTTA-1	Invasive_Tumor	-16.2367	-31.1271
AACCATAAGATGCTAA-1	CD8+_T_Cells	34.0464	27.6434
AACCATAAGCGATGGC-1	CD4+_T_Cells	19.6595	20.6797
AACCATAAGCTACGTC-1	B_Cells	55.552	-33.1227
AACCATAAGCTGATGG-1	DCIS 2	-57.566	21.5873
AACCATAAGCTTACAT-1	DCIS 1	-40.775	51.7599
AACCATAAGGATCCAG-1	Invasive_Tumor	-17.3781	-40.5877
AACCATAAGGATGTTA-1	CD8+_T_Cells	39.3837	16.1729
AACCATAAGGATTAGC-1	DCIS 1	-40.5524	46.7031
AACCATAAGGCTACTC-1	DCIS 2	-27.6091	15.1314
AACCATAAGGGATTTA-1	Macrophages_1	9.08481	-20.6118
AACCATAAGGTCAAGT-1	Macrophages_1	18.5159	56.5574
AACCATAAGTAAGCTA-1	Macrophages_1	16.2772	39.597
AACCATAAGTACCAGG-1	DCIS 2	-48.6872	12.1112
AACCATAAGTCTTGCA-1	Macrophages_2	22.609	69.4695
AACCATAAGTTACAGA-1	CD4+_T_Cells	24.8475	9.71639
AACCATTTCACTTCGA-1	Myoepi_KRT15+	-0.877868	30.1494
AACCATTTCAGCCTTA-1	DCIS 1	-38.1208	56.1134
AACCATTTCAGGCAAT-1	Invasive_Tumor	-31.1969	-39.0654
AACCATTTCATAATCC-1	Endothelial	33.8762	-50.1137
AACCATTTCATTATGC-1	B_Cells	45.8535	-31.9219
AACCATTTCCATTAGT-1	T_Cell_&_Tumor_Hybrid	3.91298	-4.69404
AACCATTTCCGTGACT-1	Prolif_Invasive_Tumor	-43.196	-2.71764
AACCATTTCGAACGTG-1	Macrophages_2	23.2331	69.0528
AACCATTTCGCAGCAA-1	Endothelial	42.6001	-52.5082
AACCATTTCGCCTAAC-1	Myoepi_KRT15+	-6.74394	36.0329
AACCATTTCGCTATAT-1	CD4+_T_Cells	52.2897	0.300654
AACCATTTCTAATCGT-1	Invasive_Tumor	-44.9293	3.89651
AACCATTTCTGTGACC-1	Stromal	12.3155	-40.82
AACCCGGCAAACCCAA-1	DCIS 1	-15.3635	-14.4727
AACCCGGCAAAGGTAA-1	CD8+_T_Cells	41.7443	22.2468
AACCCGGCAACAGGCT-1	Macrophages_1	4.85216	52.8883
AACCCGGCAAGCCAGT-1	Invasive_Tumor	-31.4899	-41.3402
AACCCGGCAAGCTTTC-1	DCIS 1	-39.3344	45.319
AACCCGGCACAATGGC-1	CD4+_T_Cells	34.6368	7.81057
AACCCGGCACCGGTAG-1	DCIS 1	-45.2204	44.7551
AACCCGGCACTTCGAT-1	Macrophages_1	25.6999	23.0154
AACCCGGCAGGTATAT-1	B_Cells	56.8109	-29.9491
AACCCGGCAGTAAGGG-1	Myoepi_ACTA2+	-6.36573	36.2599
AACCCGGCATAAGCCA-1	Stromal	9.78072	-50.7388
AACCCGGCATCCACCA-1	Invasive_Tumor	-40.1183	18.8479
AACCCGGCATGTGGCG-1	Invasive_Tumor	-11.2962	-34.2173
AACCCGGCATTAGCGA-1	DCIS 2	-46.3783	17.0715
AACCCGGCATTTAGCC-1	Prolif_Invasive_Tumor	-54.9189	-19.9846
AACCCGGCATTTCGCG-1	Macrophages_1	-23.4086	-3.51551
AACCCGGCATTTCTTC-1	CD4+_T_Cells	39.7508	-8.99976
AACCTAAAGAGCAACT-1	Prolif_Invasive_Tumor	-53.065	-16.6002
AACCTAAAGATAACCA-1	CD8+_T_Cells	33.4893	-17.0496
AACCTAAAGCAACATA-1	Invasive_Tumor	-53.8787	-33.1646
AACCTAAAGCACTAGG-1	DCIS 1	-63.0448	-14.6403
AACCTAAAGCATTACT-1	T_Cell_&_Tumor_Hybrid	26.2625	3.58318
AACCTAAAGCCTCTAA-1	CD4+_T_Cells	50.0629	7.25401
AACCTAAAGGAAGCAA-1	CD8+_T_Cells	17.3409	-11.4942
AACCTAAAGGCGCAAC-1	T_Cell_&_Tumor_Hybrid	15.1318	7.36168
AACCTAAAGGGTTAAC-1	Invasive_Tumor	-39.7622	-29.9223
AACCTAAAGGGTTGGC-1	Stromal_&_T_Cell_Hybrid	8.08563	-25.1207
AACCTAAAGGTCACTC-1	Mast_Cells	72.7566	-4.63328
AACCTAAAGGTTAGAC-1	Invasive_Tumor	-11.9908	-6.21974
AACCTAAAGTACCAGG-1	T_Cell_&_Tumor_Hybrid	2.27032	-0.199117
AACCTAAAGTATGGTA-1	B_Cells	46.3219	-30.8086
AACCTAAAGTCTATGT-1	DCIS 2	-40.2833	12.6269
AACCTAAAGTTACCCA-1	Stromal_&_T_Cell_Hybrid	35.7435	-14.7202
AACCTAAAGTTTGCTG-1	Invasive_Tumor	-18.9652	-12.1469
AACCTATTCAAACCAA-1	DCIS 2	-32.499	23.9482
AACCTATTCACAACAA-1	T_Cell_&_Tumor_Hybrid	1.85281	2.28395
AACCTATTCAGGCAAT-1	Stromal_&_T_Cell_Hybrid	35.8998	-21.8884
AACCTATTCAGGCCAA-1	CD8+_T_Cells	51.9833	15.6971
AACCTATTCATGGTCC-1	DCIS 1	-15.8236	43.0172
AACCTATTCATTTAGC-1	T_Cell_&_Tumor_Hybrid	-29.4278	-26.9877
AACCTATTCCGCCATG-1	DCIS 1	-39.5046	48.9752
AACCTATTCCTTATGG-1	Invasive_Tumor	-8.55983	-25.1396
AACCTATTCGATTGGG-1	B_Cells	21.0007	-10.1248
AACCTATTCGCCTCGA-1	Macrophages_1	18.4969	46.9492
AACCTATTCGTCCATA-1	Invasive_Tumor	-26.7366	-49.4644
AACCTATTCTAGCCTA-1	Stromal	-22.1387	-1.86825
AACCTATTCTGCAACC-1	Myoepi_KRT15+	-4.05757	28.8557
AACCTCATCACAGGGC-1	Myoepi_ACTA2+	7.69282	22.4365
AACCTCATCACATTAC-1	Endothelial	39.345	-43.4364
AACCTCATCACGAACG-1	DCIS 1	-28.3007	59.7891
AACCTCATCCAATAGA-1	CD4+_T_Cells	46.1213	-5.04922
AACCTCATCCCATTGA-1	CD4+_T_Cells	46.4076	7.20522
AACCTCATCCGCCTCT-1	Invasive_Tumor	-38.0804	-30.3342
AACCTCATCCTCACTT-1	Invasive_Tumor	-35.7949	-26.7936
AACCTCATCCTGGAAG-1	B_Cells	-48.1918	-29.6114
AACCTCATCGAACGTG-1	Macrophages_1	29.2224	35.9163
AACCTCATCGACTCAC-1	CD8+_T_Cells	9.21261	2.24645
AACCTCATCGGTACAG-1	Endothelial	9.35906	0.162727
AACCTCATCGTTGCAC-1	Stromal	-14.7854	-3.37459
AACCTCATCTACTACG-1	DCIS 2	-16.5934	9.56178
AACCTCATCTGGGAAT-1	CD4+_T_Cells	28.0558	7.99736
AACCTCATCTGTGATT-1	Macrophages_2	25.9209	67.8241
AACCTCATCTTAAGCT-1	Macrophages_2	-43.0177	9.15779
AACCTGCTCAAACCAA-1	Macrophages_1	13.8711	34.252
AACCTGCTCAACTTGT-1	Invasive_Tumor	-45.4987	-35.3139
AACCTGCTCACCACAC-1	IRF7+_DCs	-4.71889	-2.10274
AACCTGCTCAGTAGCG-1	Macrophages_1	13.205	50.2499
AACCTGCTCCCTCTCA-1	Macrophages_1	2.07034	59.5932
AACCTGCTCCGGACAA-1	Macrophages_1	14.3298	-1.77503
AACCTGCTCCGTCAAC-1	CD4+_T_Cells	43.1305	-0.532793
AACCTGCTCCTTTGTC-1	DCIS 2	-32.6594	12.4087
AACCTGCTCGACTCAC-1	Myoepi_KRT15+	-4.99754	30.9488
AACCTGCTCGCCTAGT-1	Invasive_Tumor	-31.5753	-44.1003
AACCTGCTCGCTCAGT-1	Invasive_Tumor	-37.0985	-43.4993
AACCTGCTCTAAGTAG-1	Invasive_Tumor	-20.7041	-41.5446
AACCTGCTCTAATCGT-1	Macrophages_2	17.2373	63.3079
AACCTGCTCTGGGAAT-1	CD4+_T_Cells	45.0562	12.1847
AACCTGCTCTTAATGC-1	DCIS 1	-25.6473	41.3574
AACCTGCTCTTGAAAG-1	DCIS 1	-42.4138	51.2184
AACCTTTAGAAACCCG-1	CD8+_T_Cells	47.491	17.6747
AACCTTTAGACCATGG-1	CD4+_T_Cells	55.7389	10.3893
AACCTTTAGAGCAACT-1	Macrophages_1	16.0907	53.2143
AACCTTTAGCAAACTA-1	DCIS 2	-34.2751	30.6754
AACCTTTAGCACTACC-1	DCIS 2	-9.34796	-5.19311
AACCTTTAGCATCCCG-1	Macrophages_1	12.5966	35.2547
AACCTTTAGCCTAAGG-1	Endothelial	41.0731	-50.6086
AACCTTTAGCCTGCCA-1	CD8+_T_Cells	46.9992	22.6742
AACCTTTAGCTAAACA-1	CD8+_T_Cells	49.3081	14.079
AACCTTTAGGCGCAAC-1	CD8+_T_Cells	50.3288	23.9551
AACCTTTAGGGTTTGG-1	DCIS 1	-23.5574	33.6831
AACCTTTAGGTAAGTC-1	Macrophages_1	-3.02393	58.9626
AACCTTTAGGTGAGCC-1	B_Cells	45.0595	-32.7238
AACCTTTAGGTGAGGG-1	DCIS 2	-43.6023	28.0845
AACCTTTAGGTTCCGT-1	Myoepi_ACTA2+	-5.64196	18.8173
AACCTTTAGTATGGTA-1	DCIS 1	-36.8689	57.9216
AACCTTTAGTCAATGA-1	Endothelial	41.0296	4.75119
AACCTTTAGTCTAACT-1	Endothelial	38.7199	-44.9403
AACCTTTAGTGTGAGT-1	CD8+_T_Cells	49.3007	29.6358
AACCTTTAGTGTGCAG-1	CD4+_T_Cells	44.9208	-9.575
AACCTTTAGTTACCTG-1	Invasive_Tumor	-25.5042	9.18948
AACCTTTAGTTATGGA-1	Invasive_Tumor	-47.2899	-48.3287
AACGGCTCAACCGTGG-1	DCIS 2	-37.0629	29.2717
AACGGCTCAATCAAAC-1	B_Cells	47.7137	-19.3153
AACGGCTCACATAGAT-1	Invasive_Tumor	-10.0146	-35.0127
AACGGCTCACTAGTCT-1	Prolif_Invasive_Tumor	-46.7882	-25.2086
AACGGCTCACTCCCTT-1	Invasive_Tumor	-46.7729	-47.4474
AACGGCTCAGCAATTG-1	Invasive_Tumor	-27.1133	-38.8295
AACGGCTCAGCCCTTA-1	Stromal	-26.4742	-21.5832
AACGGCTCAGGAGCAA-1	CD8+_T_Cells	33.9991	27.8672
AACGGCTCAGGCAACT-1	Stromal	4.51488	-30.6167
AACGGCTCAGGTATAT-1	Invasive_Tumor	-14.4793	-36.7122
AACGGCTCATGCCTCA-1	Macrophages_1	20.529	45.8613
AACGGCTCATTACTCA-1	Invasive_Tumor	-9.99314	-2.64055
AACGGTTAGAACCTCC-1	Myoepi_KRT15+	-36.8105	14.7952
AACGGTTAGACATAGC-1	B_Cells	55.4569	-27.9668
AACGGTTAGACCATGG-1	Endothelial	36.6509	-56.067
AACGGTTAGCACTAGG-1	Stromal	-33.2405	-24.7854
AACGGTTAGCAGCCAA-1	Stromal	1.91545	-41.8505
AACGGTTAGCGAAGCC-1	B_Cells	-25.4177	-50.1918
AACGGTTAGCGAGGGA-1	CD4+_T_Cells	53.0402	4.72334
AACGGTTAGCGAGTTG-1	Myoepi_ACTA2+	-1.9496	17.274
AACGGTTAGCGATAAC-1	DCIS 2	-27.1198	24.175
AACGGTTAGCTGGACA-1	DCIS 2	-27.9132	15.8519
AACGGTTAGCTTACTG-1	Stromal	14.0786	-38.9315
AACGGTTAGCTTGAAA-1	Endothelial	9.56936	15.6611
AACGGTTAGGAGGCCT-1	CD4+_T_Cells	34.7974	-18.9625
AACGGTTAGGGATGAA-1	Invasive_Tumor	-31.3828	-43.7783
AACGGTTAGGGTTATA-1	Myoepi_ACTA2+	-30.2482	-16.3366
AACGGTTAGTCCTGCG-1	Endothelial	32.0794	-42.1703
AACGGTTAGTGTTTCG-1	Invasive_Tumor	-43.9146	-31.2685
AACGGTTAGTTGCGCT-1	T_Cell_&_Tumor_Hybrid	9.9632	-3.24291
AACGTTAAGAACCTAA-1	Perivascular-Like	-33.4629	-21.507
AACGTTAAGAATGGGA-1	Myoepi_ACTA2+	-38.0335	-40.4016
AACGTTAAGCACTAGG-1	CD8+_T_Cells	25.6225	22.0986
AACGTTAAGCCTCTAA-1	Macrophages_1	-9.72532	-2.51875
AACGTTAAGGAACTTA-1	Invasive_Tumor	-28.1838	-34.9389
AACGTTAAGGAGCCGT-1	Myoepi_ACTA2+	-11.4855	25.0126
AACGTTAAGGCAATCG-1	Prolif_Invasive_Tumor	-24.649	-14.5882
AACGTTAAGGCCATTC-1	DCIS 2	-49.1932	17.0984
AACGTTAAGGCTGTGA-1	LAMP3+_DCs	43.0632	44.9294
AACGTTAAGTCTAACT-1	DCIS 2	-33.1426	16.3783
AACGTTAAGTTACCTG-1	Stromal	2.0991	-41.6919
AACGTTAAGTTAGGGT-1	Stromal	-17.7807	-38.5555
AACGTTAAGTTATCCG-1	Macrophages_2	18.5905	65.2791
AACGTTAAGTTGCGCT-1	Prolif_Invasive_Tumor	-33.6061	-12.2035
AACGTTCGTAAGGTTG-1	CD8+_T_Cells	52.6752	27.8352
AACGTTCGTCATGCAT-1	Prolif_Invasive_Tumor	-44.3641	-14.8518
AACGTTCGTCCAGCTA-1	Invasive_Tumor	-17.79	-20.6207
AACGTTCGTCTAACCG-1	Macrophages_1	27.2319	53.6802
AACGTTCGTCTATCTT-1	Stromal	5.99833	-49.3278
AACGTTCGTGAATCTC-1	Myoepi_ACTA2+	-5.51438	3.34301
AACGTTCGTTAACCAC-1	IRF7+_DCs	66.4553	-18.2388
AACGTTCGTTAGAGGC-1	CD8+_T_Cells	40.1579	-9.18897
AACGTTCGTTTCGCCT-1	DCIS 1	-22.1227	50.9739
AACGTTCGTTTGCTCC-1	Invasive_Tumor	-43.7671	-29.1855
AACGTTCGTTTGTGAC-1	CD4+_T_Cells	51.8291	2.61303
AACTAACCAAAGTGCC-1	CD8+_T_Cells	50.787	29.0537
AACTAACCAACAGAGG-1	Myoepi_ACTA2+	-3.0046	20.2675
AACTAACCAACTGTTC-1	Stromal	-11.4558	2.60782
AACTAACCAAGCCAGT-1	DCIS 1	-29.6372	36.5417
AACTAACCAAGGTGTC-1	Stromal	0.315341	-42.444
AACTAACCAAGTTGGC-1	Endothelial	36.8054	-55.7864
AACTAACCAATAGCTG-1	Macrophages_2	19.3975	63.8003
AACTAACCACATAGTG-1	DCIS 2	-32.5359	7.21072
AACTAACCACCTGGTC-1	CD4+_T_Cells	48.3897	-8.95325
AACTAACCACGGATAC-1	Invasive_Tumor	-37.5202	-19.6836
AACTAACCAGCTCATT-1	Mast_Cells	71.944	-3.35001
AACTAACCAGCTCGCT-1	DCIS 1	-29.423	59.0778
AACTAACCAGGCGAAA-1	Macrophages_2	25.4446	65.498
AACTAACCAGGTATTG-1	Macrophages_2	21.9359	64.7093
AACTAACCATCATAGG-1	Prolif_Invasive_Tumor	-49.8276	-17.0784
AACTAACCATGCGGAT-1	Invasive_Tumor	-28.7091	-32.4989
AACTAACCATGTGGCG-1	Stromal	17.7332	-30.758
AACTAAGTCAAGGTCG-1	Macrophages_1	-3.31264	53.3352
AACTAAGTCACAACAA-1	CD4+_T_Cells	41.7781	10.7388
AACTAAGTCACGGACA-1	Mast_Cells	14.2242	-60.0837
AACTAAGTCACTATGT-1	Invasive_Tumor	-39.3873	-24.502
AACTAAGTCAGGCTGA-1	DCIS 1	-31.172	51.4298
AACTAAGTCATAATGG-1	Myoepi_ACTA2+	-10.3096	16.7552
AACTAAGTCCGCACCA-1	B_Cells	51.7034	-36.154
AACTAAGTCCTAAGTT-1	Invasive_Tumor	-4.54042	-23.155
AACTAAGTCCTGCCAG-1	Invasive_Tumor	-10.3257	-15.195
AACTAAGTCCTTGTTC-1	Myoepi_ACTA2+	-1.10543	18.4236
AACTAAGTCCTTTGGA-1	CD8+_T_Cells	59.7179	13.1651
AACTAAGTCGATTCTG-1	T_Cell_&_Tumor_Hybrid	2.78163	13.1889
AACTAAGTCGCCTCGA-1	Stromal	12.2894	-49.6801
AACTAAGTCGGGACTA-1	B_Cells	36.2676	-28.5343
AACTAAGTCTTAAGGA-1	CD4+_T_Cells	41.6428	-0.83016
AACTAAGTCTTAATGC-1	Invasive_Tumor	-22.0195	-51.7423
AACTCGCTCAATACAG-1	Invasive_Tumor	-9.58507	-31.6157
AACTCGCTCAATGTGA-1	Macrophages_1	-21.7131	-1.65758
AACTCGCTCACAGGAT-1	Macrophages_2	17.4515	66.355
AACTCGCTCAGCGAAT-1	CD4+_T_Cells	41.5372	-6.83003
AACTCGCTCATCCAGC-1	DCIS 1	-42.5116	48.3718
AACTCGCTCCCTCGCT-1	T_Cell_&_Tumor_Hybrid	-27.9976	-11.5098
AACTCGCTCGAAGTTA-1	Endothelial	1.85477	-18.5595
AACTCGCTCGATGAAC-1	CD4+_T_Cells	51.5143	6.84127
AACTCGCTCGTTCGTA-1	Invasive_Tumor	-55.1324	-21.9842
AACTCGCTCTATGCAT-1	CD8+_T_Cells	42.6866	29.4157
AACTGAATCAACATTC-1	B_Cells	20.7267	-16.6185
AACTGAATCAACTGTT-1	CD8+_T_Cells	20.5698	11.53
AACTGAATCAAGGGCC-1	Macrophages_1	21.5767	36.2679
AACTGAATCAAGGTGT-1	Invasive_Tumor	-24.2483	-38.954
AACTGAATCAATTGGA-1	Invasive_Tumor	-54.84	-36.7033
AACTGAATCACTAGGG-1	DCIS 2	-34.134	10.8491
AACTGAATCACTCGCG-1	DCIS 2	-27.1031	20.0229
AACTGAATCCAAAGGT-1	CD4+_T_Cells	48.3182	22.3592
AACTGAATCCAATTAC-1	Endothelial	38.8429	-45.5345
AACTGAATCCTGGATC-1	Macrophages_1	23.5433	50.4064
AACTGAATCGAACGTG-1	CD8+_T_Cells	56.115	16.669
AACTGAATCGCAAATA-1	Invasive_Tumor	-14.4534	4.7569
AACTGAATCGTAACCC-1	Invasive_Tumor	-12.0695	-5.20711
AACTGAATCGTGATTT-1	Macrophages_1	26.4165	43.5919
AACTGAATCGTTAGGG-1	DCIS 2	-55.0164	16.3304
AACTGAATCTAATCAC-1	LAMP3+_DCs	13.3157	29.4524
AACTGAATCTAGCGGA-1	Invasive_Tumor	-8.29988	-20.1761
AACTGAATCTATGGCC-1	DCIS 2	-1.20706	27.2936
AACTGAATCTCTCGCC-1	Macrophages_1	29.3208	48.8633
AACTGAGGTAACCTTA-1	Stromal	8.2906	-63.409
AACTGAGGTACTAACC-1	DCIS 2	-57.8729	9.93242
AACTGAGGTGTCCAAT-1	Macrophages_1	6.98673	57.5004
AACTGAGGTGTGAGGT-1	Endothelial	34.1674	-44.9987
AACTGAGGTGTGATGA-1	Endothelial	38.6678	-57.6442
AACTGAGGTTAGCGGG-1	Macrophages_1	2.09695	-11.0822
AACTGAGGTTAGCTCG-1	Invasive_Tumor	-38.1893	-13.9794
AACTGAGGTTGTCATA-1	Invasive_Tumor	-5.93145	-30.4498
AACTGGCCAAACGGTC-1	LAMP3+_DCs	41.3556	42.3834
AACTGGCCAACAGCAC-1	Invasive_Tumor	-11.1047	-37.2316
AACTGGCCAAGGCCAT-1	DCIS 2	-54.1495	15.0526
AACTGGCCAATGGATT-1	Prolif_Invasive_Tumor	-55.902	-19.6609
AACTGGCCACAATCGA-1	Myoepi_ACTA2+	-14.4262	19.6173
AACTGGCCACCTTTGG-1	CD8+_T_Cells	37.0761	28.0255
AACTGGCCACGGTAAC-1	Macrophages_1	31.0614	-20.8494
AACTGGCCAGATAACT-1	Stromal	-22.3846	-1.93622
AACTGGCCAGGGATGA-1	DCIS 1	-28.259	49.2302
AACTGGCCAGTGAGAG-1	Invasive_Tumor	-53.1692	-23.1382
AACTGGCCAGTTAAAC-1	CD4+_T_Cells	45.2879	22.079
AACTGGCCATCCGCTA-1	T_Cell_&_Tumor_Hybrid	4.62701	-0.761547
AACTGGGTCACAGGGC-1	Endothelial	-25.9672	-35.9287
AACTGGGTCATAATGG-1	DCIS 2	-53.7129	8.27259
AACTGGGTCATGACAA-1	CD8+_T_Cells	15.9318	-22.2876
AACTGGGTCATTTAGC-1	DCIS 1	-63.1611	-15.1656
AACTGGGTCCAATACT-1	CD4+_T_Cells	11.8049	14.4342
AACTGGGTCCAATGAA-1	Macrophages_1	20.6058	55.9322
AACTGGGTCCCAGTAC-1	DCIS 2	-54.8329	20.8854
AACTGGGTCCTAAAGA-1	Invasive_Tumor	-23.2222	-38.483
AACTGGGTCCTCAAGC-1	Invasive_Tumor	-55.9266	-25.5223
AACTGGGTCCTTAGGC-1	Prolif_Invasive_Tumor	-44.888	-11.5008
AACTGGGTCGAAGCAT-1	T_Cell_&_Tumor_Hybrid	-48.3075	-48.6693
AACTGGGTCGCCTATA-1	Macrophages_1	7.85113	45.6904
AACTGGGTCGCTCAAC-1	Stromal	7.88848	-33.2053
AACTGGGTCGGGCAAC-1	CD4+_T_Cells	51.4728	12.409
AACTGGGTCTATCGGC-1	Stromal	12.9453	-63.3836
AACTGGGTCTATTCGG-1	Stromal	10.7881	-35.8056
AACTTACTCACGAACG-1	Invasive_Tumor	-39.0467	-30.4974
AACTTACTCAGTAAGC-1	CD4+_T_Cells	21.2232	1.40182
AACTTACTCAGTAGGT-1	DCIS 2	-31.6796	27.543
AACTTACTCCGCAACT-1	CD4+_T_Cells	47.0349	-6.7197
AACTTACTCCTCCCAC-1	Invasive_Tumor	-16.9094	-41.5326
AACTTACTCCTTGAGC-1	DCIS 2	-31.0128	27.2076
AACTTACTCGAAGCAT-1	Prolif_Invasive_Tumor	-46.5833	-2.90042
AACTTACTCGGTTCAC-1	Stromal	8.77578	-42.6917
AACTTACTCTAAGTAG-1	DCIS 2	-39.0896	11.692
AACTTACTCTTCGCTT-1	Stromal	-1.8842	-50.7626
AACTTCGTCAACCTAT-1	Endothelial	26.8526	-64.731
AACTTCGTCACCACAC-1	Invasive_Tumor	-45.9489	-38.1972
AACTTCGTCACCCTGG-1	Stromal_&_T_Cell_Hybrid	37.1386	-20.7799
AACTTCGTCACCTGTA-1	Macrophages_2	16.1624	57.356
AACTTCGTCAGGCAAT-1	Myoepi_ACTA2+	-11.925	21.2109
AACTTCGTCAGTAGCG-1	Invasive_Tumor	-11.7642	-29.9635
AACTTCGTCATGGATA-1	B_Cells	9.96353	-11.9191
AACTTCGTCCTAAGTT-1	CD8+_T_Cells	37.8592	23.9596
AACTTCGTCCTGGATC-1	Macrophages_1	24.9486	42.5947
AACTTCGTCGACTTGC-1	Macrophages_2	15.0085	65.4836
AACTTCGTCGACTTTG-1	CD4+_T_Cells	35.3227	-4.41915
AACTTCGTCGGTAACG-1	Stromal	-28.2577	-19.6357
AACTTCGTCGGTACGA-1	DCIS 1	-21.6117	46.751
AACTTCGTCGGTCAAG-1	DCIS 2	-41.4223	12.4519
AACTTCGTCGTTATGT-1	DCIS 1	-22.064	34.8643
AACTTCGTCTAATCAC-1	CD4+_T_Cells	49.6047	5.92687
AACTTCGTCTAGCCTA-1	T_Cell_&_Tumor_Hybrid	13.1411	6.44122
AACTTCGTCTATTGCG-1	Invasive_Tumor	-12.7594	-30.001
AACTTCGTCTGGTCTA-1	Perivascular-Like	25.7092	-36.6293
AACTTCGTCTGTGACC-1	Invasive_Tumor	-12.4715	5.53431
AACTTGTTCAAACTTC-1	Invasive_Tumor	-17.8758	-46.8043
AACTTGTTCAATCGCC-1	Macrophages_1	26.7233	12.1601
AACTTGTTCAGGTCGA-1	CD4+_T_Cells	58.7806	-1.23775
AACTTGTTCCAATTAC-1	B_Cells	-31.7718	-48.6794
AACTTGTTCCGCCTCT-1	B_Cells	-2.47851	-3.63754
AACTTGTTCCTTAGAT-1	Macrophages_1	-4.25808	49.3048
AACTTGTTCCTTGTTC-1	CD8+_T_Cells	32.7139	28.5829
AACTTGTTCGCTTGAC-1	DCIS 2	-31.445	10.0126
AACTTGTTCTAATGAG-1	Prolif_Invasive_Tumor	-46.3641	-12.7897
AACTTGTTCTCAAACT-1	Invasive_Tumor	-42.3547	-41.1244
AACTTGTTCTCGCCTC-1	Invasive_Tumor	-56.8244	-24.8182
AACTTGTTCTTAATGC-1	Invasive_Tumor	-14.7644	5.21316
AAGAATCGTAAAGCGC-1	CD4+_T_Cells	38.3516	10.3898
AAGAATCGTAACTACC-1	Prolif_Invasive_Tumor	-49.8985	-9.09079
AAGAATCGTAATAGGT-1	Prolif_Invasive_Tumor	-21.2304	-13.2788
AAGAATCGTAATGAAC-1	T_Cell_&_Tumor_Hybrid	-30.3701	-27.0956
AAGAATCGTAATGGTG-1	DCIS 2	-25.9745	9.80803
AAGAATCGTACAAACG-1	Stromal_&_T_Cell_Hybrid	0.811658	-34.4492
AAGAATCGTACTGCCA-1	Endothelial	44.0978	-48.0039
AAGAATCGTCGGTTAT-1	CD8+_T_Cells	21.312	15.1263
AAGAATCGTTAAGTCC-1	Macrophages_2	13.5528	61.3762
AAGAATCGTTGCATCG-1	CD4+_T_Cells	51.3875	7.57329
AAGAATCGTTGCGGCT-1	CD4+_T_Cells	50.5726	-7.28451
AAGAATCGTTGGCCAC-1	Invasive_Tumor	-29.094	-29.4851
AAGAATCGTTGTCAGT-1	Stromal	5.36273	-55.3341
AAGAATCGTTGTCCAG-1	Stromal	18.6699	-25.9386
AAGAATCGTTGTTGGT-1	Macrophages_1	14.9536	-8.37317
AAGAATCGTTTCCTGC-1	Macrophages_1	11.0268	36.6825
AAGACAACAAGATGCC-1	Invasive_Tumor	-53.666	-32.1146
AAGACAACAAGTTAAC-1	Stromal	5.01582	-42.7494
AAGACAACACGTAGTA-1	Macrophages_1	-1.0645	50.2727
AAGACAACAGCCAGCA-1	Endothelial	34.69	-54.5386
AAGACAACAGCCATTT-1	Stromal	1.26056	-53.2934
AAGACAACAGTAAGGG-1	Stromal_&_T_Cell_Hybrid	27.9455	-26.2973
AAGACAACAGTTATCC-1	Macrophages_1	12.5087	53.9135
AAGACAACATAGCGAC-1	CD4+_T_Cells	49.1585	0.271298
AAGACAACATTGTGAG-1	Invasive_Tumor	-6.7185	-20.323
AAGACAACATTTATCG-1	Invasive_Tumor	-54.6894	-25.2939
AAGACTCAGACTATTC-1	T_Cell_&_Tumor_Hybrid	5.91976	-1.45898
AAGACTCAGAGCAAGA-1	Myoepi_ACTA2+	-5.13885	22.8869
AAGACTCAGATTCGTT-1	CD8+_T_Cells	45.6109	26.9542
AAGACTCAGCAAACTA-1	Invasive_Tumor	-23.4322	-46.708
AAGACTCAGCATTACT-1	CD4+_T_Cells	33.8567	3.55733
AAGACTCAGCGAGCTA-1	Endothelial	41.2727	-48.6351
AAGACTCAGCGCCTTG-1	T_Cell_&_Tumor_Hybrid	1.43332	4.89732
AAGACTCAGCTGGGTA-1	DCIS 2	-0.431107	-12.177
AAGACTCAGCTTACCA-1	CD4+_T_Cells	58.9528	5.18766
AAGACTCAGGTCTTGC-1	CD4+_T_Cells	39.7319	5.16241
AAGACTCAGGTGAGCC-1	Invasive_Tumor	-33.882	-48.0268
AAGACTCAGTACCAGG-1	Macrophages_1	20.8518	45.2896
AAGACTCAGTGAGGAA-1	CD4+_T_Cells	31.521	-2.69452
AAGACTCAGTGTTTGT-1	CD4+_T_Cells	31.8778	-0.539618
AAGACTCAGTTTCAGT-1	B_Cells	58.888	-28.5103
AAGCAACTCACCTAAT-1	Endothelial	45.6262	-47.7515
AAGCAACTCACTTGAT-1	DCIS 1	-34.048	47.6607
AAGCAACTCATGAATG-1	CD4+_T_Cells	24.9694	-3.47423
AAGCAACTCCTAAGTT-1	Macrophages_1	7.31271	54.0458
AAGCAACTCCTGATCA-1	DCIS 2	-32.1277	2.35987
AAGCAACTCCTTTCGT-1	Invasive_Tumor	10.6621	-11.1663
AAGCAACTCGAGAGAA-1	CD4+_T_Cells	38.0935	6.38903
AAGCAACTCGCCTCGA-1	Myoepi_KRT15+	-1.15322	29.7928
AAGCAACTCGCTATAT-1	Stromal	15.9199	-46.7825
AAGCAACTCGGGACTA-1	DCIS 1	-18.926	46.5221
AAGCAACTCTAGTTAC-1	DCIS 1	-32.891	50.2866
AAGCAACTCTCAGCAC-1	Stromal	10.8946	-38.1569
AAGCAACTCTGCCATA-1	Macrophages_1	28.8773	48.8629
AAGCAACTCTTAATGC-1	B_Cells	26.7341	11.1832
AAGCATGGTAAAGGCC-1	Invasive_Tumor	-15.4998	-30.4474
AAGCATGGTACACCCA-1	CD4+_T_Cells	46.4362	-7.26845
AAGCATGGTATTCGTA-1	CD4+_T_Cells	33.5028	-1.48824
AAGCATGGTCAACATC-1	Macrophages_1	-27.9324	-1.28113
AAGCATGGTCGTAATC-1	Stromal	-36.5415	15.522
AAGCATGGTGCGGAAT-1	DCIS 1	-36.1385	-26.9196
AAGCATGGTGGACACG-1	Invasive_Tumor	-10.3018	-26.7711
AAGCATGGTGTGTCGC-1	DCIS 2	-53.202	13.3022
AAGCATGGTTCGGTCA-1	Macrophages_1	-0.948618	10.4678
AAGCATGGTTTGCATA-1	Macrophages_1	9.40714	45.7372
AAGCATGGTTTGGCCA-1	Stromal_&_T_Cell_Hybrid	33.7243	-17.0032
AAGCCTCTCAAAGGCT-1	Invasive_Tumor	-39.3028	-28.9122
AAGCCTCTCACCTTTC-1	Macrophages_1	18.4175	41.3639
AAGCCTCTCACTGTCA-1	Invasive_Tumor	-51.7628	-33.2702
AAGCCTCTCAGGGCAC-1	Macrophages_1	26.2283	36.8403
AAGCCTCTCCATAGAA-1	CD4+_T_Cells	53.6061	-0.970354
AAGCCTCTCCCATTGA-1	CD4+_T_Cells	55.1832	0.387131
AAGCCTCTCCGCAATC-1	Macrophages_1	-22.9772	3.96802
AAGCCTCTCGAAGCAT-1	Prolif_Invasive_Tumor	-55.214	-6.62033
AAGCCTCTCGAAGGCC-1	T_Cell_&_Tumor_Hybrid	9.28317	-0.451746
AAGCCTCTCGATATTC-1	Invasive_Tumor	-38.9217	-44.8713
AAGCCTCTCGCGGAAC-1	CD4+_T_Cells	52.8813	10.3006
AAGCCTCTCTGTGCAC-1	Stromal	11.7859	-37.8368
AAGCCTCTCTTAAGCT-1	Invasive_Tumor	-11.5226	-19.7781
AAGCCTGAGACTGAGT-1	Stromal	9.33064	-29.3367
AAGCCTGAGAGGAGTA-1	T_Cell_&_Tumor_Hybrid	8.21851	-1.28716
AAGCCTGAGATAACGC-1	CD8+_T_Cells	38.3226	4.51968
AAGCCTGAGATGAAGG-1	Invasive_Tumor	-46.2296	-18.3107
AAGCCTGAGATGGATC-1	Stromal	20.1179	-25.8468
AAGCCTGAGATTCATC-1	DCIS 2	-24.8766	16.9571
AAGCCTGAGCAGCCAA-1	CD4+_T_Cells	46.7693	23.2129
AAGCCTGAGCCAAACG-1	DCIS 1	-22.7962	36.809
AAGCCTGAGCCGCTAT-1	Invasive_Tumor	-22.3438	-14.9954
AAGCCTGAGCCTGCCA-1	T_Cell_&_Tumor_Hybrid	19.6502	9.11109
AAGCCTGAGCGAATGT-1	Stromal	2.8712	-60.5997
AAGCCTGAGCGAGGGA-1	DCIS 1	-19.5715	55.4604
AAGCCTGAGGAAACCT-1	Myoepi_ACTA2+	0.71705	21.06
AAGCCTGAGGACTTAA-1	Invasive_Tumor	-54.0288	-20.8656
AAGCCTGAGGCAAGCC-1	Stromal	-0.527888	-49.8267
AAGCCTGAGGCCATGA-1	Stromal	12.6042	-57.4328
AAGCCTGAGGCGGATC-1	Endothelial	33.5054	-45.1311
AAGCCTGAGGTAAGCT-1	DCIS 1	-28.14	52.5757
AAGCCTGAGGTTGCAG-1	Invasive_Tumor	-39.7784	-37.3754
AAGCCTGAGTCTACCA-1	DCIS 2	-57.6269	21.1976
AAGCCTGAGTGTCCAC-1	Myoepi_KRT15+	-9.07436	36.5903
AAGCCTGAGTTACAGA-1	CD8+_T_Cells	43.3458	23.5398
AAGCCTTGTAATGTCC-1	Stromal	-27.6215	-18.5353
AAGCCTTGTAATTGCC-1	B_Cells	20.9698	-10.8507
AAGCCTTGTACGTCCA-1	CD8+_T_Cells	34.6598	22.0131
AAGCCTTGTACTTATG-1	DCIS 2	-38.0405	29.2512
AAGCCTTGTACTTCCC-1	CD4+_T_Cells	11.0057	0.77655
AAGCCTTGTATTCAGC-1	Macrophages_1	-3.48123	47.7285
AAGCCTTGTATTGCGT-1	Macrophages_1	-5.27595	29.4363
AAGCCTTGTCATTTAG-1	Invasive_Tumor	-40.7243	-19.0786
AAGCCTTGTCCATAGT-1	Stromal	9.07947	-32.4065
AAGCCTTGTCCGTGAC-1	Invasive_Tumor	-30.1857	-29.112
AAGCCTTGTCCTTATT-1	DCIS 2	-45.3924	9.74877
AAGCCTTGTCGAGGCA-1	Invasive_Tumor	-35.9424	-46.5665
AAGCCTTGTCGTTCTC-1	DCIS 1	-18.3789	37.5917
AAGCCTTGTCTATCTT-1	Invasive_Tumor	-57.7128	-1.14875
AAGCCTTGTGCGATAA-1	DCIS 1	-28.0587	51.3794
AAGCCTTGTGCTGATT-1	DCIS 1	-39.5113	45.3036
AAGCCTTGTGGCTTTG-1	DCIS 1	-38.6023	55.0805
AAGCCTTGTGGTGCAG-1	B_Cells	-0.838341	-3.17173
AAGCCTTGTGTTAGAG-1	Prolif_Invasive_Tumor	-24.9126	-14.2889
AAGCCTTGTTAAGCTC-1	Invasive_Tumor	-45.9574	-35.7196
AAGCCTTGTTAATGCC-1	Invasive_Tumor	-32.2492	-45.9066
AAGCCTTGTTAGAGGC-1	IRF7+_DCs	68.1132	-17.4365
AAGCCTTGTTCACCAG-1	CD4+_T_Cells	31.4251	7.19132
AAGCCTTGTTCGATGT-1	CD8+_T_Cells	36.9009	-8.03788
AAGCCTTGTTGCACGC-1	CD4+_T_Cells	39.8091	-4.03934
AAGCCTTGTTTCCTCA-1	DCIS 2	-30.2937	25.8689
AAGCGATTCAAACCGG-1	CD8+_T_Cells	40.0388	25.5167
AAGCGATTCAATTTGC-1	Macrophages_2	18.0241	67.1851
AAGCGATTCAGGCAAT-1	CD8+_T_Cells	48.4232	19.7606
AAGCGATTCATCCAGC-1	CD8+_T_Cells	36.8432	25.6909
AAGCGATTCATCGATT-1	DCIS 2	-46.9198	17.5948
AAGCGATTCCAGGAAT-1	Macrophages_1	-3.70251	56.0642
AAGCGATTCCGCTATA-1	Macrophages_2	21.7794	69.7072
AAGCGATTCCTTAGGC-1	DCIS 2	-26.5131	-32.9007
AAGCGATTCGAGGCGT-1	Endothelial	42.8141	-54.2209
AAGCGATTCGCCTATA-1	DCIS 1	-24.0878	55.0461
AAGCGATTCTGGCCCA-1	CD8+_T_Cells	22.2617	15.6151
AAGCGCTCAACTAAAC-1	Myoepi_KRT15+	-9.22734	33.4603
AAGCGCTCAAGGCCTG-1	IRF7+_DCs	64.7116	-16.7571
AAGCGCTCAATCCACT-1	Macrophages_2	12.8181	66.4033
AAGCGCTCAATTAGAC-1	Macrophages_1	-2.9673	54.5317
AAGCGCTCACACAAAT-1	Invasive_Tumor	-7.30601	-26.636
AAGCGCTCAGACTCAA-1	T_Cell_&_Tumor_Hybrid	-5.6171	-31.8251
AAGCGCTCAGATTGCA-1	DCIS 1	-33.9253	41.5876
AAGCGCTCAGCACCTC-1	CD8+_T_Cells	28.8311	20.3565
AAGCGCTCAGGCTGTG-1	Stromal	14.3763	-33.4927
AAGCGCTCATAGCCGG-1	CD8+_T_Cells	45.5206	22.8262
AAGCGCTCATGGCTTT-1	CD4+_T_Cells	54.7048	-1.44721
AAGCGCTCATTGTGTC-1	T_Cell_&_Tumor_Hybrid	-11.4479	10.469
AAGCGGCTCAATCGCC-1	Invasive_Tumor	-8.23573	-6.40701
AAGCGGCTCACTAATC-1	Stromal	17.0299	-52.2672
AAGCGGCTCAGCACCT-1	DCIS 1	-32.8928	51.9723
AAGCGGCTCATGAATG-1	Macrophages_2	14.3834	66.5589
AAGCGGCTCCATAAAG-1	T_Cell_&_Tumor_Hybrid	16.7649	9.10427
AAGCGGCTCCCGTTGG-1	Macrophages_1	6.41716	54.1901
AAGCGGCTCCTCACTT-1	Invasive_Tumor	-7.84743	-28.0041
AAGCGGCTCGAACGTG-1	Invasive_Tumor	-17.2298	-41.5277
AAGCGGCTCGCTTGAC-1	Perivascular-Like	29.637	-36.5507
AAGCGGCTCTCGCCTC-1	Macrophages_1	23.5204	35.0598
AAGCTAATCAAAGGCT-1	Myoepi_ACTA2+	0.413246	21.3838
AAGCTAATCACAGCCT-1	DCIS 1	-25.3045	47.4061
AAGCTAATCACATTCG-1	Stromal	5.81369	-45.3355
AAGCTAATCATCACAT-1	Perivascular-Like	29.6736	-35.9914
AAGCTAATCATTAGTC-1	CD8+_T_Cells	38.9455	16.4876
AAGCTAATCCAATACT-1	Macrophages_1	20.5645	26.3848
AAGCTAATCCACTAAT-1	Myoepi_ACTA2+	-59.1386	17.4883
AAGCTAATCCATAGAA-1	CD8+_T_Cells	29.6834	25.5148
AAGCTAATCCCTCGTC-1	Invasive_Tumor	-26.7485	-35.3399
AAGCTAATCGAAGTTA-1	T_Cell_&_Tumor_Hybrid	0.0417667	9.01366
AAGCTAATCGAGAGAA-1	CD4+_T_Cells	34.3472	6.28836
AAGCTAATCGATTGAA-1	Stromal_&_T_Cell_Hybrid	29.1235	-22.7701
AAGCTAATCGGCTAGA-1	Prolif_Invasive_Tumor	-16.0357	-7.32423
AAGCTAATCGTCAACC-1	Macrophages_2	15.5425	59.2393
AAGCTAATCTAATCGT-1	CD8+_T_Cells	44.658	21.3889
AAGCTAATCTACTACG-1	CD4+_T_Cells	20.904	7.43065
AAGCTAATCTTCGCTT-1	Myoepi_ACTA2+	-58.9819	5.93863
AAGCTTAAGAAGTAGG-1	Invasive_Tumor	-29.4475	-39.2497
AAGCTTAAGACTCAAA-1	Invasive_Tumor	-10.6302	-33.9724
AAGCTTAAGCAAACTA-1	CD4+_T_Cells	42.9514	15.1882
AAGCTTAAGCCTAAGG-1	Prolif_Invasive_Tumor	-31.6032	-14.5668
AAGCTTAAGCCTATAT-1	Macrophages_1	20.179	59.5689
AAGCTTAAGCCTCTAA-1	Macrophages_1	27.0072	43.2028
AAGCTTAAGGACTTGG-1	CD4+_T_Cells	41.0777	-2.8545
AAGCTTAAGGCCAACA-1	B_Cells	24.1529	-11.5075
AAGCTTAAGGCTACTC-1	Stromal	9.99773	-29.2886
AAGCTTAAGGCTCCAT-1	Prolif_Invasive_Tumor	-30.9419	-11.4841
AAGCTTAAGGCTTATT-1	CD4+_T_Cells	13.4264	10.6281
AAGCTTAAGGGCACTA-1	Invasive_Tumor	-16.034	-7.35313
AAGCTTAAGGGCCTTT-1	Endothelial	42.8118	-54.4356
AAGCTTAAGGGTCTAG-1	Endothelial	-62.131	15.5838
AAGCTTAAGGTGAGAA-1	Myoepi_KRT15+	-33.3437	35.5338
AAGCTTAAGGTTAGCG-1	Endothelial	-14.4865	-3.94515
AAGCTTAAGGTTGCTC-1	Invasive_Tumor	-35.3481	-43.6724
AAGCTTAAGTAGCTAA-1	CD4+_T_Cells	53.4419	-1.66307
AAGCTTAAGTGAGTCG-1	Invasive_Tumor	-13.9589	-36.6553
AAGCTTAAGTGCTGAG-1	Macrophages_1	-35.2884	59.01
AAGCTTAAGTTTCGCA-1	Myoepi_KRT15+	-4.40769	38.7296
AAGGAACCAAGCTATG-1	DCIS 2	-34.1755	10.6978
AAGGAACCACATGAAT-1	CD8+_T_Cells	29.75	12.9002
AAGGAACCACATTGAG-1	Perivascular-Like	0.843951	28.4632
AAGGAACCAGTTAAAC-1	Macrophages_2	21.8408	61.3383
AAGGAACCATCAGGAC-1	B_Cells	57.4597	-35.4124
AAGGAACCATCATCAC-1	CD4+_T_Cells	37.5044	8.66725
AAGGAACCATCCGCTA-1	DCIS 2	-37.2503	33.2946
AAGGAACCATGAAGCC-1	Stromal	6.52653	-45.1196
AAGGAACCATGCAATG-1	Stromal	10.8314	-54.8542
AAGGAACCATTACTTG-1	Stromal	14.5762	-30.5614
AAGGAACCATTAGTGG-1	Macrophages_1	40.9	43.5661
AAGGACAAGATAGCCG-1	Invasive_Tumor	-15.798	-11.8676
AAGGACAAGATGCTAA-1	Invasive_Tumor	-51.6589	-23.0176
AAGGACAAGCAAGTTA-1	Perivascular-Like	-27.0023	50.1239
AAGGACAAGCACTAGG-1	Macrophages_1	14.4201	34.7971
AAGGACAAGCCTGCCA-1	DCIS 2	-36.3099	25.7695
AAGGACAAGCTTAAAG-1	B_Cells	58.164	-31.2372
AAGGACAAGCTTCCTT-1	Macrophages_1	8.20746	39.0804
AAGGACAAGCTTCTAG-1	Stromal	12.4622	-49.9602
AAGGACAAGGCTTATT-1	Stromal	-26.9084	-22.015
AAGGACAAGGGCGGTT-1	DCIS 2	-34.3344	28.4835
AAGGACAAGGTAATTG-1	CD4+_T_Cells	44.2545	-3.65256
AAGGACAAGGTCTTTG-1	CD8+_T_Cells	35.4948	24.7221
AAGGACAAGGTTCGAG-1	CD4+_T_Cells	59.2073	10.5011
AAGGACAAGTTATCCG-1	Invasive_Tumor	-31.0224	-49.8992
AAGGACAAGTTGCAGG-1	Prolif_Invasive_Tumor	-23.9041	-13.6745
AAGGACAAGTTGCGCT-1	Macrophages_1	-21.5999	-1.38168
AAGGAGCAGAAAGGCA-1	Stromal	9.09341	-48.3366
AAGGAGCAGAAGTAGG-1	Invasive_Tumor	-29.3298	-39.3854
AAGGAGCAGAGCAATC-1	Macrophages_1	-27.3644	1.40371
AAGGAGCAGAGGAGGT-1	T_Cell_&_Tumor_Hybrid	-28.9863	-23.4468
AAGGAGCAGAGGTTCG-1	Invasive_Tumor	-16.975	-3.63277
AAGGAGCAGATATTGG-1	Stromal	12.275	-37.4315
AAGGAGCAGATTCGTT-1	Stromal	-0.12214	-52.5089
AAGGAGCAGCATCTAT-1	Macrophages_1	19.4548	40.9469
AAGGAGCAGCATTTCG-1	CD8+_T_Cells	42.1509	24.4579
AAGGAGCAGCTCAAGG-1	CD4+_T_Cells	25.2473	-8.95008
AAGGAGCAGGACAAAG-1	CD4+_T_Cells	42.3453	-4.69897
AAGGAGCAGGATGTTA-1	Macrophages_1	9.21208	42.9058
AAGGAGCAGGCGCGAT-1	CD8+_T_Cells	49.2068	26.43
AAGGAGCAGGCTGGTA-1	CD4+_T_Cells	54.492	1.72597
AAGGAGCAGGGATGAA-1	DCIS 2	-54.9863	18.3515
AAGGAGCAGGGTTGGC-1	Endothelial	-9.83678	-2.74739
AAGGAGCAGGTAACTA-1	Myoepi_ACTA2+	-40.1131	21.5734
AAGGAGCAGTCCTGAC-1	IRF7+_DCs	68.801	-19.3424
AAGGAGCAGTTTCCAG-1	Macrophages_1	3.88316	49.5455
AAGGCACGTAAACTGG-1	Invasive_Tumor	-13.3587	4.8419
AAGGCACGTAAGCGTA-1	B_Cells	55.6137	-34.118
AAGGCACGTAGACTGA-1	DCIS 1	-17.9313	35.4631
AAGGCACGTATTCGAC-1	Stromal	19.5129	-30.7109
AAGGCACGTCACGATT-1	Endothelial	34.2909	-53.031
AAGGCACGTCAGTGCC-1	Stromal	29.4022	-26.172
AAGGCACGTCCGGGTT-1	CD8+_T_Cells	38.583	19.2126
AAGGCACGTCTACCTC-1	CD4+_T_Cells	58.7758	13.2513
AAGGCACGTGCGCAAG-1	Stromal	15.2453	-49.9066
AAGGCACGTGGTGAGT-1	Macrophages_1	14.325	43.9173
AAGGCACGTGTTAGAG-1	Stromal	12.1512	-49.2778
AAGGCACGTTAGACTC-1	CD4+_T_Cells	40.5487	9.49656
AAGGCACGTTAGGCTT-1	CD4+_T_Cells	50.1391	-0.403922
AAGGCACGTTAGTCTA-1	DCIS 2	-28.0574	18.9882
AAGGCACGTTCAAGCT-1	Invasive_Tumor	-11.7485	-9.37768
AAGGCACGTTTGTTTC-1	T_Cell_&_Tumor_Hybrid	-38.2724	26.9762
AAGGCCATCAAGATGC-1	Stromal	4.59161	-36.3235
AAGGCCATCAATCCTG-1	Invasive_Tumor	-34.1799	-43.3036
AAGGCCATCAATTGGA-1	CD8+_T_Cells	14.1207	9.32954
AAGGCCATCAGCATGG-1	Invasive_Tumor	-48.0401	-36.269
AAGGCCATCCAATGAA-1	Invasive_Tumor	-13.6595	5.75832
AAGGCCATCCATCCTT-1	CD4+_T_Cells	24.7499	-0.74739
AAGGCCATCCCATAGC-1	DCIS 2	-32.1179	14.9385
AAGGCCATCCTAAGGG-1	Prolif_Invasive_Tumor	-48.5799	-5.19677
AAGGCCATCCTCACTT-1	Macrophages_1	-5.99979	54.6503
AAGGCCATCGACCCAT-1	Macrophages_1	-0.332728	60.1036
AAGGCCATCTGGCCCA-1	CD4+_T_Cells	38.6386	5.42459
AAGGCCATCTTGATCG-1	CD8+_T_Cells	40.9974	27.0267
AAGGCCCAGACAAAGG-1	DCIS 1	-24.4693	54.4741
AAGGCCCAGACCAGGC-1	Myoepi_KRT15+	1.45033	33.6161
AAGGCCCAGATGCTAA-1	Stromal	-0.249824	-42.1143
AAGGCCCAGCACTAGG-1	Prolif_Invasive_Tumor	-44.9956	-8.71607
AAGGCCCAGCTTATCG-1	Macrophages_1	20.1735	56.0547
AAGGCCCAGGAACTTA-1	DCIS 2	-28.2122	9.1263
AAGGCCCAGGATCCAG-1	Invasive_Tumor	-31.3852	-43.2968
AAGGCCCAGGGAGGAT-1	Invasive_Tumor	-25.8305	-48.4004
AAGGCCCAGGGATTTA-1	Prolif_Invasive_Tumor	-45.0046	-3.03243
AAGGCCCAGGGCCTTT-1	T_Cell_&_Tumor_Hybrid	-49.548	8.75583
AAGGCCCAGGTGAGGG-1	Endothelial	-9.64727	1.96491
AAGGCCCAGTAAGCTA-1	B_Cells	-20.4936	-5.11259
AAGGCCCAGTTACACT-1	Macrophages_1	-27.5002	1.29443
AAGGCCGGTAACCGCC-1	DCIS 1	-18.7069	48.5581
AAGGCCGGTACCGTTG-1	Invasive_Tumor	-36.0692	-15.3135
AAGGCCGGTACTTCAA-1	Stromal	2.39332	-32.7713
AAGGCCGGTATTACCA-1	CD8+_T_Cells	44.8212	17.9065
AAGGCCGGTATTCGTA-1	Stromal	5.07466	-31.9351
AAGGCCGGTATTTACG-1	Macrophages_1	10.6974	12.2835
AAGGCCGGTCTATCTT-1	Macrophages_1	-2.64065	49.8822
AAGGCCGGTGTGTTAC-1	Endothelial	35.9434	-56.9164
AAGGCCGGTTCCGCAA-1	Macrophages_2	13.374	61.5676
AAGGCCGGTTGGGCGA-1	Macrophages_1	17.621	51.5229
AAGGCCGGTTTCCAAA-1	CD4+_T_Cells	19.191	2.5765
AAGGCCGGTTTGGCCA-1	T_Cell_&_Tumor_Hybrid	11.5699	9.32463
AAGGCTGTCAATACAG-1	Myoepi_KRT15+	-2.68192	30.2662
AAGGCTGTCACAAATG-1	DCIS 2	-57.7123	8.20577
AAGGCTGTCACCTAAT-1	Myoepi_KRT15+	-10.2585	36.2414
AAGGCTGTCAGCGGGT-1	DCIS 2	-7.14428	49.1337
AAGGCTGTCAGGGATT-1	CD8+_T_Cells	50.5708	28.6853
AAGGCTGTCATGCGGA-1	DCIS 1	-45.1297	45.3372
AAGGCTGTCCAAACGG-1	DCIS 1	-15.0386	46.6367
AAGGCTGTCCAGAACG-1	T_Cell_&_Tumor_Hybrid	4.30825	12.0646
AAGGCTGTCCATAACT-1	B_Cells	48.1042	-31.6498
AAGGCTGTCCCTGGTG-1	DCIS 1	-31.2668	56.3981
AAGGCTGTCCTTAGAT-1	Macrophages_1	-1.08095	50.082
AAGGCTGTCCTTTCGT-1	Invasive_Tumor	-16.0143	4.89187
AAGGCTGTCGCAGCAA-1	Stromal	8.07668	-49.0148
AAGGCTGTCGGCTAGA-1	Stromal	-29.4698	-19.3217
AAGGCTGTCGTTGCAC-1	Invasive_Tumor	-37.2993	-23.8524
AAGGCTGTCTAACCTG-1	Stromal	12.2816	-42.7858
AAGGCTGTCTAAGTAG-1	T_Cell_&_Tumor_Hybrid	2.92949	6.97436
AAGGCTGTCTAATGAG-1	Prolif_Invasive_Tumor	-29.7238	-8.2371
AAGGCTGTCTGTCAGC-1	DCIS 2	-43.0135	4.78402
AAGGCTGTCTTAATGC-1	Macrophages_1	19.6234	55.7997
AAGGCTTAGAGAGCAA-1	Endothelial	36.4365	-52.4768
AAGGCTTAGCAAACCG-1	Invasive_Tumor	-3.84501	-24.0509
AAGGCTTAGCACGCAA-1	DCIS 2	-22.6143	5.8027
AAGGCTTAGCCATCGT-1	DCIS 1	-19.5421	41.1188
AAGGCTTAGCCGCTAT-1	DCIS 2	-56.8729	11.6593
AAGGCTTAGCGCAAGC-1	Invasive_Tumor	-20.3844	-32.085
AAGGCTTAGGACAACT-1	Prolif_Invasive_Tumor	-54.2626	-21.8758
AAGGCTTAGGACTTAA-1	Prolif_Invasive_Tumor	11.0049	-21.2675
AAGGCTTAGGCGCAAC-1	Myoepi_ACTA2+	-38.9614	34.969
AAGGCTTAGGTGAATC-1	Stromal	5.74814	-41.9667
AAGGCTTAGTATGGGT-1	Stromal_&_T_Cell_Hybrid	26.4496	-18.2239
AAGGCTTAGTCATAAG-1	DCIS 1	-16.8098	47.6423
AAGGCTTAGTGCCCTG-1	T_Cell_&_Tumor_Hybrid	-13.7237	-2.54751
AAGGCTTAGTTTCAGT-1	CD8+_T_Cells	24.7039	12.6336
AAGGGAGGTAACCGCC-1	Macrophages_1	-26.0623	-3.07906
AAGGGAGGTAGCCACC-1	DCIS 1	-24.2534	35.6388
AAGGGAGGTAGGAGGA-1	Macrophages_1	-6.98437	-5.57161
AAGGGAGGTAGGTGAC-1	Macrophages_1	29.5491	43.2058
AAGGGAGGTCCACAAT-1	Stromal	3.29746	-54.9094
AAGGGAGGTCTAACCG-1	Invasive_Tumor	-37.9319	-24.3651
AAGGGAGGTGAACGTA-1	Invasive_Tumor	-18.727	-43.2422
AAGGGAGGTGCGGCTT-1	Stromal	-5.76046	1.29831
AAGGGAGGTGCTTCTC-1	Endothelial	40.7575	-52.2969
AAGGGAGGTGGTGAGT-1	CD8+_T_Cells	50.3206	14.5832
AAGGGAGGTGTTTGCG-1	Macrophages_1	-24.7917	1.56366
AAGGGAGGTTAACGAG-1	Prolif_Invasive_Tumor	-51.652	-17.0027
AAGGGAGGTTAACGGA-1	DCIS 2	-58.3205	6.80283
AAGGGAGGTTAATCCA-1	Endothelial	38.4751	-55.9076
AAGGGAGGTTCTTACT-1	Invasive_Tumor	-23.0583	-34.6398
AAGGGAGGTTGCACGC-1	CD8+_T_Cells	29.1984	17.8637
AAGGGAGGTTTAGTTG-1	CD4+_T_Cells	25.5231	-1.99838
AAGGTATGTAGCCATT-1	CD4+_T_Cells	38.4364	5.99291
AAGGTATGTCATCCCT-1	Macrophages_1	-3.18664	50.7981
AAGGTATGTCGAAGGT-1	Myoepi_ACTA2+	-10.7425	25.5925
AAGGTATGTCGTAACT-1	Invasive_Tumor	-8.30762	-15.5698
AAGGTATGTGCACAAA-1	Stromal_&_T_Cell_Hybrid	21.6341	-5.7436
AAGGTATGTGGTTAAG-1	Invasive_Tumor	-10.233	-17.0581
AAGGTATGTTAGTAGG-1	CD4+_T_Cells	46.2224	-5.27335
AAGGTATGTTGAGCTT-1	CD4+_T_Cells	48.3075	0.312185
AAGGTATGTTTACGAC-1	CD4+_T_Cells	23.582	4.85077
AAGGTTATCAATACAG-1	Myoepi_KRT15+	0.986744	33.2805
AAGGTTATCAATTGGA-1	Invasive_Tumor	-19.1869	-15.4346
AAGGTTATCCTAAAGA-1	Stromal_&_T_Cell_Hybrid	17.7272	-60.3661
AAGGTTATCCTAAATC-1	Myoepi_ACTA2+	-5.58122	15.2482
AAGGTTATCGTAAAGC-1	Invasive_Tumor	-11.2985	-28.6345
AAGGTTATCTATCGGC-1	CD8+_T_Cells	32.7997	17.7771
AAGGTTATCTTGATCG-1	T_Cell_&_Tumor_Hybrid	12.1467	6.10907
AAGGTTGGTAAACCCT-1	CD8+_T_Cells	9.44456	8.06073
AAGGTTGGTAAGGCTA-1	Invasive_Tumor	-37.407	-46.2774
AAGGTTGGTACTTAGC-1	DCIS 2	-46.1617	12.0419
AAGGTTGGTATTACCA-1	Stromal	71.7534	-5.31269
AAGGTTGGTATTTCGA-1	Endothelial	12.045	-11.8684
AAGGTTGGTCATGCAT-1	Macrophages_1	2.61221	47.7856
AAGGTTGGTCGGTTAT-1	DCIS 2	-54.6683	5.92117
AAGGTTGGTCTACCAG-1	CD4+_T_Cells	45.9002	7.2021
AAGGTTGGTCTGTGAT-1	CD4+_T_Cells	43.7784	-6.59092
AAGGTTGGTGCTCCAA-1	DCIS 1	-21.4585	52.3378
AAGGTTGGTGGTGCAG-1	CD4+_T_Cells	55.7702	14.1524
AAGGTTGGTGTGTTAC-1	Invasive_Tumor	-45.1551	-36.1499
AAGGTTGGTGTTTGCG-1	Stromal	17.6465	-7.66408
AAGGTTGGTTAGTCTA-1	Stromal	14.9048	-28.1617
AAGGTTGGTTAGTGCT-1	CD4+_T_Cells	53.4756	8.68754
AAGGTTGGTTCAAGGA-1	Invasive_Tumor	-47.9076	-22.0927
AAGGTTGGTTCACCTC-1	B_Cells	52.2901	-24.0949
AAGGTTGGTTGAGTCT-1	Stromal	-23.2831	-33.7205
AAGGTTGGTTGTTGGT-1	CD4+_T_Cells	47.4497	-5.08562
AAGGTTGGTTTCCTCA-1	CD4+_T_Cells	48.3833	6.65166
AAGGTTGGTTTGCATA-1	Prolif_Invasive_Tumor	-51.3822	-17.2713
AAGTACCAGACTAACA-1	DCIS 2	-54.2417	8.7693
AAGTACCAGAGCAACT-1	B_Cells	51.2119	-24.0289
AAGTACCAGATGAACC-1	T_Cell_&_Tumor_Hybrid	0.603363	2.06545
AAGTACCAGATTGAGC-1	Invasive_Tumor	-35.8957	-29.3735
AAGTACCAGCAGCCAA-1	Stromal	10.4196	-47.3869
AAGTACCAGCTTACCA-1	CD4+_T_Cells	34.0333	8.85758
AAGTACCAGCTTATCG-1	Myoepi_ACTA2+	-0.294559	19.1943
AAGTACCAGGAAGGTA-1	DCIS 1	-36.3515	42.1045
AAGTACCAGGGCCTTT-1	DCIS 1	-25.7579	44.4449
AAGTACCAGGTAGTTA-1	Macrophages_1	6.96779	45.9794
AAGTACCAGGTCGAGC-1	Stromal	7.55419	-64.4058
AAGTACCAGGTTGTAA-1	CD8+_T_Cells	19.6988	15.9726
AAGTACCAGTCGCATC-1	Macrophages_1	-3.5632	57.4136
AAGTACCAGTTGCAAA-1	Macrophages_2	15.0121	69.5108
AAGTACCAGTTGGATA-1	Macrophages_1	14.996	35.35
AAGTACCAGTTTCCAG-1	Invasive_Tumor	-9.54086	-16.7693
AAGTCATCAACCCTAT-1	Macrophages_1	7.98916	44.5736
AAGTCATCAAGTCGCG-1	DCIS 1	-39.2469	45.4791
AAGTCATCAATAAGCT-1	Invasive_Tumor	-21.3447	-44.4995
AAGTCATCAATGTTCC-1	CD8+_T_Cells	45.6595	20.0592
AAGTCATCAATTCGGA-1	Myoepi_ACTA2+	-44.4092	20.2375
AAGTCATCAGCACTAA-1	Prolif_Invasive_Tumor	-53.5659	-11.54
AAGTCATCAGCTCGAG-1	Invasive_Tumor	-46.4119	-30.3548
AAGTCATCAGGCTTAA-1	Stromal	12.3759	-50.5095
AAGTCATCAGGGATGA-1	CD8+_T_Cells	39.41	26.4808
AAGTCATCAGTGAGAG-1	Myoepi_KRT15+	-10.7936	30.266
AAGTCATCATAACCGA-1	T_Cell_&_Tumor_Hybrid	13.0969	8.46925
AAGTCATCATCCCTCT-1	Invasive_Tumor	-46.07	-20.6723
AAGTCATCATTTGGGA-1	Myoepi_ACTA2+	-5.51452	22.7243
AAGTGAACAAAGGGAT-1	DCIS 1	-11.7164	25.2744
AAGTGAACAAAGTGCC-1	DCIS 1	-36.2501	48.7734
AAGTGAACAACTTCGT-1	Macrophages_1	-0.418912	52.6785
AAGTGAACAAGGGTCT-1	Macrophages_1	19.0021	-21.5465
AAGTGAACAAGTTAAC-1	IRF7+_DCs	-26.0204	-4.18668
AAGTGAACAATCTCTA-1	Macrophages_1	-22.0723	1.01135
AAGTGAACAATGGATT-1	DCIS 1	-36.7107	42.4385
AAGTGAACACATAAAC-1	DCIS 2	-35.1285	31.1746
AAGTGAACATAAGCCA-1	Invasive_Tumor	-13.584	-26.4618
AAGTGAACATAAGCTG-1	Macrophages_2	21.9109	60.3934
AAGTGAACATAGCCGG-1	Macrophages_1	26.1778	63.045
AAGTGAACATCACAGA-1	Invasive_Tumor	-27.9704	-39.6551
AAGTGAACATCCAAGA-1	CD4+_T_Cells	46.2272	1.3984
AAGTGAACATCGGGCA-1	T_Cell_&_Tumor_Hybrid	4.78166	12.9254
AAGTGAACATTCAGGA-1	Macrophages_2	17.1944	72.7072
AAGTGAACATTGCCGC-1	Macrophages_1	23.594	34.9946
AAGTGAACATTGGACA-1	DCIS 1	-19.2064	42.6471
AAGTGAACATTTCATG-1	DCIS 1	-20.4874	37.3936
AAGTGAGAGAAGGTCT-1	CD4+_T_Cells	48.4124	0.465506
AAGTGAGAGAGGATGA-1	CD4+_T_Cells	34.0032	10.1092
AAGTGAGAGATGAAGG-1	CD8+_T_Cells	32.6892	-5.91197
AAGTGAGAGCAAATTG-1	DCIS 1	-38.4543	56.2191
AAGTGAGAGCGAGCTA-1	Myoepi_ACTA2+	-16.3399	19.2534
AAGTGAGAGCGAGGGA-1	Prolif_Invasive_Tumor	-36.3623	-11.7601
AAGTGAGAGCGCTTAC-1	DCIS 1	-31.4834	43.6131
AAGTGAGAGGTCAAGT-1	Invasive_Tumor	-8.28769	-16.2502
AAGTGAGAGGTGAGCC-1	DCIS 2	-54.8854	16.1842
AAGTGAGAGGTTCTTG-1	LAMP3+_DCs	43.5387	44.5954
AAGTGAGAGTCCTCAA-1	CD8+_T_Cells	52.5465	27.6985
AAGTGAGAGTGTGATA-1	Endothelial	35.2343	-56.2464
AAGTGAGAGTGTTTGT-1	DCIS 1	-38.6445	55.5515
AAGTTCGCAAACCTGA-1	Prolif_Invasive_Tumor	-53.5902	-11.2451
AAGTTCGCAACAGGCT-1	Endothelial	35.2178	-55.667
AAGTTCGCAACCGGAT-1	Myoepi_ACTA2+	-36.7006	22.0176
AAGTTCGCAAGATAAG-1	Myoepi_ACTA2+	-6.24448	36.4788
AAGTTCGCAAGCGATC-1	CD4+_T_Cells	44.1014	0.730112
AAGTTCGCAATAACCG-1	Macrophages_1	11.3042	-21.2873
AAGTTCGCAATTCGGA-1	DCIS 1	-43.2822	54.1676
AAGTTCGCACTAGTAG-1	CD8+_T_Cells	49.715	26.4672
AAGTTCGCACTCCCAA-1	Endothelial	44.0312	-51.0269
AAGTTCGCAGCCATTT-1	Stromal	-0.630739	-49.4766
AAGTTCGCAGGAATAA-1	IRF7+_DCs	68.1354	-19.5286
AAGTTCGCAGTGAGAG-1	Invasive_Tumor	-56.2996	-11.7308
AAGTTCGCATATAGGT-1	Macrophages_2	21.368	63.8427
AAGTTCGCATCATCAC-1	Macrophages_1	21.9337	45.7181
AAGTTCGCATTGAAGT-1	DCIS 1	-32.2964	48.8228
AAGTTCGCATTGAGAT-1	CD8+_T_Cells	23.2856	23.6474
AAGTTCGCATTGCCTG-1	CD8+_T_Cells	35.9788	25.6188
AAGTTCGCATTGTACC-1	Macrophages_2	24.7201	67.7665
AAGTTCGCATTGTGAG-1	Macrophages_2	17.4301	63.0806
AAGTTGCAGACTGAGT-1	Invasive_Tumor	-46.8362	-27.0528
AAGTTGCAGAGGCGAG-1	Invasive_Tumor	-8.44641	-19.2978
AAGTTGCAGATGAAGG-1	Myoepi_KRT15+	-5.07202	39.8552
AAGTTGCAGCAATTGA-1	Macrophages_2	16.3616	65.4786
AAGTTGCAGGATTAGC-1	Stromal	4.10635	-65.2623
AAGTTGCAGGCACAAT-1	Myoepi_KRT15+	1.12281	33.9304
AAGTTGCAGGCTCCAT-1	Invasive_Tumor	-20.3507	32.9846
AAGTTGCAGGGTTTGG-1	B_Cells	46.7978	-29.4332
AAGTTGCAGGTGCACA-1	Invasive_Tumor	-44.8223	-19.3075
AAGTTGCAGTAACGGT-1	Prolif_Invasive_Tumor	-51.7553	-4.41906
AAGTTGCAGTCAGGCA-1	Macrophages_1	16.9808	44.9082
AAGTTGCAGTGAGTTA-1	Invasive_Tumor	-8.11646	-16.6089
AAGTTGCAGTGTTTCG-1	Stromal	5.61423	-32.8577
AAGTTGCAGTTGACGG-1	B_Cells	30.3928	37.6804
AAGTTGTCAAACAATC-1	Invasive_Tumor	-2.25584	-10.3208
AAGTTGTCAAACCGGT-1	CD4+_T_Cells	30.5305	2.22464
AAGTTGTCAAAGTGCC-1	Myoepi_ACTA2+	-40.6377	36.9104
AAGTTGTCAACAAGCC-1	Stromal	9.89672	-32.0307
AAGTTGTCAACCTCGC-1	T_Cell_&_Tumor_Hybrid	8.67332	0.977193
AAGTTGTCAACTTAGG-1	Stromal	17.8423	-39.4507
AAGTTGTCAATATGCG-1	LAMP3+_DCs	44.0697	45.7013
AAGTTGTCAATGAAGA-1	Macrophages_1	14.1299	39.2433
AAGTTGTCAATGGATT-1	Endothelial	38.7597	-46.401
AAGTTGTCACATAGAT-1	Invasive_Tumor	-38.548	-46.544
AAGTTGTCACTTTATG-1	Myoepi_KRT15+	-2.78433	30.215
AAGTTGTCAGCCAGCA-1	CD4+_T_Cells	52.2545	9.86428
AAGTTGTCAGCCATTT-1	IRF7+_DCs	-5.28012	-3.11846
AAGTTGTCAGCTCATT-1	Myoepi_ACTA2+	-2.51181	18.5453
AAGTTGTCAGGCTATA-1	DCIS 1	-12.834	48.2535
AAGTTGTCATATAGGT-1	Stromal_&_T_Cell_Hybrid	31.3461	-22.0263
AAGTTGTCATCACTCG-1	B_Cells	47.6097	-19.1675
AAGTTGTCATCATAGG-1	Endothelial	37.4047	9.48848
AAGTTGTCATGGTCAA-1	DCIS 2	-1.31704	-11.0343
AAGTTGTCATGTGGCG-1	Macrophages_2	25.5889	64.12
AATACTGAGAAGCAAG-1	Endothelial	42.9275	-48.3976
AATACTGAGACCTTGC-1	Macrophages_2	18.7747	59.9602
AATACTGAGCAGGCTA-1	Myoepi_ACTA2+	-38.7782	35.0736
AATACTGAGCATGTGG-1	CD4+_T_Cells	24.6981	-4.39001
AATACTGAGCCAAACG-1	Invasive_Tumor	-13.7144	-15.9063
AATACTGAGCCAGAGC-1	CD4+_T_Cells	28.0561	5.87949
AATACTGAGGCCCATT-1	Stromal	-9.50953	4.78783
AATACTGAGGCTGGTA-1	Macrophages_1	25.4427	41.6973
AATACTGAGGGAGGCA-1	DCIS 1	-24.1545	50.9328
AATACTGAGGTCACAG-1	CD4+_T_Cells	-17.2917	32.4327
AATACTGAGTATGGGT-1	Invasive_Tumor	-25.9756	-16.0104
AATACTGAGTCAACTT-1	CD8+_T_Cells	38.6138	19.5322
AATACTGAGTCGTTCA-1	Prolif_Invasive_Tumor	-51.7843	-16.9108
AATACTGAGTCTGTGC-1	Invasive_Tumor	-6.52451	-18.1001
AATACTGAGTGCCCTG-1	CD4+_T_Cells	33.8809	7.01703
AATACTGAGTTACTCG-1	CD4+_T_Cells	41.0685	-5.81521
AATAGCATCAATGGGT-1	Stromal	3.73741	-48.287
AATAGCATCACCTGTA-1	Stromal	7.28861	-56.7663
AATAGCATCACTTGAT-1	Invasive_Tumor	-16.8286	-27.7915
AATAGCATCAGGTTGG-1	Macrophages_1	22.3957	48.6734
AATAGCATCATAATCC-1	Invasive_Tumor	-45.8158	-34.8504
AATAGCATCATTGCAT-1	Myoepi_KRT15+	-40.7225	55.4902
AATAGCATCCAAAGGT-1	Prolif_Invasive_Tumor	-47.9583	-15.6252
AATAGCATCCGCCCAA-1	Macrophages_2	13.2538	67.7461
AATAGCATCCTCTAAG-1	CD4+_T_Cells	50.165	6.16894
AATAGCATCGATTACT-1	Myoepi_KRT15+	-8.21636	9.29932
AATAGCATCGCCTATA-1	Invasive_Tumor	-29.1258	-46.7876
AATAGCATCGCCTCGA-1	CD4+_T_Cells	32.9736	6.61566
AATAGCATCTATTGAC-1	Invasive_Tumor	-41.5087	-18.3267
AATAGCATCTTACTCC-1	B_Cells	58.9173	-34.9078
AATATGGTCAAAGGGA-1	Stromal	16.4314	-50.5993
AATATGGTCAAGCGAT-1	Invasive_Tumor	-50.7222	-20.7597
AATATGGTCAGTAGCG-1	Endothelial	33.738	-45.8677
AATATGGTCATAGGCG-1	Invasive_Tumor	-4.83784	-18.8961
AATATGGTCATCACAT-1	DCIS 2	-52.4704	13.0256
AATATGGTCATTAGTC-1	T_Cell_&_Tumor_Hybrid	15.6818	1.29787
AATATGGTCATTGAAG-1	Macrophages_1	10.7285	59.0871
AATATGGTCATTTGCG-1	Invasive_Tumor	-11.8602	-24.6451
AATATGGTCCAAAGAC-1	Stromal	19.6816	-26.1221
AATATGGTCCATAGGG-1	Invasive_Tumor	-36.8659	10.6335
AATATGGTCCCAAATT-1	CD4+_T_Cells	51.1811	4.58451
AATATGGTCCCTCTCA-1	Invasive_Tumor	-40.5782	-19.1857
AATATGGTCGAAGGCC-1	Stromal	-36.4562	-45.4017
AATATGGTCGCAGGAC-1	Prolif_Invasive_Tumor	-51.2748	-18.4032
AATATGGTCGCTTCGG-1	Invasive_Tumor	-25.869	-39.4743
AATATGGTCGGCTAAG-1	DCIS 2	-38.223	28.4463
AATATGGTCGGTACCT-1	DCIS 1	-29.8072	46.3795
AATATGGTCTAACTAC-1	Invasive_Tumor	-19.4551	-39.9345
AATATGGTCTAAGTCT-1	CD8+_T_Cells	30.199	22.0674
AATATGGTCTGCAACC-1	B_Cells	-0.991979	-3.92295
AATATGGTCTGGCCCA-1	Stromal	11.2332	-39.506
AATATGGTCTGTCAAT-1	DCIS 2	-58.1128	6.0401
AATCACGCAAATAAGG-1	Endothelial	26.8068	-62.4759
AATCACGCAACAGATT-1	CD8+_T_Cells	38.0228	23.5021
AATCACGCAAGGGTCT-1	Stromal	9.91971	-46.7485
AATCACGCAAGTGCAC-1	Endothelial	43.7315	-49.2793
AATCACGCAATCGTGA-1	Invasive_Tumor	-34.5009	-44.0926
AATCACGCACCATCAT-1	DCIS 2	-36.9413	10.8125
AATCACGCACCTCGAC-1	B_Cells	57.1437	-35.2415
AATCACGCACGGATAC-1	Myoepi_ACTA2+	-60.2991	18.1271
AATCACGCACTAACGA-1	DCIS 2	-32.583	6.97846
AATCACGCAGAGGCTT-1	CD8+_T_Cells	43.8514	28.3877
AATCACGCAGCACTAA-1	Macrophages_1	-27.7673	3.41466
AATCACGCATCACGCC-1	DCIS 2	-22.9357	18.4269
AATCACGCATGGCCGA-1	Stromal	2.27778	-57.1075
AATCACGCATGTTTCA-1	Stromal_&_T_Cell_Hybrid	17.8152	-57.9971
AATCCAAAGAAGCAAG-1	Macrophages_1	11.9853	53.0312
AATCCAAAGACCAGGC-1	Stromal	2.76179	-66.5236
AATCCAAAGACCATTT-1	CD4+_T_Cells	38.9224	-4.82586
AATCCAAAGACTGAGT-1	DCIS 1	-24.4147	34.1503
AATCCAAAGCGCTAGA-1	Prolif_Invasive_Tumor	-37.3116	-31.4198
AATCCAAAGCTAAACA-1	Invasive_Tumor	-11.5451	-22.0113
AATCCAAAGGAAGGTA-1	Macrophages_1	-0.0879079	46.6875
AATCCAAAGGACACGC-1	B_Cells	50.9749	-33.9606
AATCCAAAGGCGCAAC-1	Perivascular-Like	-28.241	46.3843
AATCCAAAGGTCTTGC-1	Invasive_Tumor	-15.0921	-3.44095
AATCCAAAGGTTCGAG-1	DCIS 2	-49.3054	12.5397
AATCCAAAGGTTCTTG-1	Stromal	6.51441	-46.4521
AATCCAAAGTCAACAA-1	Stromal	26.6774	-27.3337
AATCCAAAGTCTATGT-1	Stromal_&_T_Cell_Hybrid	29.8007	-23.1755
AATCCAAAGTGATCAA-1	Macrophages_2	23.1221	63.6275
AATCCAAAGTGTAATG-1	Invasive_Tumor	-16.5519	-43.3328
AATCCAAAGTTTCACG-1	Stromal_&_T_Cell_Hybrid	36.1248	-18.5445
AATCCAAAGTTTGACT-1	Stromal_&_T_Cell_Hybrid	18.485	-56.3678
AATCCGGAGACTAACA-1	Invasive_Tumor	-7.1428	-23.4364
AATCCGGAGAGCAACT-1	DCIS 2	-35.139	11.4834
AATCCGGAGATAGCTA-1	Stromal	9.53925	-61.5751
AATCCGGAGCACGCAA-1	Invasive_Tumor	-33.3549	-16.5888
AATCCGGAGCAGGTTG-1	CD8+_T_Cells	23.105	12.2255
AATCCGGAGCCACTCG-1	DCIS 1	-39.2937	51.108
AATCCGGAGCGCAAGC-1	Macrophages_2	24.1329	67.6645
AATCCGGAGGAAGGTA-1	Myoepi_KRT15+	-32.6826	36.1306
AATCCGGAGGACAACT-1	T_Cell_&_Tumor_Hybrid	1.61886	0.38854
AATCCGGAGGCGGATC-1	CD4+_T_Cells	24.659	8.19942
AATCCGGAGGCTGGTA-1	CD4+_T_Cells	49.4604	-8.1682
AATCCGGAGGGCACTA-1	DCIS 2	-55.6032	13.543
AATCCGGAGGGTTAAC-1	DCIS 1	-35.5254	50.8165
AATCCGGAGGTGAATC-1	T_Cell_&_Tumor_Hybrid	10.4499	-12.5502
AATCCGGAGTATCGCC-1	Invasive_Tumor	-17.3447	-41.5934
AATCCGGAGTCCTGAC-1	CD4+_T_Cells	34.214	-2.23351
AATCCGGAGTTTACCG-1	DCIS 1	-32.0468	47.1866
AATCCGGAGTTTGAGA-1	DCIS 1	-36.0445	52.9138
AATCCGTGTAATTTCG-1	DCIS 2	-51.839	2.63045
AATCCGTGTACTTCAA-1	Prolif_Invasive_Tumor	-52.9219	-13.2088
AATCCGTGTCCTTAGG-1	B_Cells	-2.96887	-4.05941
AATCCGTGTCGAAGCG-1	CD8+_T_Cells	30.6935	28.0466
AATCCGTGTGCCCGAT-1	Invasive_Tumor	-2.45328	-9.85091
AATCCGTGTTGCGGCT-1	Stromal	-27.9089	-21.6257
AATCCGTGTTGTTCCC-1	CD4+_T_Cells	23.0534	5.66315
AATCCGTGTTGTTGTA-1	DCIS 1	-43.4525	54.1226
AATCGCACAAACACGC-1	Stromal	-1.75577	-50.7407
AATCGCACAAACCCAA-1	Invasive_Tumor	-33.0666	-35.4419
AATCGCACAAATAAGG-1	Mast_Cells	72.4096	-3.25102
AATCGCACAAGTTAAC-1	Invasive_Tumor	-49.2353	-46.0405
AATCGCACAATCAAGT-1	CD8+_T_Cells	40.4444	-8.92125
AATCGCACACACTAAG-1	Perivascular-Like	22.4114	-41.6606
AATCGCACACACTGGG-1	CD4+_T_Cells	55.8078	11.8537
AATCGCACACCTAAGA-1	T_Cell_&_Tumor_Hybrid	-22.5658	-23.2266
AATCGCACACTGACAA-1	CD4+_T_Cells	44.8385	5.17923
AATCGCACACTGTCAT-1	Stromal	9.85428	-55.0134
AATCGCACAGCGATCG-1	Invasive_Tumor	-16.4289	-40.2862
AATCGCACAGCTAGCG-1	Invasive_Tumor	-25.0419	-29.0476
AATCGCACAGGCTATA-1	Perivascular-Like	31.8771	-37.6844
AATCGCACATCACGAA-1	Myoepi_ACTA2+	-7.48354	-33.6327
AATCGCACATCACTCG-1	Invasive_Tumor	-23.3304	-46.7263
AATCGCACATGCCTCA-1	Stromal	-30.4315	-19.6351
AATCGCACATTGCCGC-1	Myoepi_ACTA2+	-12.9966	22.2111
AATCGCCTCAAAGGGA-1	CD4+_T_Cells	48.7305	-6.15966
AATCGCCTCAACCTAT-1	Macrophages_1	10.1651	51.7027
AATCGCCTCACTAGGG-1	Macrophages_1	-5.65544	57.1423
AATCGCCTCATTGAAG-1	Macrophages_2	9.84408	63.8995
AATCGCCTCCACAACC-1	Invasive_Tumor	-15.2123	-42.6525
AATCGCCTCGACCCAT-1	Macrophages_1	-7.0802	47.6294
AATCGCCTCGCGCATT-1	CD4+_T_Cells	21.2184	7.9825
AATCGCCTCGGTCAAG-1	Macrophages_1	31.5523	44.3881
AATCGCCTCGTTATGT-1	DCIS 2	-9.50041	-23.4494
AATCGCCTCTGTGCAC-1	DCIS 2	-45.1974	12.2876
AATCGCGAGAACCTAA-1	Macrophages_1	-21.715	-0.314128
AATCGCGAGACAACAC-1	DCIS 2	-49.6791	16.8193
AATCGCGAGACCATGG-1	Invasive_Tumor	-11.6115	-19.3214
AATCGCGAGAGGATGA-1	LAMP3+_DCs	12.3271	30.9385
AATCGCGAGCAAATCA-1	DCIS 2	-39.0552	19.5707
AATCGCGAGCACTAGG-1	DCIS 1	-20.5982	49.3975
AATCGCGAGCCAAACG-1	CD8+_T_Cells	15.5008	-8.52258
AATCGCGAGCCACTCG-1	Stromal	8.73493	-55.7214
AATCGCGAGCGAGCTA-1	DCIS 2	-42.5898	10.1131
AATCGCGAGCGATGGC-1	T_Cell_&_Tumor_Hybrid	-5.3605	-36.1272
AATCGCGAGCTTAGTT-1	LAMP3+_DCs	43.5695	46.175
AATCGCGAGCTTCCTT-1	Invasive_Tumor	-30.9022	-29.6029
AATCGCGAGGAAACTC-1	Stromal	-9.45847	5.15532
AATCGCGAGGCGCAAC-1	Invasive_Tumor	-8.05444	-27.8781
AATCGCGAGGCGCGAT-1	Myoepi_KRT15+	-5.58703	32.1482
AATCGCGAGGTTAGAC-1	Macrophages_1	15.4603	35.1695
AATCGCGAGGTTGCTC-1	Macrophages_1	15.3173	-15.4082
AATCGCGAGTAACGTA-1	Stromal	-0.638447	-47.5375
AATCGCGAGTGTGAGT-1	Invasive_Tumor	-38.3907	-38.2796
AATCGCGAGTTTGGTT-1	DCIS 1	-21.4217	52.3179
AATCGGCCAAAGCCTA-1	Invasive_Tumor	-25.0457	-15.1013
AATCGGCCAACCGTGG-1	Macrophages_1	-7.14931	51.4199
AATCGGCCACAAATAC-1	Prolif_Invasive_Tumor	-34.0795	-10.2841
AATCGGCCACGATTAG-1	Prolif_Invasive_Tumor	-46.1877	-9.85543
AATCGGCCACGGTCGA-1	B_Cells	44.1049	-31.7419
AATCGGCCACTAACGA-1	CD4+_T_Cells	60.5748	5.73627
AATCGGCCAGCAAGCT-1	CD4+_T_Cells	51.8562	-5.26596
AATCGGCCAGTGAGAG-1	T_Cell_&_Tumor_Hybrid	-26.5477	-29.0784
AATCGGCCAGTGAGGA-1	Invasive_Tumor	-27.5073	-35.8512
AATCGGCCATCAAGTG-1	Myoepi_KRT15+	-7.12597	30.3344
AATCGGCCATCCAAGA-1	Invasive_Tumor	-33.1797	-39.4455
AATCGGCCATGAGTCA-1	CD4+_T_Cells	45.1803	-5.14823
AATCGTTTCAAGGGCC-1	Invasive_Tumor	-59.1859	-20.1895
AATCGTTTCAGTAGGT-1	B_Cells	44.992	-30.6123
AATCGTTTCCTTTCGT-1	DCIS 2	-59.4793	8.9692
AATCGTTTCGAAGGCC-1	B_Cells	11.7211	-9.97268
AATCGTTTCGCCTAGT-1	CD4+_T_Cells	29.2076	-1.89329
AATCGTTTCTCACCTT-1	Stromal_&_T_Cell_Hybrid	26.8152	-22.0309
AATCGTTTCTCGCCTC-1	Macrophages_2	13.141	68.4596
AATCGTTTCTGTGATT-1	Stromal	8.82	-26.5428
AATCTCTAGAAACCCG-1	Stromal	3.40124	-50.9209
AATCTCTAGACAACAC-1	Endothelial	41.2664	-48.2859
AATCTCTAGAGGATAG-1	Invasive_Tumor	-54.0746	-24.3387
AATCTCTAGAGGATGA-1	CD4+_T_Cells	55.1047	9.83026
AATCTCTAGATTCATC-1	Macrophages_1	20.7263	45.1802
AATCTCTAGCAAACCG-1	CD4+_T_Cells	39.2535	5.33716
AATCTCTAGCATGTGG-1	Invasive_Tumor	-21.9468	-39.1483
AATCTCTAGCTATCGC-1	Macrophages_2	22.065	71.0868
AATCTCTAGCTCGATC-1	DCIS 2	-26.4424	24.8823
AATCTCTAGGACAACT-1	DCIS 1	-26.074	46.2318
AATCTCTAGGCAAGTT-1	CD8+_T_Cells	47.9102	22.2921
AATCTCTAGGCGAGTC-1	DCIS 2	-54.8627	21.6137
AATCTCTAGGCTCCAT-1	DCIS 2	-57.2555	7.3903
AATCTCTAGGTGGATT-1	Invasive_Tumor	12.9192	-10.7433
AATCTCTAGGTTATGA-1	CD8+_T_Cells	51.4049	29.5777
AATCTCTAGGTTGCAG-1	Perivascular-Like	30.4691	-39.376
AATCTCTAGGTTGTGG-1	CD8+_T_Cells	42.4022	23.4289
AATCTCTAGTCACCTA-1	Prolif_Invasive_Tumor	-50.6536	-11.0012
AATCTCTAGTCACTAT-1	T_Cell_&_Tumor_Hybrid	8.7429	-0.698594
AATCTCTAGTGTAATG-1	CD4+_T_Cells	23.9419	-14.698
AATCTCTAGTGTCCAC-1	B_Cells	54.4175	-34.4458
AATGAAGCAACTGTTC-1	T_Cell_&_Tumor_Hybrid	-34.6787	-25.9155
AATGAAGCAAGGCCAT-1	CD4+_T_Cells	55.2137	-3.38809
AATGAAGCAATACCCT-1	Invasive_Tumor	-42.6741	-26.9936
AATGAAGCACACTGGG-1	DCIS 1	-21.6322	56.6082
AATGAAGCACGCCACT-1	DCIS 1	-21.8749	35.2295
AATGAAGCAGGCGAAA-1	Prolif_Invasive_Tumor	-53.5649	-11.0952
AATGAAGCAGGTATTG-1	Invasive_Tumor	-41.888	-32.5025
AATGAAGCAGTGAGAG-1	Macrophages_1	-8.83521	5.12637
AATGAAGCATAGCGCG-1	DCIS 1	-21.1566	46.4154
AATGAAGCATTGAAGT-1	CD4+_T_Cells	49.6328	5.34032
AATGAAGCATTGGGTA-1	Invasive_Tumor	-13.3725	5.30661
AATGAAGCATTTAGCC-1	Invasive_Tumor	-37.5629	-38.2888
AATGACCAGACGCATG-1	Endothelial	38.3896	-52.0552
AATGACCAGATAACGC-1	CD8+_T_Cells	27.1304	26.9317
AATGACCAGCCAGAGC-1	IRF7+_DCs	66.2333	-19.8144
AATGACCAGCGCTACT-1	Invasive_Tumor	-46.669	-33.96
AATGACCAGCGGCTTT-1	DCIS 1	-14.9599	45.6493
AATGACCAGCTCAACC-1	Stromal	15.0983	-38.5216
AATGACCAGCTTAGTT-1	Invasive_Tumor	-20.7081	-38.7751
AATGACCAGGATGAAG-1	T_Cell_&_Tumor_Hybrid	8.95272	-3.724
AATGACCAGGCCATGA-1	Myoepi_KRT15+	0.446332	34.7275
AATGACCAGGCTTAGG-1	Invasive_Tumor	-17.7419	-45.0099
AATGACCAGGCTTATT-1	Myoepi_ACTA2+	0.349945	22.3875
AATGACCAGGGTTGCA-1	Invasive_Tumor	-15.7329	-10.3831
AATGACCAGGTGAGGG-1	Macrophages_1	32.1819	38.7067
AATGACCAGGTTACTT-1	CD4+_T_Cells	12.8552	15.0857
AATGACCAGTTAGGCG-1	DCIS 1	-35.0534	58.8492
AATGCGCCAAACCGGT-1	CD8+_T_Cells	51.3832	19.9618
AATGCGCCAAACTGGC-1	Macrophages_1	-4.08063	46.7959
AATGCGCCAAATAAGG-1	Macrophages_1	2.5215	59.4227
AATGCGCCAACAAGCC-1	Macrophages_1	19.6518	27.4709
AATGCGCCAATAGAGA-1	T_Cell_&_Tumor_Hybrid	4.16548	-4.05352
AATGCGCCAATGAGCC-1	Invasive_Tumor	-11.6405	-4.49622
AATGCGCCAATTCGGA-1	Endothelial	38.0993	-53.6925
AATGCGCCACATTGTC-1	Myoepi_ACTA2+	15.5439	-7.1455
AATGCGCCACCTTTGG-1	CD4+_T_Cells	38.8854	10.6911
AATGCGCCACGCCACT-1	Macrophages_2	24.2235	65.7206
AATGCGCCACTTTGTA-1	DCIS 2	-41.1824	30.5163
AATGCGCCAGAAACTT-1	Invasive_Tumor	-24.8681	-29.534
AATGCGCCATCAAGCA-1	Myoepi_KRT15+	-5.85254	37.3478
AATGCGCCATGAAGCC-1	CD4+_T_Cells	54.2402	16.3552
AATGCGCCATTAGCGA-1	Stromal	4.6377	-46.2178
AATGGATGTACGGGCA-1	DCIS 2	-56.8169	18.3384
AATGGATGTAGTTGTC-1	Stromal	-10.2847	1.18506
AATGGATGTCAACATC-1	CD8+_T_Cells	11.3197	15.4758
AATGGATGTCATGCAT-1	CD4+_T_Cells	41.9616	12.2778
AATGGATGTCATTTAG-1	Prolif_Invasive_Tumor	-54.8624	-20.9136
AATGGATGTCCATAGT-1	Stromal	9.48664	-49.3755
AATGGATGTGACCTGC-1	DCIS 1	-22.5162	42.427
AATGGATGTGCGATAA-1	Prolif_Invasive_Tumor	-45.4554	-12.9163
AATGGATGTGCTTCTC-1	CD8+_T_Cells	29.262	19.5394
AATGGATGTGGCTTTG-1	Myoepi_ACTA2+	-4.94014	16.6177
AATGGATGTTAAGCTC-1	CD8+_T_Cells	30.9603	20.2622
AATGGATGTTAAGGAT-1	T_Cell_&_Tumor_Hybrid	3.32408	2.08439
AATGGATGTTCCGGGT-1	Invasive_Tumor	-27.9844	-36.0845
AATGGATGTTGGTTTA-1	Stromal	6.42131	-66.9384
AATGGCAGTAACCTTA-1	CD4+_T_Cells	42.9895	2.87582
AATGGCAGTACTTAGC-1	Myoepi_ACTA2+	-15.6889	25.0483
AATGGCAGTAGTAACG-1	Mast_Cells	73.0538	-4.44848
AATGGCAGTCGTTGCA-1	Macrophages_1	4.74505	58.0023
AATGGCAGTGATGCAA-1	CD8+_T_Cells	45.5598	-18.7956
AATGGCAGTGGATGCG-1	B_Cells	48.7975	-34.1327
AATGGCAGTGTTAGAG-1	Myoepi_ACTA2+	6.97205	30.1332
AATGGCAGTTCCTTTG-1	DCIS 1	-20.6732	54.511
AATGGCAGTTGGCGAG-1	CD4+_T_Cells	44.1961	-0.524908
AATGGCAGTTGGTTAC-1	Stromal	3.89527	-54.7321
AATGGCAGTTGGTTTA-1	T_Cell_&_Tumor_Hybrid	-45.9886	6.03805
AATGGCAGTTTGAGCT-1	Prolif_Invasive_Tumor	-50.1113	-4.28378
AATGTGATCAAACCAA-1	CD4+_T_Cells	36.0207	9.02922
AATGTGATCACAAGCG-1	Macrophages_1	-6.10412	54.4528
AATGTGATCAGGCATG-1	B_Cells	-34.2626	-7.15936
AATGTGATCATGGAAC-1	DCIS 2	-53.5706	13.178
AATGTGATCATTGAGA-1	Myoepi_ACTA2+	-13.4757	21.574
AATGTGATCGAGCTAG-1	DCIS 2	-22.8027	16.7852
AATGTGATCGATTACT-1	Invasive_Tumor	-29.7453	-42.8292
AATGTGATCGCGCATT-1	B_Cells	53.939	-32.4233
AATGTGATCGGGCAAC-1	CD4+_T_Cells	47.641	-8.36631
AATGTGATCGTTCGTA-1	Macrophages_1	9.94741	55.3159
AATGTGATCTCCATCT-1	CD8+_T_Cells	35.7469	21.0991
AATGTGATCTTCGCTT-1	Prolif_Invasive_Tumor	-51.9708	-18.3296
AATGTGATCTTGATCG-1	CD8+_T_Cells	37.9092	-7.60142
AATTACCTCAAACCAA-1	Endothelial	27.5432	-63.955
AATTACCTCAAGCCAG-1	T_Cell_&_Tumor_Hybrid	3.65676	2.12986
AATTACCTCAATACAG-1	Stromal	12.6321	-50.8006
AATTACCTCAATCGCC-1	CD4+_T_Cells	45.1234	6.84918
AATTACCTCACAAAGC-1	CD8+_T_Cells	49.7387	20.5104
AATTACCTCACCTGTA-1	Stromal	12.2913	-50.3066
AATTACCTCATAATGG-1	Mast_Cells	73.6516	-3.42239
AATTACCTCATCCCAA-1	Myoepi_KRT15+	-3.21715	35.0329
AATTACCTCCACTAAT-1	CD8+_T_Cells	40.5814	30.1118
AATTACCTCCCGTTCC-1	Macrophages_1	25.7301	41.1952
AATTACCTCCGCTATA-1	Myoepi_ACTA2+	-37.2357	-2.69345
AATTACCTCGAAATGC-1	Macrophages_1	30.2451	40.1308
AATTACCTCGAAGGCC-1	DCIS 1	-30.1336	59.7335
AATTACCTCGCAAATA-1	Endothelial	28.8903	-66.1536
AATTACCTCGCAACGA-1	CD8+_T_Cells	17.9344	-0.179637
AATTACCTCGCACACT-1	Invasive_Tumor	-18.0543	-33.3425
AATTACCTCGGTAACG-1	T_Cell_&_Tumor_Hybrid	10.1021	-14.2098
AATTACCTCGGTACGA-1	Perivascular-Like	30.3194	-12.5691
AATTACCTCGTTAACT-1	Stromal	3.55544	-46.649
AATTACCTCTCAAGAA-1	Macrophages_1	-6.34536	56.815
AATTGACCAACAGGCT-1	DCIS 2	-44.314	27.0452
AATTGACCAAGATAAG-1	Stromal	5.45123	-53.0529
AATTGACCAAGCTATG-1	Stromal	5.04979	-63.8842
AATTGACCAAGTTCCT-1	Stromal	10.8598	-60.2267
AATTGACCACCATCCA-1	CD8+_T_Cells	34.3414	24.6527
AATTGACCACCTTTGG-1	B_Cells	3.71179	-3.77519
AATTGACCAGCCAGCA-1	Macrophages_1	27.1578	41.187
AATTGACCAGTTATCC-1	T_Cell_&_Tumor_Hybrid	2.37094	8.60559
AATTGACCAGTTATGG-1	DCIS 1	-22.0607	56.5375
AATTGACCATCAAGCA-1	Macrophages_1	27.491	51.1305
AATTGACCATCCCAAT-1	Myoepi_ACTA2+	-5.45664	21.1109
AATTGACCATCGATAG-1	T_Cell_&_Tumor_Hybrid	15.0732	6.37461
AATTGACCATCGGGCA-1	Invasive_Tumor	-10.95	-15.8922
AATTGACCATTACACC-1	CD4+_T_Cells	25.6718	5.98574
AATTGACCATTACTCA-1	CD4+_T_Cells	52.5167	-3.29204
AATTGACCATTGCCCA-1	Stromal	9.31121	-26.9836
AATTTGGAGACAGACT-1	CD4+_T_Cells	35.6486	5.85502
AATTTGGAGACTATTC-1	DCIS 2	-32.7178	12.4016
AATTTGGAGAGCAATC-1	Prolif_Invasive_Tumor	-30.7451	-13.0755
AATTTGGAGCAAAGCT-1	DCIS 1	-13.1713	49.1783
AATTTGGAGCAACATA-1	Myoepi_ACTA2+	-10.0988	18.1163
AATTTGGAGCAATTGA-1	Stromal_&_T_Cell_Hybrid	28.8809	-23.0221
AATTTGGAGCCAAACG-1	Macrophages_1	-3.79898	55.4039
AATTTGGAGCTATCGC-1	Macrophages_2	13.4707	65.0419
AATTTGGAGGACTTGG-1	CD4+_T_Cells	24.7206	-1.84786
AATTTGGAGGGCAGTC-1	B_Cells	13.9832	-15.5394
AATTTGGAGGTTAGCG-1	Macrophages_1	30.1673	49.9461
AATTTGGAGTACCCAC-1	CD4+_T_Cells	48.9396	17.2531
AATTTGGAGTCACTAT-1	CD4+_T_Cells	49.251	0.123432
AATTTGGAGTCTAACT-1	Myoepi_KRT15+	-5.29442	32.4793
AATTTGGAGTTAGGGT-1	Invasive_Tumor	-23.0798	-14.769
ACAAACCAGAAGGTCT-1	CD4+_T_Cells	57.9992	6.323
ACAAACCAGACCTTTG-1	Myoepi_ACTA2+	-8.32065	18.4525
ACAAACCAGACTATTC-1	Prolif_Invasive_Tumor	-52.314	-6.66891
ACAAACCAGAGAGCAA-1	Myoepi_ACTA2+	2.58837	23.5615
ACAAACCAGAGCAACT-1	Invasive_Tumor	9.63216	-14.2013
ACAAACCAGCACTACC-1	Invasive_Tumor	-7.3718	-13.8626
ACAAACCAGCATTACT-1	CD8+_T_Cells	37.7399	-1.31864
ACAAACCAGCTATCCA-1	Invasive_Tumor	-40.2889	-33.8387
ACAAACCAGGACACGC-1	DCIS 2	-56.9795	20.366
ACAAACCAGGCTGTGA-1	Macrophages_1	28.1222	45.9177
ACAAACCAGGGAGGAT-1	Myoepi_KRT15+	-11.3246	38.2466
ACAAACCAGGTCTTTG-1	CD8+_T_Cells	15.1065	9.61493
ACAAACCAGGTGAGAA-1	Invasive_Tumor	-46.4083	-21.6284
ACAAACCAGGTGGATT-1	Myoepi_KRT15+	0.993967	28.1318
ACAAACCAGGTTACTT-1	DCIS 1	-39.6614	46.3935
ACAAACCAGGTTCATT-1	Myoepi_ACTA2+	-0.522367	18.8123
ACAAACCAGTAGCCTC-1	DCIS 1	-18.2661	43.309
ACAAACCAGTAGCTAA-1	T_Cell_&_Tumor_Hybrid	3.792	-5.00953
ACAAACCAGTATGGGT-1	B_Cells	54.5489	-27.848
ACAAACCAGTCGAAGT-1	Myoepi_ACTA2+	1.57758	21.7954
ACAAACCAGTTATCCG-1	Macrophages_1	23.9353	41.8163
ACAAAGGAGACAACAC-1	Invasive_Tumor	-5.57106	-24.6961
ACAAAGGAGCCATCGT-1	Stromal	8.27474	-67.2791
ACAAAGGAGCCTCTAA-1	CD8+_T_Cells	32.3797	20.0156
ACAAAGGAGCTCAAGG-1	Invasive_Tumor	-13.5339	-29.3727
ACAAAGGAGGAAGGTA-1	Macrophages_1	13.4078	42.0188
ACAAAGGAGGATGTTA-1	B_Cells	-25.9506	-3.05838
ACAAAGGAGGCGCGAT-1	Myoepi_ACTA2+	0.094666	21.3344
ACAAAGGAGGCTTTAT-1	B_Cells	46.7329	-20.1491
ACAAAGGAGGGCACTA-1	Prolif_Invasive_Tumor	-45.9639	-1.96753
ACAAAGGAGGTTCGAG-1	CD4+_T_Cells	42.2825	-6.77188
ACAAAGGAGTCAACTT-1	Macrophages_1	31.888	38.5491
ACAAAGGAGTCTGTGC-1	Macrophages_1	19.3252	47.0723
ACAAAGGAGTGTTTGT-1	DCIS 1	-18.0385	47.9456
ACAACATCAACAGGGA-1	Invasive_Tumor	-50.9791	-37.0914
ACAACATCAAGTTGGC-1	Stromal	21.7959	39.7312
ACAACATCACACCCAC-1	Invasive_Tumor	-8.37843	-12.1753
ACAACATCACGCCACT-1	Myoepi_KRT15+	9.66339	-14.3521
ACAACATCACTAAGCA-1	Invasive_Tumor	-41.3821	-30.9041
ACAACATCACTATGGA-1	Macrophages_1	17.7229	50.0264
ACAACATCACTTCGAT-1	DCIS 2	-10.8247	-9.88929
ACAACATCAGCGGATT-1	Macrophages_2	21.0727	65.3154
ACAACATCAGTTAAAC-1	CD4+_T_Cells	34.957	6.36157
ACAACATCATAGCCGG-1	Invasive_Tumor	-39.1391	-38.9835
ACAACATCATGGCTAA-1	CD4+_T_Cells	42.4984	-0.378146
ACAACATCATTCAACC-1	CD8+_T_Cells	48.7	28.6187
ACAACATCATTCAGGA-1	Prolif_Invasive_Tumor	-52.8117	-12.0942
ACAACATCATTGCGCC-1	Stromal_&_T_Cell_Hybrid	28.6394	-43.0754
ACAACCTGTAAGCGTA-1	CD8+_T_Cells	34.3677	21.5541
ACAACCTGTAAGCTAG-1	Stromal	2.7044	-60.6144
ACAACCTGTATAGTGG-1	DCIS 2	9.38351	-20.1758
ACAACCTGTATTTACG-1	Stromal	17.6266	-7.74781
ACAACCTGTATTTCGA-1	Invasive_Tumor	-12.0546	-27.4979
ACAACCTGTCAATGTC-1	DCIS 1	-39.7724	46.0632
ACAACCTGTCACACCA-1	Stromal	2.16859	-44.7834
ACAACCTGTCCAATAC-1	DCIS 2	-50.0144	16.9306
ACAACCTGTCGTCCAA-1	Invasive_Tumor	-17.6813	-7.51751
ACAACCTGTGACCTAT-1	Macrophages_1	25.343	52.3373
ACAACCTGTGGGAACT-1	Stromal	0.667142	-26.7903
ACAACCTGTGTGAGTA-1	Stromal	3.30308	-54.5815
ACAACCTGTGTGTCGC-1	Endothelial	38.3987	-54.4985
ACAACCTGTTCTTACT-1	DCIS 1	-21.9839	57.1369
ACAACGGTCAATGTTC-1	CD8+_T_Cells	28.3999	21.1654
ACAACGGTCAGCACAG-1	Macrophages_1	-3.30264	50.6316
ACAACGGTCAGGTAAC-1	Stromal	8.79964	-60.6494
ACAACGGTCCAGAACG-1	T_Cell_&_Tumor_Hybrid	8.00715	-2.44119
ACAACGGTCCATAAAG-1	Stromal_&_T_Cell_Hybrid	6.09568	-12.3085
ACAACGGTCCGAATTT-1	Perivascular-Like	30.9132	-12.4412
ACAACGGTCGAAGGCC-1	CD4+_T_Cells	59.5249	5.89748
ACAACGGTCGACCCAT-1	CD4+_T_Cells	1.65652	27.8337
ACAACGGTCGAGCTAG-1	CD4+_T_Cells	30.8116	10.0806
ACAACGGTCGATTATC-1	Invasive_Tumor	-17.2334	-35.1119
ACAACGGTCGCCTAGT-1	Myoepi_ACTA2+	-4.18818	22.9033
ACAACGGTCGCGTTAC-1	CD8+_T_Cells	45.1036	21.4444
ACAACGGTCGTTATGT-1	DCIS 2	-52.9887	7.8951
ACAACGGTCTAGTTAC-1	Stromal	3.14892	-60.8382
ACAACGGTCTTCGCTT-1	DCIS 2	-35.1515	26.0817
ACAACTTTCAACCGCT-1	IRF7+_DCs	-32.0979	-25.8916
ACAACTTTCAACTGGG-1	CD8+_T_Cells	11.0252	21.7294
ACAACTTTCACAAATG-1	CD4+_T_Cells	24.6323	-8.87599
ACAACTTTCAGTTTAC-1	CD4+_T_Cells	44.2661	-2.99916
ACAACTTTCCTGACTA-1	CD4+_T_Cells	46.4022	2.62925
ACAACTTTCGAAACTA-1	Stromal	7.98475	-35.6353
ACAACTTTCGCCTCTC-1	B_Cells	46.9134	-29.528
ACAACTTTCGCTTCGG-1	Prolif_Invasive_Tumor	-29.0406	-6.97042
ACAACTTTCGGCTAAG-1	Myoepi_KRT15+	-5.48614	36.8116
ACAACTTTCTAATGAG-1	CD8+_T_Cells	34.9072	21.4276
ACAACTTTCTCACTAG-1	Invasive_Tumor	-9.73754	-18.3247
ACAACTTTCTTACTCC-1	CD4+_T_Cells	56.6462	-6.42217
ACAAGGCGTAACGTTC-1	DCIS 2	-54.7206	22.2996
ACAAGGCGTACGGGCA-1	CD8+_T_Cells	49.2976	18.5546
ACAAGGCGTAGCCAAA-1	Stromal_&_T_Cell_Hybrid	28.718	-22.8383
ACAAGGCGTAGTAGGC-1	Prolif_Invasive_Tumor	-50.0782	-16.2107
ACAAGGCGTATTCGGT-1	DCIS 1	-24.4925	39.6443
ACAAGGCGTCTCAGCA-1	DCIS 1	-20.499	40.693
ACAAGGCGTGAATCTC-1	CD8+_T_Cells	34.2181	13.853
ACAAGGCGTGGCCCAT-1	DCIS 2	-59.6972	10.3838
ACAAGGCGTGTCCTTC-1	Myoepi_ACTA2+	-39.4513	33.3492
ACAAGGCGTTCCTTTG-1	Myoepi_ACTA2+	5.88015	22.2328
ACAAGGCGTTCGATGT-1	Prolif_Invasive_Tumor	-35.0718	-9.98191
ACAAGGCGTTGGATGA-1	CD4+_T_Cells	12.2024	24.0662
ACAAGGCGTTGTCAGT-1	Endothelial	36.0449	-45.0915
ACAAGGCGTTTACTGA-1	CD8+_T_Cells	22.0222	11.1508
ACAAGGCGTTTGCAAC-1	CD8+_T_Cells	42.1317	29.3284
ACAAGGCGTTTGCTCC-1	Endothelial	37.8043	-57.7463
ACAAGTATCAAGTTTC-1	Invasive_Tumor	-6.25351	-23.9424
ACAAGTATCAATTGGA-1	Prolif_Invasive_Tumor	-25.9532	-10.9072
ACAAGTATCACTTGAT-1	Macrophages_1	-51.7346	-30.5309
ACAAGTATCATGCGGA-1	DCIS 2	-54.0374	19.6565
ACAAGTATCCACAACC-1	CD4+_T_Cells	43.1273	-2.75971
ACAAGTATCCCGCTGA-1	DCIS 1	-17.6653	37.035
ACAAGTATCCCTTTGT-1	Invasive_Tumor	-27.304	-6.81898
ACAAGTATCCGGATAG-1	CD4+_T_Cells	26.6074	14.6191
ACAAGTATCGAGGTTG-1	CD4+_T_Cells	51.9321	-0.83453
ACAAGTATCGATGAAC-1	Stromal	12.8262	-37.2602
ACAAGTATCGATTACT-1	T_Cell_&_Tumor_Hybrid	-11.6607	5.77476
ACAAGTATCGCTTGCG-1	DCIS 1	-28.7797	42.0319
ACAAGTATCGTCCATA-1	Macrophages_1	-17.7604	48.4707
ACAAGTATCGTGATGG-1	Stromal	6.9128	-27.2468
ACAAGTATCTATCACG-1	Macrophages_1	14.0689	38.5002
ACAAGTATCTATGGCC-1	Prolif_Invasive_Tumor	-43.5352	-11.2575
ACAAGTATCTTGATCG-1	CD4+_T_Cells	41.3451	42.4864
ACAATCAAGCAGCTAG-1	Invasive_Tumor	-19.5343	-44.1498
ACAATCAAGCGAATAC-1	Invasive_Tumor	-27.089	-43.7689
ACAATCAAGCGAATGT-1	DCIS 1	-24.9455	51.263
ACAATCAAGGACACGC-1	Macrophages_1	7.89032	49.6213
ACAATCAAGGAGTCAT-1	Stromal	12.419	-64.4284
ACAATCAAGGCACAAT-1	T_Cell_&_Tumor_Hybrid	-28.539	-26.4535
ACAATCAAGGTAATTG-1	CD4+_T_Cells	58.9944	9.17704
ACAATCAAGGTATGGT-1	Invasive_Tumor	-43.7738	-36.0479
ACAATCAAGGTTGTGG-1	Macrophages_1	21.618	55.7651
ACAATCAAGTCATTCG-1	Macrophages_1	-23.9801	-2.48199
ACAATCAAGTGATTAG-1	Stromal	-18.0107	45.7312
ACAATCAAGTGCTGAG-1	Invasive_Tumor	-57.9259	-23.6727
ACAATCAAGTTACATC-1	Endothelial	29.1701	-10.0037
ACAATCAAGTTTACCG-1	Invasive_Tumor	-40.257	-28.9247
ACAATGTCAACTTAGG-1	CD4+_T_Cells	43.2722	-10.0306
ACAATGTCAATACCCT-1	CD8+_T_Cells	36.1079	-9.96785
ACAATGTCAATAGAAG-1	DCIS 2	-54.267	9.83452
ACAATGTCAATAGCTG-1	Perivascular-Like	1.78556	-30.5287
ACAATGTCAATCGTTC-1	T_Cell_&_Tumor_Hybrid	2.59898	-0.766916
ACAATGTCACATAAAC-1	CD4+_T_Cells	46.2625	-1.49767
ACAATGTCACCGGTAG-1	B_Cells	53.2249	-25.4199
ACAATGTCACCTTCAG-1	Macrophages_1	20.4585	45.4894
ACAATGTCACGAACGT-1	Prolif_Invasive_Tumor	-51.5358	-8.62489
ACAATGTCATCAATCC-1	T_Cell_&_Tumor_Hybrid	1.45456	1.82769
ACAATGTCATCCACCA-1	Stromal	9.89682	-68.5751
ACAATGTCATTACACC-1	Stromal	22.1378	-34.5039
ACAATGTCATTGCCCA-1	CD4+_T_Cells	50.063	-4.77967
ACAATGTCATTGCCTG-1	B_Cells	49.8255	-27.5898
ACAATGTCATTGTGAG-1	CD8+_T_Cells	36.2061	18.205
ACAATGTCATTTATCG-1	Stromal	1.22987	-44.7378
ACAATGTCATTTGGCT-1	Myoepi_KRT15+	-4.33501	39.5305
ACAATTGAGACCAGGC-1	Stromal	7.38967	-29.2017
ACAATTGAGACGCATG-1	Invasive_Tumor	-35.2329	-40.8261
ACAATTGAGACTAATG-1	T_Cell_&_Tumor_Hybrid	8.21849	-1.38231
ACAATTGAGAGCAATC-1	DCIS 2	-55.3447	21.1431
ACAATTGAGAGGCGTC-1	CD8+_T_Cells	50.9474	29.3453
ACAATTGAGATTGAGC-1	Invasive_Tumor	-47.467	-48.5884
ACAATTGAGCACGCAA-1	Invasive_Tumor	-27.1425	-36.2812
ACAATTGAGCAGCCAA-1	Myoepi_ACTA2+	-4.7022	48.6527
ACAATTGAGCATCTAT-1	B_Cells	18.7687	-21.3577
ACAATTGAGCCATCGT-1	Endothelial	7.69572	51.3377
ACAATTGAGCGAATAC-1	Invasive_Tumor	-38.4682	-38.4861
ACAATTGAGCTACGTC-1	Invasive_Tumor	-40.1973	-37.9358
ACAATTGAGGATCCAG-1	Invasive_Tumor	-44.9149	-22.3975
ACAATTGAGGGCAGTC-1	Macrophages_1	19.4252	49.2331
ACAATTGAGGGTCTAG-1	Stromal_&_T_Cell_Hybrid	38.256	-18.4857
ACAATTGAGGTCAAGT-1	Myoepi_ACTA2+	-9.85381	25.6002
ACAATTGAGTAGCCTC-1	DCIS 1	-22.0482	36.621
ACAATTGAGTGAGTCG-1	CD4+_T_Cells	47.9826	4.88009
ACACAAGGTACTTATG-1	DCIS 2	-57.614	14.9585
ACACAAGGTAGCCACC-1	DCIS 1	-27.5178	40.0862
ACACAAGGTATCCGCA-1	DCIS 1	-19.5935	43.3129
ACACAAGGTATTCAGC-1	DCIS 2	-34.6892	11.5675
ACACAAGGTCAATACC-1	Myoepi_KRT15+	-5.22287	37.4568
ACACAAGGTCAATCGT-1	CD4+_T_Cells	48.8833	4.03044
ACACAAGGTCAATGTC-1	Macrophages_1	-6.45386	54.6208
ACACAAGGTGATAAAC-1	Stromal	-28.8752	-20.6365
ACACAAGGTGCGGAAT-1	T_Cell_&_Tumor_Hybrid	14.2387	2.05922
ACACAAGGTGTGTTAC-1	Invasive_Tumor	-39.7159	-9.98945
ACACAAGGTTAGTGAG-1	Stromal_&_T_Cell_Hybrid	3.90365	-24.5504
ACACAAGGTTAGTTTG-1	CD4+_T_Cells	20.1383	1.22849
ACACAAGGTTGTTCCC-1	B_Cells	9.60836	-14.1299
ACACAAGGTTTATGGC-1	Invasive_Tumor	-9.18886	-17.9882
ACACAAGGTTTCCAAA-1	CD4+_T_Cells	22.7583	23.2654
ACACAAGGTTTGTTGA-1	Stromal	6.38386	-53.656
ACACAATCAACAGGCT-1	Macrophages_1	21.637	36.8207
ACACAATCAATACTGG-1	Invasive_Tumor	-32.1613	-45.4089
ACACAATCAATGGCCG-1	Perivascular-Like	26.8684	-39.7623
ACACAATCACAACATG-1	Myoepi_ACTA2+	-11.5261	26.2622
ACACAATCACGGATAC-1	Invasive_Tumor	-13.0644	4.0052
ACACAATCACTAACAG-1	Macrophages_1	21.2678	46.5991
ACACAATCACTCAAAG-1	CD8+_T_Cells	53.0875	17.8076
ACACAATCACTTTATG-1	Endothelial	-18.7121	-22.3674
ACACAATCAGCTTTCG-1	Invasive_Tumor	-39.7047	-39.8591
ACACAATCAGGTAGCT-1	Macrophages_2	20.1108	66.9979
ACACAATCATCTATGC-1	Invasive_Tumor	-42.163	-15.2605
ACACAATCATGTGGGT-1	DCIS 1	-0.95971	-9.79826
ACACAATCATTACTCA-1	Stromal	-9.63973	4.01031
ACACAATCATTGGACA-1	Prolif_Invasive_Tumor	-45.622	-4.67389
ACACCAACAAAGACCC-1	DCIS 2	-53.9161	10.2618
ACACCAACAAGGCCAT-1	Myoepi_KRT15+	-9.30285	-0.694993
ACACCAACAAGGCTTA-1	T_Cell_&_Tumor_Hybrid	6.09243	-3.67435
ACACCAACAAGGTGTC-1	DCIS 2	-50.7787	14.6996
ACACCAACAATCAAGT-1	CD4+_T_Cells	36.5018	-6.52151
ACACCAACAATCGTTC-1	CD8+_T_Cells	32.8929	-8.46287
ACACCAACAATTGCGA-1	Macrophages_1	-1.68839	49.7789
ACACCAACACAATCGA-1	Macrophages_1	13.863	49.8778
ACACCAACACAGCCAG-1	DCIS 1	-21.2469	35.6609
ACACCAACACAGGCTG-1	Stromal	8.10013	-45.0425
ACACCAACACGTAATG-1	CD4+_T_Cells	48.5189	-6.31152
ACACCAACACTGACAA-1	Stromal	2.86718	-53.0693
ACACCAACAGGATCCG-1	Macrophages_1	15.5639	-7.72049
ACACCAACAGGTAGCT-1	Macrophages_1	8.93013	39.012
ACACCAACAGTTAAAC-1	Prolif_Invasive_Tumor	-48.4649	-16.6081
ACACCAACATAAGCTG-1	Invasive_Tumor	-29.7407	-26.1053
ACACCAACATCAAGCA-1	Macrophages_1	2.7655	49.2843
ACACCAACATCCAAGA-1	Invasive_Tumor	-17.1771	-41.672
ACACCAACATGGCCGA-1	Myoepi_ACTA2+	-8.05671	22.9463
ACACCAACATGGTCAA-1	Macrophages_1	32.267	37.4268
ACACCAACATTTCATG-1	DCIS 2	-28.5369	10.1155
ACACCGGCAAACCCAA-1	Macrophages_1	24.7975	23.0314
ACACCGGCAAGAACAA-1	CD8+_T_Cells	44.097	20.0653
ACACCGGCAATATGGT-1	DCIS 1	-33.3298	51.049
ACACCGGCACATACCT-1	Macrophages_1	25.7539	52.1239
ACACCGGCACATAGAT-1	CD4+_T_Cells	27.0183	2.74042
ACACCGGCACGTAGGT-1	Perivascular-Like	30.5571	-36.9833
ACACCGGCACTAGCGG-1	Prolif_Invasive_Tumor	-51.6732	-11.2541
ACACCGGCAGCTCGCT-1	Invasive_Tumor	-35.8772	-40.8386
ACACCGGCAGTTATCC-1	Macrophages_1	-6.42358	-33.7663
ACACCGGCATCACTCG-1	Macrophages_1	11.8898	-16.1942
ACACCGGCATGGTCAA-1	Stromal_&_T_Cell_Hybrid	34.7037	-21.9518
ACACCGGCATTGTGTC-1	Stromal	14.4641	-44.9769
ACACCGGCATTTGGAG-1	Invasive_Tumor	-9.1131	-14.3919
ACACCTATCAAGCTCC-1	CD4+_T_Cells	56.2477	4.34795
ACACCTATCACGTTAT-1	Perivascular-Like	8.97974	-40.9849
ACACCTATCAGTAGCG-1	Stromal	3.03931	-31.5125
ACACCTATCCACAACC-1	Myoepi_ACTA2+	-10.1944	22.3165
ACACCTATCCGCCACA-1	CD8+_T_Cells	33.0728	26.8403
ACACCTATCCGCTATA-1	Stromal	1.50985	-57.7786
ACACCTATCCTCACGG-1	Endothelial	37.8148	-45.0228
ACACCTATCGAAGGCC-1	B_Cells	47.1461	-19.0178
ACACCTATCGGCTAGA-1	Invasive_Tumor	-21.1808	-36.4264
ACACCTATCTAATTGC-1	DCIS 2	-43.0905	30.1109
ACACCTATCTGGTCTA-1	Myoepi_ACTA2+	7.44285	22.4916
ACACCTATCTTGAAAG-1	CD8+_T_Cells	43.1808	13.9025
ACACCTTCAAACAATC-1	B_Cells	36.4356	-29.0956
ACACCTTCAAACACGC-1	Endothelial	38.8235	-54.9021
ACACCTTCAACCTGTT-1	Macrophages_2	23.3717	68.4547
ACACCTTCAACTTCGT-1	Macrophages_1	27.6344	43.3771
ACACCTTCAAGCCTCC-1	Macrophages_1	-26.2902	-2.70274
ACACCTTCAAGTTGGC-1	CD8+_T_Cells	27.2244	19.4836
ACACCTTCAATAAGCT-1	Invasive_Tumor	-23.9997	-35.0973
ACACCTTCAATAAGGA-1	Endothelial	43.1711	-48.5241
ACACCTTCAATACTGG-1	CD8+_T_Cells	37.035	26.1045
ACACCTTCAATCAAAC-1	CD4+_T_Cells	55.6522	4.77085
ACACCTTCACATGCTT-1	Invasive_Tumor	-48.9712	-29.859
ACACCTTCACTAAGCA-1	CD8+_T_Cells	38.7208	28.7335
ACACCTTCACTCAGTT-1	Macrophages_1	24.1132	38.1715
ACACCTTCACTGTCAT-1	Invasive_Tumor	-38.7149	-34.9123
ACACCTTCAGATAACT-1	CD4+_T_Cells	48.1868	13.7577
ACACCTTCATAACCGA-1	DCIS 2	-41.3354	13.1433
ACACCTTCATAAGCTG-1	Endothelial	35.2433	-53.7038
ACACCTTCATCACGAA-1	Endothelial	30.2901	-65.4015
ACACCTTCATGACATG-1	T_Cell_&_Tumor_Hybrid	24.1408	-3.43748
ACACCTTCATGACCAA-1	CD4+_T_Cells	41.3737	-2.34597
ACACCTTCATTGAGAT-1	B_Cells	12.371	1.32376
ACACGCGCAACAGAGG-1	Stromal	-18.9959	-31.8209
ACACGCGCAACCGGAT-1	CD8+_T_Cells	16.2764	-14.8039
ACACGCGCAAGGTTAT-1	Prolif_Invasive_Tumor	-46.1623	-10.6612
ACACGCGCAAGTAAGA-1	B_Cells	15.2135	-7.10628
ACACGCGCAATAACCG-1	T_Cell_&_Tumor_Hybrid	-43.9426	-3.52159
ACACGCGCACCTATCG-1	Macrophages_1	43.8008	44.1791
ACACGCGCACGGTAAC-1	Macrophages_1	16.356	-15.7967
ACACGCGCACTAACGA-1	T_Cell_&_Tumor_Hybrid	2.32378	4.56837
ACACGCGCAGATTGCA-1	Perivascular-Like	26.6151	-35.8142
ACACGCGCATAAGCCA-1	DCIS 2	-40.3232	27.9919
ACACGCGCATAGCGAC-1	Stromal	11.5605	-66.1292
ACACTAAAGAAGGTCT-1	DCIS 2	-45.3315	12.2312
ACACTAAAGAAGGTTC-1	DCIS 1	-38.4532	55.6944
ACACTAAAGATAGCCG-1	Invasive_Tumor	-18.3112	-35.1494
ACACTAAAGATTATCC-1	DCIS 2	-58.0608	14.6089
ACACTAAAGCAAACTA-1	Macrophages_2	22.2888	70.3244
ACACTAAAGCAGCTAG-1	Stromal	9.94464	-67.617
ACACTAAAGCAGGCTA-1	DCIS 2	-26.4278	21.6536
ACACTAAAGCATGTGG-1	Macrophages_2	13.4152	65.5723
ACACTAAAGGAACCTG-1	Myoepi_ACTA2+	-4.81203	30.2389
ACACTAAAGGACAACT-1	Macrophages_2	11.3385	42.9411
ACACTAAAGGACACGC-1	DCIS 1	-33.9394	41.8369
ACACTAAAGGCTGTGA-1	Myoepi_KRT15+	-22.052	50.0255
ACACTAAAGGGTTTGG-1	DCIS 2	-25.2943	9.90237
ACACTAAAGGTATGGT-1	CD8+_T_Cells	41.9567	27.3944
ACACTAAAGGTTGCAG-1	CD4+_T_Cells	24.3206	2.97687
ACACTAAAGTTTCGCA-1	Invasive_Tumor	-53.8654	-19.1546
ACACTAAAGTTTGAGA-1	CD8+_T_Cells	10.9377	7.48594
ACACTTGTCAACATTC-1	Myoepi_ACTA2+	-55.2649	22.6624
ACACTTGTCAATGTTC-1	Prolif_Invasive_Tumor	-43.3224	-11.6191
ACACTTGTCACAACAA-1	CD4+_T_Cells	25.8764	-1.54175
ACACTTGTCACCATAT-1	Myoepi_ACTA2+	1.32446	27.8646
ACACTTGTCAGCCCTG-1	Macrophages_1	13.317	34.0877
ACACTTGTCATCCCAA-1	CD4+_T_Cells	47.2769	-8.00144
ACACTTGTCCAAACGG-1	T_Cell_&_Tumor_Hybrid	6.29599	-2.01203
ACACTTGTCCAAATAG-1	Macrophages_1	0.0980369	50.799
ACACTTGTCCCGCTGA-1	CD4+_T_Cells	31.5714	-2.57492
ACACTTGTCCGCACCA-1	Prolif_Invasive_Tumor	-54.1804	-6.78966
ACACTTGTCGAGAGAA-1	DCIS 1	-20.2719	42.2158
ACACTTGTCGCGGAAC-1	Macrophages_1	-5.79029	53.8055
ACACTTGTCGGTAAGT-1	DCIS 1	-27.2025	48.7915
ACACTTGTCTTGAAGA-1	B_Cells	18.6734	-17.8869
ACACTTGTCTTGAATC-1	Invasive_Tumor	-3.0002	-28.4733
ACACTTGTCTTTAAGC-1	CD8+_T_Cells	49.7365	18.5104
ACACTTGTCTTTGGTG-1	DCIS 1	-21.1907	35.4576
ACAGCACCAAATAAGG-1	Stromal	19.8593	-39.783
ACAGCACCAAGTAAGA-1	Invasive_Tumor	-28.54	-50.9989
ACAGCACCACATGAAT-1	Invasive_Tumor	-52.8973	-34.0832
ACAGCACCACATTCGT-1	Invasive_Tumor	-33.0234	-46.6106
ACAGCACCACCAACAA-1	T_Cell_&_Tumor_Hybrid	3.90402	6.05592
ACAGCACCACCGGCAA-1	Myoepi_KRT15+	-3.03494	29.7889
ACAGCACCACCTACTG-1	Invasive_Tumor	-27.8505	-44.6686
ACAGCACCACTTTACA-1	Invasive_Tumor	-20.2702	-48.6852
ACAGCACCAGCCTTCA-1	CD4+_T_Cells	54.0864	10.7587
ACAGCACCAGCTAAGC-1	Invasive_Tumor	-38.9282	-35.1226
ACAGCACCAGGGCTAT-1	Macrophages_2	17.1463	53.2599
ACAGCACCATCATGCT-1	Endothelial	38.4167	-45.6835
ACAGCACCATCCGCTA-1	CD4+_T_Cells	29.4717	6.9276
ACAGCACCATGCTCCA-1	CD8+_T_Cells	49.5644	18.4886
ACAGCACCATGGATTG-1	CD8+_T_Cells	43.1369	24.0418
ACAGCCGCAAACCTGA-1	Stromal	7.66848	-49.2246
ACAGCCGCAAATCACG-1	Stromal	-0.23988	-53.5578
ACAGCCGCAAGGCGTT-1	IRF7+_DCs	67.4448	-18.9924
ACAGCCGCACCAGCCT-1	Invasive_Tumor	-16.4672	-29.8977
ACAGCCGCAGAGGCTT-1	CD4+_T_Cells	52.26	-2.17229
ACAGCCGCAGCCATAA-1	Macrophages_2	11.3367	42.9466
ACAGCCGCAGGACTAC-1	DCIS 2	-49.6264	20.1429
ACAGCCGCATAGACGC-1	B_Cells	11.0221	5.17478
ACAGCCGCATGGATTG-1	T_Cell_&_Tumor_Hybrid	-6.41947	8.36575
ACAGCCGCATGGCGCA-1	T_Cell_&_Tumor_Hybrid	8.25559	-1.38235
ACAGCCGCATGGCTAA-1	Invasive_Tumor	-38.5278	-41.4243
ACAGCCGCATTACTTG-1	Macrophages_1	10.0976	55.2859
ACAGCGGGTACGGTTT-1	Prolif_Invasive_Tumor	-37.3025	-13.2625
ACAGCGGGTCCTCCAT-1	Invasive_Tumor	-20.5584	-32.0114
ACAGCGGGTCGTTCTC-1	Invasive_Tumor	-12.6698	-21.0699
ACAGCGGGTCTTACTT-1	Endothelial	38.486	-53.0538
ACAGCGGGTGCGGAAT-1	B_Cells	14.5117	-7.60864
ACAGCGGGTGGTTCGC-1	Invasive_Tumor	-12.7797	-4.25351
ACAGCGGGTGTTTGTA-1	Invasive_Tumor	-46.2845	-48.6167
ACAGCGGGTTAACGAG-1	CD4+_T_Cells	39.635	11.106
ACAGCGGGTTAGGTAG-1	Stromal_&_T_Cell_Hybrid	29.3281	-20.6094
ACAGCGGGTTAGGTGA-1	Macrophages_1	-21.7422	-20.8428
ACAGCGGGTTCCGTGA-1	DCIS 2	-52.6874	9.90494
ACAGCGGGTTCTTGAA-1	Macrophages_1	-15.6613	6.23745
ACAGCGGGTTGGGCGA-1	Stromal	2.57707	-56.3498
ACAGCGGGTTGTTGGT-1	Prolif_Invasive_Tumor	-25.5472	-12.1824
ACAGCGGGTTTGCATA-1	Myoepi_ACTA2+	-11.3661	22.8085
ACAGGCATCAAGGTAC-1	CD4+_T_Cells	57.0712	2.94625
ACAGGCATCACATTAC-1	Invasive_Tumor	-32.5871	-39.0443
ACAGGCATCACCATAT-1	DCIS 2	-11.1645	11.2436
ACAGGCATCACCTAAT-1	Endothelial	42.7202	-52.3208
ACAGGCATCACTATGT-1	Invasive_Tumor	-30.4228	-34.0421
ACAGGCATCAGGTTAA-1	Stromal	2.77015	-49.6879
ACAGGCATCATTTAGC-1	Stromal	10.9418	-34.5414
ACAGGCATCCCTTTGT-1	Invasive_Tumor	-20.2696	-46.971
ACAGGCATCCTCCCAC-1	Macrophages_1	16.7471	46.2847
ACAGGCATCCTGGAAG-1	DCIS 2	-33.8901	7.20416
ACAGGCATCGATTCTG-1	Prolif_Invasive_Tumor	8.3185	-17.8058
ACAGGCATCGCCTCGA-1	CD8+_T_Cells	29.9684	-0.794262
ACAGGCATCGCGTTAC-1	Endothelial	2.08927	-22.2737
ACAGGCATCGCTATAT-1	CD8+_T_Cells	36.4955	25.3437
ACAGGCATCGGTAAAC-1	DCIS 2	-52.0971	8.56715
ACAGGCATCTATTGAC-1	Invasive_Tumor	-3.23441	-12.832
ACAGGCATCTCACAAT-1	Endothelial	7.16318	6.3239
ACAGGCATCTCAGCAC-1	CD4+_T_Cells	57.6758	15.0144
ACAGGCATCTTTAGCG-1	Endothelial	27.7364	-16.7129
ACAGGTAGTAAGGCCG-1	Invasive_Tumor	-8.20327	-13.5724
ACAGGTAGTAAGGTTG-1	CD4+_T_Cells	48.1586	16.6644
ACAGGTAGTATTGGGA-1	Invasive_Tumor	-49.8442	-22.7201
ACAGGTAGTCAATGTC-1	CD8+_T_Cells	32.5096	24.2224
ACAGGTAGTCCATTAA-1	CD4+_T_Cells	36.7288	11.9091
ACAGGTAGTCCTCACT-1	DCIS 2	-27.8443	-17.6122
ACAGGTAGTCCTGACA-1	Macrophages_1	23.3379	37.1977
ACAGGTAGTGAACGGT-1	Macrophages_2	27.1525	64.3345
ACAGGTAGTGTTAGCT-1	B_Cells	44.26	-31.9098
ACAGGTAGTTGCGCTA-1	T_Cell_&_Tumor_Hybrid	2.5578	-2.27148
ACAGGTAGTTTCCAAA-1	Endothelial	29.143	-63.5987
ACAGGTAGTTTGTCCC-1	Stromal	5.32647	-32.2235
ACAGGTAGTTTGTTGA-1	CD4+_T_Cells	49.9241	1.64278
ACAGTTGCAAAGTGCC-1	Invasive_Tumor	-21.0252	-45.4486
ACAGTTGCAAATGACT-1	DCIS 1	-36.1824	57.8523
ACAGTTGCAACAAGCC-1	DCIS 1	-25.6791	51.5262
ACAGTTGCAAGTGGCT-1	CD8+_T_Cells	43.7511	32.4394
ACAGTTGCAAGTTAAC-1	Perivascular-Like	30.9807	-33.962
ACAGTTGCAATAACCG-1	Stromal	4.69263	-63.6013
ACAGTTGCACAGCCAG-1	Invasive_Tumor	-9.05349	-14.3978
ACAGTTGCACATGCTT-1	Stromal_&_T_Cell_Hybrid	35.9358	-14.3971
ACAGTTGCACTAACTC-1	B_Cells	46.5265	-17.6221
ACAGTTGCATCCCAAT-1	CD4+_T_Cells	39.0456	10.9488
ACAGTTGCATCCGGAG-1	B_Cells	50.2898	-26.6915
ACAGTTGCATTCAACC-1	Prolif_Invasive_Tumor	-55.0091	-20.1358
ACATACTTCAAACCAA-1	T_Cell_&_Tumor_Hybrid	-34.5256	-23.3335
ACATACTTCAAGCGAT-1	Perivascular-Like	2.5882	-22.952
ACATACTTCAATGTGA-1	B_Cells	-2.41824	-2.47469
[truncated: 25,473 more rows]

## Sheet: Fig. 3e-j Xenium
Barcode	UMAP_DIM1	UMAP_DIM2	Cluster	transcript_counts	x_centroid	y_centroid	gene_counts
1			DCIS 2	28	847.26	326.191	15
2			DCIS 2	94	826.342	328.032	38
3	-1.79512	9.98126	Unlabeled	9	848.767	331.743	8
4			Invasive_Tumor	11	824.228	334.253	9
5			DCIS 2	48	841.358	332.243	33
6			Unlabeled	7	848.022	336.574	7
7			Unlabeled	10	835.285	338.136	8
8	-1.47497	3.03757	DCIS 2	39	828.726	341.712	25
9			Macrophages_1	19	847.603	344.511	15
10			Macrophages_1	79	838.765	345.307	45
11	-7.0833	-7.40368	Macrophages_1	32	839.684	351.178	23
12	-13.3363	-3.9497	Unlabeled	18	836.189	358.505	16
13	-12.4102	0.648559	DCIS 2	78	845.614	356.925	47
14	-0.305213	7.03386	DCIS 2	27	848.883	366.054	18
15			DCIS 2	120	832.433	363.204	63
16			Macrophages_1	48	822.417	371.748	37
17			DCIS 2	23	833.046	371.032	20
18			DCIS 2	31	849.215	373.96	26
19			Invasive_Tumor	46	841.712	376.103	33
20	-1.80684	7.11955	Invasive_Tumor	43	832.795	379.91	31
21	-13.4188	-3.97626	DCIS 2	32	842.06	384.01	23
22			Invasive_Tumor	12	835.682	384.943	10
23			Invasive_Tumor	26	825.283	411.021	18
24			DCIS 2	13	831.991	414.522	10
25			Unlabeled	11	840.849	415.708	8
26			Stromal	37	824.881	418.109	28
27	-7.69321	9.93125	DCIS 2	17	841.136	423.046	13
28			DCIS 2	21	829.196	425.288	17
29			DCIS 2	76	827.011	432.354	41
30	-4.15595	9.86043	DCIS 2	64	844.837	433.986	41
31			DCIS 2	32	834.93	448.594	27
32			Macrophages_1	31	825.538	448.824	23
33			Unlabeled	18	821.609	458.569	13
34	14.664	14.193	Unlabeled	9	830.966	459.344	8
35			Invasive_Tumor	23	835.46	461.151	18
36	-10.8691	-8.10784	Unlabeled	25	842.53	456.887	22
37	-9.05035	3.95581	DCIS 1	27	827.279	463.311	23
38			Unlabeled	12	826.52	468.622	12
39			Unlabeled	92	818.829	471.203	50
40			Unlabeled	13	831.173	469.475	12
41			Invasive_Tumor	26	828.485	475.054	21
42			Unlabeled	33	838.387	475.859	28
43			Myoepi_ACTA2+	92	845.958	471.454	57
44			DCIS 2	18	829.808	480.943	15
45			Invasive_Tumor	13	845.459	484.546	11
46	-9.43724	-5.62037	Unlabeled	26	837.564	484.414	21
47			Macrophages_1	37	825.578	486.475	28
48			Invasive_Tumor	17	827.129	387.99	13
49	0.999538	12.4144	DCIS 2	45	850.163	383.847	29
50			Unlabeled	9	843.335	395.233	8
51			Unlabeled	14	841.428	389.97	13
52			Invasive_Tumor	32	827.715	398.799	26
53	-2.10953	-7.84599	DCIS 2	15	827.46	393.416	9
54	-14.8459	-8.62096	Unlabeled	11	839.626	395.22	11
55			Unlabeled	13	835.574	395.424	10
56	-1.71574	-1.87166	Macrophages_1	14	837.394	401.552	12
57			DCIS 2	115	848.923	399.356	69
58	-4.42113	7.32101	Unlabeled	9	835.144	389.692	9
59	-11.2213	9.37997	DCIS 1	25	833.558	423.416	18
60	-13.015	6.82788	Unlabeled	7	837.429	417.698	7
61	-8.75275	-6.30691	Invasive_Tumor	36	823.64	404.958	25
62	-5.70961	-20.8514	Unlabeled	9	834.549	408.635	9
63			Unlabeled	13	832.319	404.44	13
64	-5.46442	-22.2576	Unlabeled	3	837.641	410.736	3
65	-1.25685	-11.4904	DCIS 2	33	847.085	411.616	23
66	-6.76003	-23.5896	Invasive_Tumor	61	824.036	351.492	47
67	-9.33324	-33.5204	CD8+_T_Cells	24	817.459	6.09996	20
68	2.26722	-12.2411	Invasive_Tumor	299	828.997	148.561	60
69	-11.4553	-13.4134	DCIS 2	240	849.885	311.871	56
70			Myoepi_ACTA2+	91	806.524	15.4878	49
71			Myoepi_ACTA2+	64	821.93	22.8814	36
72	-13.5924	6.98139	Myoepi_ACTA2+	127	810.035	25.0086	55
73			Endothelial	101	829.107	12.3448	51
74			Stromal	113	842.841	16.5411	53
75			DCIS 2	198	830.097	28.9162	70
76			Myoepi_ACTA2+	71	846.121	28.9785	45
77			DCIS 2	138	822.259	43.1729	51
78			DCIS 2	131	837.312	39.8558	49
79			Invasive_Tumor	79	846.159	42.8229	36
80			Invasive_Tumor	66	840.015	50.1538	39
81			DCIS 2	132	851.683	45.7423	46
82	-5.47809	-22.6364	Invasive_Tumor	99	828.28	47.3354	39
83			Invasive_Tumor	78	832.541	52.4259	41
84	11.6701	-67.7163	DCIS 2	199	854.313	56.0208	63
85			DCIS 2	122	828.944	58.0102	50
86			DCIS 2	140	840.698	59.0138	59
87	-39.3992	-15.5637	DCIS 2	95	821.902	63.9759	42
88	-38.1214	2.23495	DCIS 2	45	847.235	61.4822	23
89	-41.1947	-5.36477	Invasive_Tumor	54	829.22	64.1637	33
90	-35.1216	2.10149	Invasive_Tumor	175	834.786	67.7212	56
91	-33.7042	2.01462	Invasive_Tumor	127	825.277	74.7482	51
92	-34.4173	3.07841	DCIS 2	220	848.99	74.8944	65
93	-37.3053	1.7417	DCIS 2	99	839.692	74.2157	43
94	-35.4684	1.17974	DCIS 2	88	832.484	77.7438	40
95	4.11329	4.65848	DCIS 2	147	840.872	83.2078	55
96	-39.4732	-7.40647	DCIS 2	222	821.101	208.719	70
97	-35.9329	1.7668	Invasive_Tumor	179	841.761	90.8822	47
98	-34.6766	0.512857	Invasive_Tumor	100	849.89	91.4466	43
99	-32.855	-0.983509	Invasive_Tumor	102	831.33	100.588	45
100	-42.7364	7.63863	Invasive_Tumor	101	844.084	99.3748	45
101	-32.817	0.579845	DCIS 2	165	838.801	105.428	55
102	-31.9168	-0.392853	Invasive_Tumor	87	849.952	101.655	36
103	-36.9735	1.81202	DCIS 2	115	825.269	104.588	42
104	-36.0259	0.031881	Invasive_Tumor	121	831.093	113.562	48
105	-30.1233	1.22147	DCIS 2	148	823.688	115.121	54
106	-34.1426	-1.39127	DCIS 2	155	833.997	316.527	55
107	-33.8252	-1.24764	DCIS 2	462	846.779	114.95	86
108	-34.5255	0.400254	DCIS 2	114	837.459	127.009	44
109	-34.4783	3.52987	DCIS 2	177	829.527	123.457	60
110	-32.3911	-0.923448	Invasive_Tumor	111	852.554	126.48	43
111	-37.7824	4.0179	DCIS 2	158	844.75	125.287	54
112	-30.6539	-29.876	DCIS 2	173	845.358	135.01	60
113	-35.5635	-1.63224	DCIS 2	265	842.827	319.326	65
114	-33.867	0.0419861	DCIS 2	209	833.265	134.415	59
115	-37.4503	-22.2852	Invasive_Tumor	194	825.814	137.752	59
116	-34.9891	2.42324	Invasive_Tumor	158	841.099	142.592	51
117	-34.5819	1.74472	DCIS 2	123	820.252	316.207	48
118	-37.9986	0.342143	Invasive_Tumor	66	845.826	148.951	31
119	-36.0167	-2.22255	DCIS 2	202	837.101	152.303	58
120	-22.2166	-5.10444	Invasive_Tumor	326	851.703	155.004	71
121	-36.7622	0.968732	Invasive_Tumor	244	835.495	159.571	69
122	-25.7502	-0.270493	Invasive_Tumor	186	830.808	168.684	61
123	-36.9819	4.9239	DCIS 2	122	848.514	169.995	47
124	-36.4962	3.05012	DCIS 2	394	818.699	159.608	72
125	-41.3932	1.82271	Invasive_Tumor	123	842.397	168.122	43
126	-32.0494	0.0753027	DCIS 2	311	820.853	181.858	78
127	-36.5962	9.55454	Invasive_Tumor	190	835.457	174.958	64
128	-33.4145	1.78327	DCIS 2	46	833.814	186.858	27
129	-32.1186	0.794261	DCIS 2	149	836.656	181.651	52
130	-32.4651	0.467919	DCIS 2	262	827.418	192.413	68
131	-35.0607	-1.53736	DCIS 2	289	847.341	182.465	74
132	-32.7131	0.650602	Invasive_Tumor	67	838.021	191.243	38
133	-32.3876	-0.80789	Invasive_Tumor	390	845.878	196.653	77
134	-36.594	-0.283659	DCIS 2	277	827.996	203.054	64
135	-34.1181	0.741236	Invasive_Tumor	212	841.162	210.261	66
136	-36.6979	1.63492	Myoepi_ACTA2+	98	847.149	218.174	45
137	-38.3544	1.36899	Myoepi_ACTA2+	277	820.216	217.267	89
138	-30.156	4.05617	DCIS 2	241	836.55	219.437	70
139	-34.3453	5.02649	Myoepi_ACTA2+	264	827.562	222.316	86
140	-34.6206	0.84565	DCIS 2	262	839.209	229.251	71
141	-34.0703	0.200975	DCIS 2	192	828.578	232.413	67
142	-38.1503	2.4948	Myoepi_ACTA2+	309	851.302	229.548	80
143	-35.0129	1.83976	Macrophages_1	234	819.882	233.16	90
144	-49.7717	12.026	DCIS 2	562	847.376	241.428	91
145	-35.6052	-0.0184208	DCIS 2	387	834.371	245.027	83
146	-39.9251	6.21569	DCIS 2	362	821.481	248.67	83
147	-38.1653	-0.0124147	DCIS 2	173	835.392	254.242	55
148	-48.4188	20.2827	DCIS 2	460	828.099	261.514	77
149	-34.4147	0.724833	DCIS 2	52	843.664	263.138	27
150	-34.3132	2.89287	Invasive_Tumor	159	838.184	268.623	55
151	-37.7587	1.9224	DCIS 2	399	820.782	275.578	84
152	-30.6631	2.93685	DCIS 2	226	829.129	281.318	66
153	-21.9421	-19.6223	DCIS 2	336	836.787	283.624	73
154	-40.0845	2.26361	DCIS 2	319	845.695	283.901	69
155	-29.423	0.690023	DCIS 2	253	821.272	289.418	73
156	-28.309	-1.53129	Invasive_Tumor	113	848.766	296.449	45
157	-34.1866	2.45719	DCIS 2	170	829.302	295.711	59
158	-32.0138	0.254955	DCIS 2	283	839.502	300.512	66
159	-34.4721	2.13083	DCIS 2	343	828.425	307.864	77
160	-35.6904	-2.41218	DCIS 2	201	830.705	88.1175	54
161	-38.2772	0.106232	DCIS 2	228	594.479	872.888	63
162	-27.0374	-14.4584	DCIS 2	408	525.859	863.892	93
163	-33.4741	1.40399	Myoepi_ACTA2+	254	486.679	856.345	90
164	-34.77	2.5739	Macrophages_1	105	536.324	846.478	55
165	-35.3339	-37.5488	DCIS 2	424	503.446	863.348	80
166	-42.0921	-32.7707	Endothelial	97	461.339	843.52	55
167	-50.3515	-37.1417	DCIS 2	433	504.43	853.529	81
168	-46.2544	-41.4681	Macrophages_1	105	532.556	855.767	64
169	-40.9573	-44.0936	Stromal	163	467.386	857.84	85
170	-43.8492	-21.6154	DCIS 2	113	526.543	845.075	64
171	-27.0849	-32.6202	Invasive_Tumor	241	744.248	868.185	64
172	-52.1241	-30.8813	Endothelial	214	459.464	870.6	88
173	-36.9569	-30.4223	Myoepi_ACTA2+	279	486.498	840.511	98
174	-49.3136	-26.724	DCIS 2	188	498.129	846.91	61
175	-12.9543	-53.785	Endothelial	151	474.962	847.762	74
176	-42.1679	-7.52933	DCIS 2	16	541.967	840.91	14
177	-46.0689	-10.8052	Myoepi_ACTA2+	486	484.795	869.213	100
178	-52.1459	-26.1887	DCIS 2	432	582.581	853.498	77
179	-42.011	-40.7217	Unlabeled	11	545.798	846.394	11
180	-39.9751	-41.6727	DCIS 2	91	771.792	858.403	35
181	-46.8145	-42.5393	Unlabeled	3	553.692	847.924	3
182	-45.1396	-30.3836	DCIS 2	113	704.68	847.881	42
183	-43.6712	-39.3786	Macrophages_1	27	560.429	848.766	24
184	-51.3173	-35.3866	DCIS 2	137	610.077	864.032	53
185	-44.461	-39.8368	Invasive_Tumor	90	766.362	843.259	37
186	-40.8144	-40.1923	DCIS 2	215	614.262	857.566	63
187	1.85293	43.5337	Macrophages_1	25	554.233	838.571	22
188	-37.7742	-31.0763	Macrophages_1	206	575.683	845.416	86
189	-47.309	-24.7939	Invasive_Tumor	59	556.531	863.358	47
190	11.4114	-34.8332	Unlabeled	6	548.675	850.061	6
191	4.29777	42.652	Macrophages_1	12	563.439	842.823	11
192	-6.60669	-65.4049	Macrophages_1	57	545.912	856.52	44
193	-40.8133	-40.1698	DCIS 2	181	579.917	867.181	57
194	30.3234	-48.1137	Unlabeled	9	551.948	844.523	7
195	-10.2689	-11.2527	DCIS 2	188	602.993	866.014	68
196	-13.7358	-57.5397	Invasive_Tumor	33	554.456	853.692	27
197	-47.1135	-39.0122	DCIS 2	218	771.624	869.52	63
198	-36.7506	-42.2582	DCIS 2	247	568.766	870.813	77
199	-35.0844	-51.1534	DCIS 2	225	597.687	853.541	65
200	-10.788	-23.1334	DCIS 1	31	558.507	870.124	23
201	-31.6833	-34.5212	DCIS 2	258	603.3	842.15	70
202	-13.1934	-31.9234	DCIS 2	235	590.894	862.748	64
203	-48.7409	-37.8692	Invasive_Tumor	129	567.465	856.926	65
204	-32.8529	-46.7433	DCIS 2	180	617.307	843.794	62
205	-15.5809	-47.3928	DCIS 2	79	623.944	848.308	47
206	-36.1332	-47.005	DCIS 2	189	714.456	846.298	56
207	-26.3929	-41.7966	DCIS 2	278	623.15	864.74	67
208	-15.7921	46.9598	DCIS 2	103	631.69	843.568	48
209	-39.7997	-38.7102	DCIS 2	151	630.065	855.23	52
210	-39.8105	-41.6413	DCIS 2	204	631.877	869.471	60
211	-33.9896	-47.9135	Invasive_Tumor	118	637.905	863.226	43
212	-48.1752	-28.3012	DCIS 2	91	641.004	855.321	37
213	-43.6705	-42.0322	DCIS 2	149	645.331	869.7	58
214	-47.2671	-41.9129	Invasive_Tumor	138	648.715	839.768	50
215	6.04927	5.6554	DCIS 2	106	645.954	848.379	48
216	-16.1252	-12.7387	DCIS 2	65	655.912	849.097	37
217	-25.6578	-42.3331	DCIS 2	104	650.07	855.71	39
218	-47.176	-13.2437	DCIS 2	160	654.917	862.555	57
219	-47.9319	-21.1973	DCIS 2	99	662.918	869.13	43
220	32.0458	-45.044	DCIS 2	82	660.092	844.897	41
221	-31.43	-45.4358	DCIS 2	139	664.107	860.811	50
222	-44.3421	-32.6226	Invasive_Tumor	105	666.945	851.196	39
223	25.3381	-54.986	DCIS 2	201	757.044	849.571	60
224	-39.0345	-44.433	DCIS 2	239	677.335	861.174	64
225	41.5464	-43.2902	DCIS 2	112	678.192	838.881	39
226	-44.3236	-37.2473	DCIS 2	272	671.638	844.635	66
227	-8.79604	-16.1027	Invasive_Tumor	85	694.468	841.187	36
228	29.7332	-39.3639	DCIS 2	153	695.84	862.089	51
229	-25.222	-17.9258	DCIS 2	149	693.605	854.728	54
230	-50.4768	-23.7722	DCIS 2	215	698.213	870.428	65
231	-37.0412	-34.837	DCIS 2	208	684.763	849.843	63
232	-53.1723	-31.8452	DCIS 2	191	708.758	859.045	58
233	38.2097	-42.5019	DCIS 2	76	696.569	846.448	43
234	-22.3857	-43.3626	DCIS 2	365	724.597	852.403	78
235	-33.9631	-35.3217	DCIS 2	172	715.557	871.034	56
236	-38.9643	-44.769	Invasive_Tumor	98	726.85	869.123	43
237	-16.0912	-16.9716	DCIS 2	303	739.409	850.138	71
238	-36.2208	-37.4452	DCIS 2	116	713.577	866.242	52
239	-47.445	-21.3184	DCIS 2	283	733.618	838.059	67
240	22.8846	-55.0633	DCIS 2	303	806.568	850.446	68
241	-39.5906	-39.393	DCIS 2	235	799.454	863.645	66
242	-23.5117	-4.79728	DCIS 2	279	769.151	850.973	75
243	-12.4681	-36.0986	Invasive_Tumor	129	752.682	840.941	48
244	-46.8287	-41.5953	DCIS 2	350	786.85	859.667	75
245	-39.5889	-40.618	DCIS 2	162	747.232	857.486	63
246	-49.0266	-39.8342	DCIS 2	230	813.516	865.269	58
247	-35.4599	-44.8973	DCIS 2	223	782.294	850.508	63
248	-48.1394	-19.0905	DCIS 2	189	757.327	863.886	62
249	-44.6127	-21.4705	Unlabeled	36	542.692	867.14	27
250	14.0947	-11.0013	Endothelial	233	11.3717	462.931	102
251	-12.4467	-37.1831	Endothelial	72	22.8352	464.65	45
252	-37.3104	-33.1263	Endothelial	168	32.264	466.47	74
253	-34.8539	-44.4745	Invasive_Tumor	179	9.08589	476.442	64
254	-18.6278	-15.6843	Invasive_Tumor	190	20.2373	479.89	71
255	-25.2609	-45.9008	Invasive_Tumor	224	27.0173	484.724	70
256	-49.7194	-22.1403	Invasive_Tumor	190	17.6352	496.119	65
257	-44.731	-37.0989	Invasive_Tumor	267	6.32047	494.688	81
258	-14.1375	-37.0565	Invasive_Tumor	409	22.7701	508.917	86
259	-41.1406	-44.7275	Invasive_Tumor	334	8.9534	520.486	78
260	-43.4118	-38.6819	Prolif_Invasive_Tumor	267	25.5976	523.579	66
261	-14.2272	-39.1854	Invasive_Tumor	142	23.0127	533.623	56
262	-33.8416	-36.7298	Invasive_Tumor	124	7.39903	535.352	56
263	-48.7211	-36.7988	Invasive_Tumor	147	9.69588	543.34	60
264	-37.1663	-39.7996	Invasive_Tumor	197	20.4369	544.33	57
265	-31.2631	-37.9894	Invasive_Tumor	125	24.4733	549.647	44
266	-12.5708	-37.3661	Invasive_Tumor	153	31.705	552.171	57
267	-34.3382	-27.8843	Invasive_Tumor	180	6.24797	557.726	55
268	-46.3372	-27.7371	Invasive_Tumor	244	18.1777	560.653	72
269	-22.5933	-12.2984	Prolif_Invasive_Tumor	289	30.6779	562.353	77
270	-46.4934	-39.2275	Stromal	110	19.4133	572.968	55
271	-40.6895	-38.2105	Stromal	186	7.26795	576.95	84
272	-34.9116	-45.2332	Invasive_Tumor	73	26.862	580.879	46
273	-42.9652	-30.012	Endothelial	445	13.7476	592.977	127
274	-31.6845	-31.4972	Invasive_Tumor	355	28.0851	609.123	95
275	-43.1913	-7.77524	Invasive_Tumor	289	17.7301	615.766	79
276	-42.8545	-27.2209	Invasive_Tumor	184	7.30312	623.904	65
277	-45.4752	-35.9295	Invasive_Tumor	112	24.9073	630.276	49
278	-44.0676	-38.78	Invasive_Tumor	179	11.2167	638.027	56
279	-10.7312	-58.9235	Invasive_Tumor	203	27.9297	638.613	65
280	-40.7862	-21.782	Invasive_Tumor	115	14.9651	646.251	49
281	-34.9215	-39.2013	Stromal	217	24.4587	653.502	74
282	-38.5273	-43.0868	Macrophages_1	132	8.82782	656.949	71
283	-38.579	-42.1079	Endothelial	121	8.9037	670.455	67
284	-10.8737	-58.0521	Invasive_Tumor	71	27.4499	680.005	36
285	-46.5559	-35.8628	Macrophages_1	109	6.17895	685.665	64
286	-18.5234	-23.5502	Invasive_Tumor	308	19.4387	683.89	83
287	-13.8823	-44.7482	Prolif_Invasive_Tumor	264	25.0308	697.33	75
288	-37.9342	-43.709	Invasive_Tumor	162	7.91078	702.232	59
289	-47.1584	-41.7461	Invasive_Tumor	187	23.4878	707.413	66
290	-39.8148	-39.9314	Invasive_Tumor	154	12.5844	714.108	60
291	-51.5262	-31.4566	Invasive_Tumor	150	6.33637	724.25	60
292	-15.9376	-37.0871	Invasive_Tumor	455	17.8276	731.719	88
293	-9.13668	-35.9748	Invasive_Tumor	222	29.464	739.013	69
294	-44.2872	-35.0392	Invasive_Tumor	153	36.0836	744.512	62
295	-46.9596	-22.1676	Invasive_Tumor	28	27.879	753.313	20
296	-41.8161	-29.92	Invasive_Tumor	46	22.1553	754.176	26
297	-52.0938	-26.9735	Endothelial	194	12.3248	749.721	89
298	-11.524	-36.6615	Invasive_Tumor	78	4.85839	755.605	43
299	-42.6232	-35.9295	Invasive_Tumor	110	27.4686	763.785	57
300	-46.4089	-31.5215	Stromal	175	8.83744	769.019	90
301	-27.8611	-49.3096	Endothelial	34	26.3619	780.673	21
302	-54.4826	-29.4286	Endothelial	152	15.9298	782.967	69
303	-43.9075	-26.9781	Stromal	284	77.2871	872.184	89
304	-38.4499	-42.3301	Invasive_Tumor	198	241.05	864.413	82
305	-49.1407	-13.7248	Stromal	144	12.7214	838.705	72
306	-43.7089	-14.628	Macrophages_1	285	277.569	856.354	96
307	-50.1578	-27.9475	T_Cell_&_Tumor_Hybrid	95	171.933	846.717	54
308	-23.4785	-51.4627	Invasive_Tumor	125	259.308	851.798	51
309	-37.6739	-44.9702	Macrophages_1	274	148.064	843.241	94
310	-3.34587	-67.1313	Invasive_Tumor	274	188.965	843.029	77
311	0.872745	42.0353	Invasive_Tumor	273	207.12	874.98	75
312	-48.5338	-39.7923	CD8+_T_Cells	94	235.524	860.301	58
313	-40.258	-39.4332	Stromal	291	439.748	866.961	92
314	-17.316	-1.43879	Macrophages_1	109	163.97	849.119	46
315	-41.97	-10.1391	Invasive_Tumor	321	182.101	852.953	86
316	-23.6606	-41.4948	Invasive_Tumor	99	253.26	869.566	49
317	-33.4209	-43.1741	Stromal	183	87.8146	858.017	62
318	-33.8085	-32.8194	Invasive_Tumor	286	258.997	841.518	86
319	-26.9836	-28.0941	Mast_Cells	55	23.2122	866.88	34
320	-12.4162	-17.4099	CD8+_T_Cells	76	41.3155	847.345	48
321	-34.729	-49.0394	Invasive_Tumor	824	205.288	860.148	127
322	-50.2229	-28.9991	Invasive_Tumor	100	249.134	851.504	48
323	-5.38582	-16.8768	Macrophages_1	178	230.676	847.651	75
324	-43.3865	-39.4066	Macrophages_1	69	18.5997	853.645	45
325	33.1414	-45.7626	Macrophages_1	37	6.93792	861.829	26
326	-32.1111	-42.6622	Macrophages_1	100	226.187	855.789	53
327	-50.0049	-40.6056	Endothelial	160	60.5716	853.883	68
328	-24.5629	28.1391	CD4+_T_Cells	62	39.6861	861.216	35
329	3.05968	2.33769	Endothelial	120	408.161	846.153	53
330	-38.0018	-43.0899	CD8+_T_Cells	136	240.959	848.48	60
331	-42.0428	-41.5232	Macrophages_1	62	411.923	856.103	34
332	-36.4429	-43.2893	Stromal	256	199.349	847.913	76
333	-48.9757	-43.2153	Invasive_Tumor	268	255.09	861.57	80
334	-47.8358	-25.7506	Stromal	136	404.641	861.092	62
335	-39.404	-37.6278	Stromal	423	132.459	864.699	110
336	-51.3893	-31.6738	Stromal	116	175.793	866.294	66
337	-40.1497	-40.7728	CD4+_T_Cells	25	26.6315	857.195	21
338	1.78762	-1.64521	Stromal	136	164.662	861.012	66
339	-47.9481	-38.0812	Invasive_Tumor	165	244.58	841.883	63
340	-42.9502	-39.2559	CD8+_T_Cells	168	345.429	845.975	72
341	-50.297	-26.5385	Endothelial	193	54.8119	862.695	80
342	-50.1344	-40.4291	Macrophages_1	212	183.791	872.579	104
343	-50.6287	-23.767	Invasive_Tumor	191	222.465	867.062	67
344	-49.4243	-40.0683	Invasive_Tumor	255	268.898	862.659	73
345	-8.76143	-21.4929	Macrophages_1	205	277.19	844.598	73
346	2.47826	-2.81539	Stromal	102	426.801	859.878	50
347	-43.539	-40.8697	Invasive_Tumor	160	297.858	868.192	66
348	-14.2844	-25.7912	CD8+_T_Cells	77	294.27	845.861	49
349	-45.436	-38.9968	Invasive_Tumor	502	296.263	856.757	93
350	-13.5776	-13.3176	Macrophages_1	111	305.553	841.83	63
351	-10.3776	-24.2983	Unlabeled	75	308.284	868.569	48
352	-34.8229	19.4483	Stromal	107	308.502	850.431	55
353	-23.0938	0.454525	Stromal	73	311.148	860.54	40
354	-53.3042	-28.3185	CD4+_T_Cells	72	316.796	856.109	43
355	-52.5672	-31.9836	B_Cells	72	316.918	847.21	39
356	-38.0936	-43.1163	CD4+_T_Cells	104	320.35	863.189	62
357	-51.3779	-31.827	CD4+_T_Cells	58	319.842	869.201	41
358	-37.0391	-45.4668	CD4+_T_Cells	52	322.967	841.864	34
359	-31.858	-43.9406	B_Cells	102	323.74	854.913	47
360	-17.6069	-29.8959	Macrophages_1	87	327.285	847.569	43
361	38.8127	23.8132	CD4+_T_Cells	79	328.452	867.541	39
362	-40.4325	-40.5043	CD4+_T_Cells	88	331.166	857.647	50
363	22.3697	21.8421	CD4+_T_Cells	58	332.898	850.185	39
364	-22.5799	-48.3107	Macrophages_1	68	337.001	845.355	36
365	-11.8926	-45.0788	Endothelial	84	336.862	865.189	53
366	-19.1106	-41.2498	Macrophages_1	149	345.931	856.896	75
367	-8.56095	-63.4009	Macrophages_1	79	345.51	866.357	46
368	-5.41188	-17.9585	Unlabeled	45	417.147	843.598	34
369	37.3207	-49.6226	CD4+_T_Cells	104	338.916	853.797	52
370	-34.6937	-26.1348	CD4+_T_Cells	61	353.939	870.448	38
371	-37.5579	-44.1937	CD4+_T_Cells	61	355.142	863.435	43
372	-31.1848	-44.5263	B_Cells	126	355.849	848.782	55
373	-36.84	-45.2872	B_Cells	57	362.697	849.761	30
374	-33.5214	-34.5435	Macrophages_1	74	418.181	861.746	39
375	-19.6134	-7.71052	CD8+_T_Cells	167	361.967	857.772	75
376	-53.6964	-26.8067	Stromal	74	418.135	850.065	45
377	-44.2899	-28.0901	Stromal	159	368.912	846.458	81
378	-18.2508	5.66127	CD4+_T_Cells	100	370.581	865.192	54
379	-36.2791	-44.6532	CD8+_T_Cells	37	383.004	867.684	28
380	-50.0372	-24.5488	CD4+_T_Cells	123	382.017	851.058	60
381	-46.6347	-40.0686	Macrophages_1	165	377.666	843.542	67
382	-48.3274	-28.3092	CD8+_T_Cells	59	382.079	858.945	36
383	-36.9436	-44.7817	CD8+_T_Cells	67	390.29	862.137	40
384	-11.8502	-26.5823	CD4+_T_Cells	108	391.86	848.501	62
385	-21.6999	-48.5802	Stromal	56	401.702	849.831	34
386	-29.8093	-50.0747	B_Cells	88	398.206	870.337	53
387	-31.6125	-45.6055	Stromal	195	70.4995	844.364	84
388	-28.3977	-52.2797	Macrophages_1	57	840.651	507.502	37
389	-28.9779	-46.4276	Macrophages_1	57	832.402	517.754	34
390	-48.5599	-37.3258	Macrophages_1	43	841.975	520.133	26
391	-35.5928	-40.0475	Macrophages_1	63	849.605	527.159	34
392	-34.7319	-32.5362	Macrophages_1	180	822.562	535.469	63
393	-46.0461	-17.7472	Macrophages_1	149	843.817	538.278	51
394	-42.7097	-38.847	Macrophages_1	59	846.833	548.817	32
395	-42.558	-38.8056	Macrophages_1	151	833.765	545.531	51
396	-28.304	-45.6654	Macrophages_1	68	836.195	556.972	46
397	-29.1378	-47.4384	Macrophages_1	67	824.803	551.189	38
398	-13.5559	-32.621	DCIS 2	51	825.372	562.201	28
399	5.51325	48.2746	Macrophages_1	27	845.083	557.054	19
400	-21.2696	-44.2421	DCIS 2	109	837.419	566.528	57
401	-32.0541	-38.9502	Unlabeled	20	824.444	569.086	16
402	-41.2503	-28.6521	Invasive_Tumor	57	829.887	560.461	37
403	-39.734	-46.4015	Myoepi_ACTA2+	77	851.347	785.402	45
404	-10.3489	-17.8105	Invasive_Tumor	26	831.168	575.352	19
405	-9.31306	-18.1497	Invasive_Tumor	24	836.39	578.43	16
406	-10.8692	-22.3515	DCIS 2	90	852.338	577.498	44
407	-38.8906	-42.6483	DCIS 2	148	842.651	577.127	53
408	-33.5275	-42.7112	DCIS 2	106	844.041	584.382	45
409	11.8144	27.768	DCIS 2	57	825.042	585.973	34
410	-4.33015	-21.1793	DCIS 2	111	835.613	585.279	43
411	8.67298	45.6543	DCIS 2	144	850.221	588.02	51
412	-40.7239	-17.218	DCIS 2	217	841.902	591.523	55
413	-14.9595	-6.39486	DCIS 2	100	831.848	593.297	44
414	-42.3912	-40.8414	DCIS 2	80	836.642	598.425	42
415	7.76252	1.85858	DCIS 2	380	851.874	599.58	82
416	-12.3591	-45.4332	DCIS 2	364	824.974	600.768	78
417	-12.0071	-24.8453	DCIS 2	407	838.86	606.668	86
418	-22.6026	-38.0623	Macrophages_1	264	822.85	621.798	91
419	-33.8765	-41.6731	DCIS 2	187	836.344	614.279	60
420	-41.6375	-25.946	DCIS 2	343	839.45	619.912	74
421	-39.51	-39.1664	DCIS 2	420	847.822	628.66	84
422	-29.1624	-41.3971	DCIS 2	344	832.019	631.238	84
423	-24.7673	-38.6159	DCIS 2	110	823.379	642.54	45
424	-49.4799	-22.6758	DCIS 2	342	829.694	645.235	77
425	-41.2798	-31.2679	DCIS 2	495	836.455	657.874	97
426	-45.6713	-26.1798	DCIS 2	272	845.087	644.937	69
427	-38.7664	-32.2656	DCIS 2	297	852.955	657.416	80
428	-41.6408	-41.4527	DCIS 2	269	827.286	670.894	85
429	-31.8466	-31.6025	DCIS 2	132	846.67	680.022	60
430	-51.3217	-27.5518	Macrophages_1	84	818.336	689.128	49
431	4.35303	3.76579	Invasive_Tumor	263	831.709	840.52	71
432	-14.2207	-31.594	Invasive_Tumor	278	844.705	693.323	91
433	-9.78778	-23.2672	T_Cell_&_Tumor_Hybrid	107	835.428	699.233	55
434	-12.2802	-33.7342	DCIS 2	399	813.82	699.699	99
435	-13.3902	-34.2278	DCIS 2	245	827.072	703.066	76
436	-23.1859	-1.78092	DCIS 2	217	839.334	705.057	77
437	30.431	-34.9396	DCIS 2	338	846.472	711.566	96
438	-44.3957	-41.8361	Macrophages_1	222	832.492	683.127	92
439	10.4243	46.2679	Unlabeled	40	849.812	510.005	30
440	-35.5038	-44.1318	Macrophages_1	141	822.83	507.47	55
441	-7.51028	-65.3165	Macrophages_1	28	840.668	491.044	23
442	9.51249	50.0195	Unlabeled	7	847.748	492.456	7
443	-43.3437	-29.0216	DCIS 2	87	847.511	566.418	42
444	-13.8051	-18.91	Macrophages_1	138	832.294	495.884	57
445	9.82567	27.3282	Unlabeled	17	842.179	496.491	13
446	42.5923	-50.4196	DCIS 2	463	844.955	741.036	84
447	6.17193	50.5671	DCIS 2	197	846.47	752.398	63
448	3.08774	41.6016	DCIS 2	437	846.351	726.303	84
449	32.1598	-48.5752	Myoepi_ACTA2+	170	831.076	757.108	68
450	33.6369	-58.3445	DCIS 2	335	826.412	728.693	78
451	-7.08738	-67.8581	DCIS 2	238	832.403	736.253	72
452	35.4726	-51.8106	DCIS 2	374	828.319	747.494	91
453	13.7392	46.2289	DCIS 2	258	831.057	715.277	72
454	-13.6256	-38.532	Stromal	153	838.471	812.177	76
455	-10.1316	-23.4722	Myoepi_ACTA2+	317	818.087	788.354	100
456	14.6136	2.9308	Endothelial	154	829.018	801.206	70
457	-26.4726	-43.3794	Endothelial	213	844.278	770.765	89
458	-16.5682	-33.4147	Stromal	120	839.305	821.364	67
459	-32.557	-43.4254	Myoepi_ACTA2+	142	830.985	773.922	58
460	-13.2484	-35.9849	Endothelial	100	820.207	801.959	61
461	-36.6378	-22.3278	DCIS 2	272	825.154	825.521	81
462	-2.74107	-64.5139	Invasive_Tumor	169	839.452	861.266	59
463	-35.9717	-32.9055	Myoepi_ACTA2+	128	840.664	760.53	57
464	-24.0274	-24.6112	Myoepi_ACTA2+	211	848.161	804.665	69
465	-21.4965	-48.2116	Myoepi_ACTA2+	125	849.238	819.6	66
466	-38.3587	-40.03	DCIS 2	151	836.642	829.384	59
467	-11.6184	-28.2554	Myoepi_ACTA2+	261	822.052	778.638	76
468	-49.8792	-24.3433	Stromal	107	836.684	799.222	59
469	-46.168	-36.3451	Endothelial	160	829.022	765.209	71
470	-12.5694	-37.4681	Myoepi_ACTA2+	297	818.832	814.334	91
471	7.09798	44.5058	Myoepi_ACTA2+	105	845.242	831.619	50
472	-8.17894	-65.0055	DCIS 2	229	851.346	857.324	66
473	-39.1036	27.1529	Prolif_Invasive_Tumor	294	829.312	860.533	78
474	-19.8906	-7.39425	Macrophages_1	239	819.905	851.308	97
475	-15.8948	-52.7348	DCIS 2	310	844.904	843.724	70
476	-10.476	-20.8903	Invasive_Tumor	19	850.77	488.244	16
477	-42.021	33.7814	Myoepi_ACTA2+	296	839.196	784.59	79
478	2.36959	45.4078	DCIS 2	46	850.064	499.213	36
479	-11.3932	-23.5282	DCIS 2	364	849.405	871.206	72
480	-46.4931	-38.3939	Invasive_Tumor	42	10.2817	68.3632	26
481	-34.9677	-39.7706	DCIS 2	64	27.7928	67.4907	36
482	7.93169	45.0403	Invasive_Tumor	34	16.3091	80.3258	19
483	-21.8417	-10.2122	Invasive_Tumor	74	26.726	89.0564	40
484	-37.0878	-45.9552	Invasive_Tumor	18	7.18559	85.2756	14
485	36.1292	-50.7391	Invasive_Tumor	55	11.1721	95.5695	35
486	-47.7861	-27.2872	DCIS 2	32	9.49818	106.976	23
487	-53.4871	-30.1574	Invasive_Tumor	39	23.2694	114.834	29
488	-37.2969	-45.4935	Invasive_Tumor	48	8.85953	127.078	24
489	-34.9019	-23.5034	Invasive_Tumor	201	16.432	144.94	73
490	-40.2313	-37.3159	Macrophages_1	201	12.4141	159.168	79
491	-12.1589	-32.9513	Invasive_Tumor	149	23.4706	166.722	72
492	-48.3214	-23.3936	Macrophages_1	134	8.34057	174.258	64
493	-25.9057	-26.1877	Invasive_Tumor	202	13.7096	186.097	70
494	-37.156	-36.7439	Invasive_Tumor	83	20.7905	194.894	45
495	7.85309	-71.4244	Invasive_Tumor	156	7.43285	197.078	67
496	-26.547	-32.4972	Stromal	67	25.4709	197.63	42
497	-32.3435	-34.2403	Invasive_Tumor	77	22.3468	206.926	49
498	-39.2867	-30.4583	Invasive_Tumor	108	12.6264	344.36	50
499	-25.5482	-41.348	Invasive_Tumor	70	17.5318	347.216	41
500	-44.2722	-35.4179	Invasive_Tumor	55	17.0462	352.529	35
501	-41.2992	-19.2972	Invasive_Tumor	189	26.028	349.864	69
502	-40.7747	-38.4011	Invasive_Tumor	124	5.81948	354.519	55
503	-45.1754	-34.7264	Prolif_Invasive_Tumor	81	14.921	359.234	41
504	29.9475	-43.8288	Invasive_Tumor	133	27.6167	359.342	61
505	-34.0904	-33.8612	Invasive_Tumor	104	20.0359	363.938	49
506	-35.0229	-28.7571	Invasive_Tumor	111	32.4021	365.623	54
507	3.16094	44.0926	Invasive_Tumor	151	14.0487	370.264	58
508	26.2854	-57.89	Invasive_Tumor	155	27.2775	372.549	70
509	-30.068	-28.4003	Invasive_Tumor	103	5.09067	371.656	57
510	-26.9189	-35.2779	Macrophages_1	158	19.9958	381.264	74
511	-34.006	-41.8708	Endothelial	71	30.9196	385.328	47
512	40.1686	-47.9351	Invasive_Tumor	169	8.21322	386.041	64
513	-35.9578	-46.7687	Endothelial	79	23.1273	390.856	50
514	-5.57976	-17.8113	Stromal	78	6.10667	396.996	46
515	-13.5037	-39.6921	Invasive_Tumor	101	19.8583	400.424	51
516	-25.6868	-40.4887	Invasive_Tumor	190	11.0537	407.159	67
517	-15.2759	-52.1817	Invasive_Tumor	190	22.6909	411.485	63
518	-29.9558	-31.5479	Invasive_Tumor	58	4.57564	417.746	31
519	-35.5891	-47.5942	Invasive_Tumor	97	16.5497	418.453	55
520	-34.4438	-46.5207	Invasive_Tumor	176	27.6774	422.433	74
521	-48.19	-26.3411	Invasive_Tumor	70	13.0063	424.781	41
522	-9.45652	-20.2443	Prolif_Invasive_Tumor	134	12.6964	429.75	59
523	-13.3483	-23.0434	Invasive_Tumor	84	27.5669	429.755	45
524	-53.0601	-29.7925	Invasive_Tumor	85	17.4926	434.328	40
525	-36.9176	-51.2884	Invasive_Tumor	117	25.0541	440.908	55
526	-22.2595	-47.9849	Invasive_Tumor	275	14.4126	441.617	70
527	-26.0049	-53.638	Invasive_Tumor	132	5.73366	448.429	53
528	-41.3336	-41.5567	Invasive_Tumor	95	29.2052	158.475	52
529	-28.4931	-45.053	Invasive_Tumor	200	27.1695	176.793	63
530	-33.2432	-51.4679	Stromal	164	33.3478	198.752	80
531	-34.1021	-42.8227	Invasive_Tumor	102	15.1505	206.917	54
532	-26.8893	-49.1024	Invasive_Tumor	51	5.22586	210.183	37
533	-23.4047	-42.1032	Invasive_Tumor	145	12.0521	215.957	61
534	-23.5376	-44.0113	Stromal	129	28.0135	220.149	68
535	-37.7136	-40.1968	Invasive_Tumor	61	20.2346	219.664	37
536	-22.7039	-13.2681	Unlabeled	33	4.92842	224.098	28
537	-32.2013	-38.9416	Prolif_Invasive_Tumor	44	14.0176	223.019	36
538	-36.5101	-43.4735	Macrophages_1	115	23.8308	227.959	55
539	-33.4719	-45.2934	Stromal	153	15.5995	232.237	64
540	-29.1464	-42.649	Endothelial	41	5.26151	235.669	30
541	-30.2464	-43.2755	Invasive_Tumor	129	29.9882	253.558	51
542	-30.1725	-45.2187	Invasive_Tumor	43	13.7821	260.678	29
543	-30.5652	-36.1289	Invasive_Tumor	154	19.7508	255.101	58
544	-39.2699	-43.5281	Invasive_Tumor	78	5.65741	254.51	46
545	-43.0269	-42.0746	Prolif_Invasive_Tumor	134	15.6005	248.236	58
546	-15.9499	-14.0524	Macrophages_1	57	25.6004	238.183	38
547	-24.1795	-20.3148	Macrophages_1	120	11.685	243.044	64
548	-29.1019	-46.5808	Invasive_Tumor	145	27.1289	265.055	58
549	-21.8825	-19.3427	Invasive_Tumor	83	17.1943	265.171	44
550	-14.6058	-51.7891	Unlabeled	70	5.54685	264.94	38
551	-31.6617	-45.7543	Invasive_Tumor	117	21.0403	272.707	50
552	-14.7236	-15.335	Invasive_Tumor	73	6.78392	274.088	42
553	-21.2882	-33.0019	Invasive_Tumor	80	18.2934	279.724	40
554	-31.242	-40.3373	Invasive_Tumor	90	5.85198	284.885	48
555	-47.4656	-42.6476	Invasive_Tumor	78	26.8737	282.105	37
556	-27.0399	-29.0313	Invasive_Tumor	246	14.4772	290.473	87
557	-42.3316	-50.2609	Stromal	150	28.2046	293.058	75
558	-14.252	-32.6065	Macrophages_1	246	27.2195	303.97	83
559	-23.5913	-44.9491	Endothelial	157	9.97576	303.94	76
560	-23.5872	-29.2673	Invasive_Tumor	136	10.715	313.624	70
561	-17.638	-40.5172	Invasive_Tumor	127	28.9236	317.307	57
562	-40.9307	-29.6385	Invasive_Tumor	61	6.77683	320.446	39
563	-23.4145	-46.6525	Invasive_Tumor	124	19.4903	322.385	47
564	-13.17	-46.2261	Invasive_Tumor	24	23.8841	326.943	17
565	-45.561	-45.5603	Prolif_Invasive_Tumor	159	9.53185	328.179	67
566	-18.3171	-35.4007	Invasive_Tumor	62	25.9189	330.417	31
567	-17.511	-35.3817	Invasive_Tumor	173	28.7146	336.397	64
568	-15.8846	-35.0839	Invasive_Tumor	136	19.403	337.566	59
569	-26.4888	-47.3075	Invasive_Tumor	128	6.26113	338.493	47
570	-6.42582	-63.3452	Invasive_Tumor	122	323.001	34.2918	70
571	35.9839	-49.8063	Invasive_Tumor	119	332.823	26.6271	63
572	-16.4057	-19.8647	Invasive_Tumor	30	337.356	28.7147	25
573	24.6359	20.0764	Prolif_Invasive_Tumor	379	346.597	23.9482	122
574	37.3102	-50.3554	Stromal	215	359.326	16.1219	87
575	46.9943	-49.2016	Stromal	112	368.276	5.43638	56
576	-29.4848	-45.9726	Stromal	278	382.375	17.3664	104
577	-31.6501	-40.4194	Endothelial	150	403.218	19.8086	69
578	11.9843	-66.0418	B_Cells	79	418.552	9.62703	47
579	-27.5682	-46.1098	B_Cells	59	426.525	22.5567	40
580	-26.2814	-44.8214	Unlabeled	390	473.605	15.7728	111
581	11.5577	45.5398	DCIS 2	39	491.604	5.19537	26
582	-38.5034	-35.362	Unlabeled	453	495.292	32.7435	128
583	5.69051	50.0665	Stromal	191	509.092	11.5906	83
584	-28.8337	-40.6206	Stromal	253	531.868	16.2948	96
585	-25.1881	-39.1308	Stromal	53	558.385	6.50339	36
586	4.92289	-68.4024	B_Cells	43	559.79	25.1814	29
587	29.9169	-44.2615	Stromal	259	567.854	17.9972	104
588	-28.5687	-52.3595	Macrophages_1	33	581.514	5.46076	29
589	33.1088	-47.513	Unlabeled	119	583.795	24.2424	63
590	11.188	-34.8077	Macrophages_1	103	599.341	9.19583	51
591	32.7472	-41.3621	Unlabeled	9	617.759	3.2086	7
592	28.4126	-53.4859	Stromal	75	615.867	13.216	39
593	-32.4969	-44.0003	Stromal	118	617.932	24.3205	54
594	-23.1659	-43.231	Stromal	80	627.873	23.5138	47
595	-19.0894	-47.5744	Myoepi_ACTA2+	95	646.866	26.2872	58
596	-20.7899	-43.2776	Stromal	118	650.056	10.1714	60
597	-22.7736	-43.5383	Macrophages_1	138	666.643	16.929	74
598	-25.8333	-44.7249	Myoepi_ACTA2+	59	674.551	22.0955	33
599	-40.0671	-47.7539	Unlabeled	2	674.328	3.67968	2
600	-39.1265	-47.4786	Endothelial	23	679.835	13.5185	19
601	-0.406512	-66.8288	Unlabeled	166	677.452	31.6118	69
602	-34.3753	-17.8413	Unlabeled	53	683.331	26.0632	30
603	-15.0445	24.3724	Endothelial	86	687.623	11.1612	37
604	2.06115	-65.781	Myoepi_ACTA2+	54	686.958	22.4846	31
605	-23.9431	10.1069	Stromal	27	696.612	4.55447	23
606	-9.13476	24.7861	Myoepi_ACTA2+	69	693.881	22.1535	41
607	-26.6205	5.9695	Invasive_Tumor	27	699.989	25.8624	20
608	-23.6341	10.8045	Myoepi_ACTA2+	87	705.115	15.1364	47
609	-24.3221	18.2967	DCIS 2	83	708.098	23.5694	43
610	-31.5483	2.89121	DCIS 2	131	711.038	30.5849	52
611	-19.1259	-18.56	Macrophages_2	63	719.201	7.44332	36
612	-29.9417	5.33071	DCIS 2	146	721.464	22.4075	53
613	-14.8352	-57.2319	Myoepi_ACTA2+	84	733.016	16.2914	51
614	-30.9714	2.97399	DCIS 2	133	735.032	27.5559	53
615	11.1977	-62.7505	Unlabeled	0	739.959	2.35552	0
616	-31.2775	2.70509	Stromal	39	740.729	9.18614	28
617	-15.5945	24.8094	DCIS 2	96	742.279	22.1514	47
618	-26.8432	7.33488	CD8+_T_Cells	38	746.38	18.2976	30
619	-30.5816	2.35193	Stromal	23	750.209	12.6902	14
620	-24.3658	19.5	Invasive_Tumor	99	751.596	31.0029	51
621	-36.5239	1.13087	CD4+_T_Cells	15	755.721	6.23483	12
622	-34.9718	3.59313	Prolif_Invasive_Tumor	82	753.25	21.238	47
623	-12.598	22.7832	DCIS 2	137	760.51	29.2595	54
624	-29.0774	10.278	Myoepi_ACTA2+	99	763.458	19.7002	49
625	-36.2069	1.01046	Stromal	40	767.98	7.37796	22
626	-32.2784	-0.270724	Myoepi_ACTA2+	106	775.714	16.6524	57
627	-29.7801	6.11637	Myoepi_ACTA2+	70	782.825	18.8473	44
628	27.4059	-56.5073	Endothelial	85	792.388	5.99845	41
629	-35.3862	-3.44293	Myoepi_ACTA2+	103	791.288	18.1972	55
630	-31.8714	0.384268	DCIS 2	182	798.45	29.7628	65
631	-24.081	13.1504	Invasive_Tumor	363	331.14	9.96232	101
632	-3.42502	-63.6354	Prolif_Invasive_Tumor	104	321.892	25.0523	56
633	-28.664	-41.654	Macrophages_1	54	428.455	6.27932	38
634	-53.2578	-27.1663	B_Cells	74	437.543	17.0365	44
635	-48.4283	-35.1958	Invasive_Tumor	179	316.226	14.3494	78
636	-51.2338	-16.6962	Unlabeled	161	450.589	14.9112	82
637	-46.9015	-34.012	Unlabeled	0	439.235	2.83051	0
638	-49.2854	-31.88	Invasive_Tumor	128	267.265	11.7731	66
639	-46.2815	-37.3779	Unlabeled	3	290.779	3.87421	3
640	-34.6982	-42.0644	Invasive_Tumor	244	287.025	13.7279	101
641	-25.8224	-42.345	Invasive_Tumor	103	303.608	6.69554	57
642	42.2793	-47.131	Macrophages_1	276	306.862	27.3454	102
643	-30.7583	-35.8726	Invasive_Tumor	266	225.051	16.5118	84
644	8.25479	-63.2314	CD4+_T_Cells	68	836.969	1443.26	38
645	34.9245	-57.5323	CD4+_T_Cells	78	850.544	1445.18	38
646	-24.9623	-35.6268	CD4+_T_Cells	84	844.864	1445.85	39
647	-12.7806	-42.3729	CD8+_T_Cells	145	830.535	1445.19	56
648	-21.1915	-44.0131	CD4+_T_Cells	68	848.599	1451.58	42
649	-48.0404	-37.8046	Unlabeled	191	818.482	1448.95	88
650	-34.375	-41.8555	CD8+_T_Cells	87	841.617	1451.86	47
651	-37.8279	-45.2758	CD8+_T_Cells	89	828.631	1452.62	47
652	-41.8834	-42.1644	CD4+_T_Cells	32	835.809	1454.36	26
653	-39.1912	-42.5158	Unlabeled	49	823.237	1456.36	35
654	-52.8784	-36.5321	CD8+_T_Cells	88	842.792	1458.41	47
655	-25.1748	-40.8408	CD4+_T_Cells	100	823.105	1460.84	56
656	-26.8488	-29.1147	CD8+_T_Cells	114	836.155	1461.36	52
657	-17.8306	-34.2724	CD8+_T_Cells	96	847.178	1462.6	48
658	-21.3529	-40.5519	CD4+_T_Cells	71	830.32	1463.19	37
659	-32.2561	-33.2408	Macrophages_1	81	822.999	1467	44
660	-12.7412	-39.5063	CD4+_T_Cells	15	829.317	1469.89	10
661	1.73788	-4.6208	Unlabeled	130	850.536	1472.01	60
662	33.279	-46.0269	CD4+_T_Cells	98	841.938	1468.93	52
663	-22.1995	-42.4227	CD4+_T_Cells	76	837.206	1472.33	41
664	9.48744	47.7633	CD4+_T_Cells	38	821.284	1472.46	25
665	-32.7856	-43.9425	Stromal_&_T_Cell_Hybrid	86	831.018	1475.01	47
666	3.71949	2.3469	CD8+_T_Cells	65	845.13	1480.45	43
667	-11.519	-28.3757	Stromal	64	824.599	1478.76	45
668	26.4454	-38.3969	Stromal	157	817.027	1486.59	67
669	8.02776	-63.686	CD4+_T_Cells	89	832.261	1485.47	50
670	9.71233	-63.7492	CD4+_T_Cells	175	841.857	1495.39	70
671	-46.4146	-28.6713	CD8+_T_Cells	36	827.764	1493.9	26
672	3.23645	44.2458	CD4+_T_Cells	60	822.239	1497.83	33
673	-46.2897	-38.9897	CD4+_T_Cells	63	831.001	1503.1	41
674	-22.4673	-12.3743	Unlabeled	125	838.257	1512.86	64
675	-47.1571	-29.4017	CD8+_T_Cells	122	841.441	1524.24	63
676	-10.6228	-22.1663	Macrophages_1	220	852.701	1518.72	90
677	-39.438	-42.4148	CD4+_T_Cells	126	830.567	1521.77	66
678	-38.1582	-43.1398	Endothelial	313	822.605	1528.26	98
679	-53.0317	-32.515	Unlabeled	162	837.041	1540.7	73
680	7.11011	48.0598	Macrophages_1	169	823.755	1544.66	80
681	10.4883	46.2107	Unlabeled	57	846.36	1549.24	36
682	-6.06772	-17.8671	Stromal	193	819.934	1561.38	65
683	1.94012	44.3722	Stromal	300	845.228	1562.74	88
684	-24.4017	-44.9101	Endothelial	112	832.621	1569.23	57
685	-31.5138	-44.1286	Endothelial	88	833.034	1581.24	47
686	-33.9242	-42.7773	CD4+_T_Cells	110	820.126	1585.34	54
687	-32.8133	-40.2798	Perivascular-Like	32	822.221	1592.45	16
688	-26.0307	-29.8466	B_Cells	84	838.671	1589.06	46
689	-48.4011	-25.9218	CD8+_T_Cells	37	845.573	1586.15	31
690	-52.9512	-31.2437	Endothelial	93	829.975	1593.69	49
691	2.41671	-2.88749	CD8+_T_Cells	142	847.636	1594.71	72
692	-38.5628	-22.476	Stromal	58	843.011	1602.64	34
693	-38.0351	-43.6379	Macrophages_1	96	822.286	1601.8	55
694	-36.6355	-41.3664	Stromal	212	820.939	1610.96	88
695	-44.4771	-26.1049	Stromal	207	843.833	1613.17	61
696	-48.0051	-25.8062	Stromal	198	830.046	1621.41	67
697	-40.3811	-39.5969	Endothelial	179	843.203	1629.44	75
698	-42.4259	-44.0943	Stromal	153	847.595	1642.57	71
699	-39.423	29.0868	CD8+_T_Cells	153	829.693	1642.33	69
700	-38.2629	-31.5259	Stromal	197	841.495	1655.33	79
701	-41.1515	-36.7918	Stromal	63	13.0269	1379.17	38
702	-39.6094	-36.7191	Stromal	202	25.6512	1388.17	73
703	-41.7502	-34.7882	Stromal	180	16.2186	1400.89	72
704	-30.4345	-45.876	Macrophages_1	26	3.92153	1405.56	20
705	-42.5398	-29.5217	Stromal	47	8.69008	1414.67	31
706	-44.9994	-29.002	Stromal	244	22.8451	1419.57	65
707	-42.5417	-31.5225	Endothelial	88	7.75151	1425.64	51
708	-30.2901	-47.1805	Myoepi_ACTA2+	65	4.94113	1439.66	38
709	-29.8294	-39.9011	Stromal	132	16.08	1441.17	64
710	-45.344	-30.9792	CD8+_T_Cells	104	31.6203	1444.12	53
711	-49.4972	-38.1326	Macrophages_1	121	26.9245	1455.97	55
712	-38.3548	-21.1187	Myoepi_ACTA2+	62	5.60932	1453.39	33
713	-14.009	-33.2365	Endothelial	148	17.6942	1460.58	69
714	-44.1584	-26.7051	Macrophages_1	47	4.84066	1463.87	28
715	-21.5535	-39.8384	Myoepi_ACTA2+	100	9.15434	1471.37	53
716	-31.5897	-49.4276	Stromal	98	23.0597	1470.03	53
717	-48.3216	-31.135	Myoepi_ACTA2+	135	17.5414	1478.65	74
718	-10.5187	-10.4629	Stromal	132	30.9725	1476.44	68
719	-24.926	-27.8106	Myoepi_ACTA2+	65	4.2886	1478.3	37
720	4.6907	39.9474	Myoepi_ACTA2+	132	7.50228	1487.7	54
721	-39.106	-40.6233	Myoepi_ACTA2+	90	28.4784	1489.71	47
722	-48.2921	-23.5109	Myoepi_ACTA2+	201	18.2232	1494.07	77
723	-44.1135	-27.0523	Myoepi_ACTA2+	143	28.4087	1502.41	70
724	-15.5132	-37.5538	Myoepi_ACTA2+	133	6.66082	1500.47	52
725	-31.6653	-38.5587	DCIS 2	152	20.9408	1506.65	59
726	-37.7024	-41.7004	DCIS 2	161	6.51589	1512.82	52
727	-47.8636	-30.2697	DCIS 2	120	15.4642	1516.62	52
728	-11.5786	-28.3775	Myoepi_ACTA2+	221	31.1569	1519.51	63
729	-14.0061	-53.312	DCIS 2	27	21.54	1515.44	19
730	-34.5401	-39.0132	Myoepi_ACTA2+	106	16.4107	1526.02	49
731	13.1017	-66.9817	DCIS 2	83	5.42402	1526.39	44
732	26.8382	-57.653	Myoepi_ACTA2+	101	29.4872	1526.61	47
733	38.0219	-45.198	Myoepi_ACTA2+	141	22.4033	1532.34	57
734	-10.5706	-25.7301	DCIS 2	356	11.1189	1540.46	83
735	-34.129	-29.8828	Myoepi_ACTA2+	143	29.9267	1538.7	52
736	-28.9815	-41.5849	Myoepi_ACTA2+	172	25.6941	1548.4	62
737	-39.41	-37.4849	Myoepi_ACTA2+	81	28.5028	1554.89	41
738	-43.2927	-36.4726	Myoepi_ACTA2+	199	7.23081	1556	69
739	-35.1511	-42.8227	Myoepi_ACTA2+	110	21.2646	1558.31	56
740	-11.5184	-25.312	Myoepi_ACTA2+	161	26.0671	1566.99	57
741	-39.266	-31.5302	DCIS 2	267	11.1092	1569.83	77
742	-35.1283	-24.8697	Myoepi_ACTA2+	84	17.4495	1578.29	48
743	-46.5878	-37.6515	Myoepi_ACTA2+	68	4.49691	1582.94	39
744	-13.8334	-27.6557	Unlabeled	142	11.9124	1587.82	58
745	-30.6202	-35.5621	DCIS 2	158	18.4675	1591.3	60
746	-47.4612	-27.9695	Myoepi_ACTA2+	172	25.9327	1596.47	58
747	-14.654	-37.3479	Myoepi_ACTA2+	131	7.78572	1600.47	55
748	-38.5184	-37.9454	DCIS 2	150	20.8712	1606.97	57
749	-50.1304	-27.5918	DCIS 2	95	7.59996	1610.43	45
750	-34.6013	-41.9135	DCIS 2	62	18.2342	1615.02	30
751	-9.55348	-10.2078	Unlabeled	20	4.82459	1616.23	16
752	-44.5987	-39.0099	Myoepi_ACTA2+	146	20.5819	1620.45	57
753	-44.1037	-43.4272	DCIS 2	68	6.02504	1623.12	36
754	3.24447	45.198	Myoepi_ACTA2+	335	25.3242	1102.44	90
755	-39.8345	-26.6215	Myoepi_ACTA2+	65	6.03562	1098.34	38
756	-41.6932	-35.2284	DCIS 2	232	14.7153	1108.26	70
757	-39.9598	-34.4817	Myoepi_ACTA2+	113	6.76096	1114.47	47
758	-18.0443	-46.3433	Myoepi_ACTA2+	295	26.9849	1122.82	79
759	-36.4122	-39.0193	DCIS 2	145	6.22281	1128.56	54
760	-41.2306	-34.6393	Myoepi_ACTA2+	153	15.5229	1132.29	57
761	-36.0184	-48.2717	Myoepi_ACTA2+	135	28.5067	1136.96	55
762	-30.9668	-52.8386	Myoepi_ACTA2+	236	13.756	1144.68	77
763	-28.1944	-45.9	DCIS 2	420	34.0252	1150.17	98
764	-30.905	-24.0542	Myoepi_ACTA2+	82	18.3968	1155.03	39
765	-29.3236	-38.4409	Myoepi_ACTA2+	129	7.4205	1162.02	61
766	-33.011	-33.8063	DCIS 2	312	24.1385	1165.2	74
767	-43.3026	-30.3761	DCIS 2	595	33.2334	1189.48	92
768	-17.4183	-32.8174	DCIS 2	321	7.41952	1188.19	79
769	-30.8824	-30.1837	DCIS 2	277	19.3276	1199.32	63
770	-28.0009	-38.8262	DCIS 2	223	8.04404	1212.78	63
771	-29.0974	-24.8407	DCIS 2	160	20.9169	1214.14	54
772	-18.258	-42.4756	DCIS 2	368	30.9839	1219.9	81
773	-38.0366	-27.7687	DCIS 2	268	17.1571	1229.74	68
774	-39.5237	-33.2226	DCIS 2	180	5.86493	1234.37	50
775	-12.6371	-21.5998	DCIS 2	285	29.3914	1241.96	79
776	-14.3462	-39.12	DCIS 2	209	9.92602	1248.04	55
777	-32.7092	-45.5023	DCIS 2	297	27.5608	1252.02	75
778	-9.40095	-58.9713	DCIS 2	312	19.8376	1261.14	81
779	-39.2057	-28.829	DCIS 2	112	4.68252	1263.68	45
780	-47.4669	-26.9741	DCIS 2	289	9.37237	1277.22	74
781	-33.3193	-38.2826	DCIS 2	96	19.9075	1272.81	42
782	5.27897	48.6532	DCIS 2	161	27.2368	1277.89	57
783	-11.998	-23.9785	DCIS 2	359	22.6013	1290.2	82
784	-34.2819	-31.1649	Myoepi_ACTA2+	78	7.72824	1287.8	36
785	-11.7643	-22.5646	DCIS 2	113	6.86903	1295.82	47
786	14.3628	-71.4336	Myoepi_ACTA2+	122	24.0296	1301.44	53
787	37.2787	-51.418	Myoepi_ACTA2+	97	30.0869	1306.26	46
788	11.746	-62.252	Myoepi_ACTA2+	173	8.39223	1306.42	68
789	-33.9332	-42.5673	Myoepi_ACTA2+	149	21.8112	1312.29	50
790	-38.1534	-34.0499	Myoepi_ACTA2+	18	4.04667	1314.25	15
791	7.40039	-0.67858	Myoepi_ACTA2+	166	10.136	1319.76	79
792	-32.6011	-39.195	Stromal	113	31.7921	1324.04	50
793	13.7415	-72.8546	Endothelial	103	21.6272	1327.12	63
794	-25.587	-41.2857	Endothelial	84	5.09025	1330.73	45
795	31.6946	-58.5876	Endothelial	99	18.9271	1334.53	55
796	20.3362	-63.7845	Endothelial	34	12.8273	1334.92	22
797	-23.8712	-27.138	Endothelial	76	7.42128	1342.06	40
798	13.1239	8.56096	Endothelial	50	15.1029	1346.66	30
799	-24.7883	-41.1154	CD8+_T_Cells	86	30.4918	1347.12	49
800	-46.397	-31.1488	Endothelial	75	23.1219	1352.63	43
801	28.5432	-41.9728	Endothelial	85	11.4639	1354.72	54
802	-36.4622	-35.6807	Stromal	134	10.2751	1366.73	74
803	-41.1106	-44.0065	Endothelial	182	668.903	1708.74	77
804	-35.6348	-33.1973	Stromal	79	322.998	1697.52	50
805	-43.1872	-26.2608	Stromal	89	326.889	1692.07	51
806	-8.49601	-16.7351	Stromal	120	327.57	1685.53	64
807	-39.7365	-21.6645	Stromal	152	328.01	1703.45	75
808	-14.7643	-18.937	Invasive_Tumor	94	337.779	1713	51
809	-42.5975	-45.4177	B_Cells	119	338.824	1693.28	61
810	16.6911	41.2673	T_Cell_&_Tumor_Hybrid	82	341.784	1702.76	57
811	-9.70946	-20.2273	Stromal	115	347.416	1697.81	62
812	-0.504647	-9.52862	CD4+_T_Cells	80	346.575	1687.39	53
813	3.9594	-0.649823	Invasive_Tumor	203	347.267	1710.49	75
814	12.8693	54.8615	Invasive_Tumor	275	414.94	1688.58	83
815	15.2085	44.2928	Macrophages_1	124	401.773	1704.11	65
816	42.6336	6.29343	CD4+_T_Cells	69	351.362	1691.06	44
817	25.0308	0.522723	Invasive_Tumor	228	365.374	1708.03	71
818	44.3023	7.35274	DCIS 2	17	394.647	1697.87	14
819	-48.0344	-24.2382	Invasive_Tumor	201	414.424	1709.35	81
820	-18.1845	-41.2157	CD4+_T_Cells	35	381.778	1698.86	24
821	6.34107	48.6898	Macrophages_1	206	388.457	1708.91	94
822	-37.3183	-35.1225	CD8+_T_Cells	114	388.443	1699.61	59
823	5.01841	-33.3646	T_Cell_&_Tumor_Hybrid	150	415.255	1698.18	72
824	-24.9745	-38.3833	Stromal	271	363.796	1687.4	77
825	-39.1598	-45.1824	Invasive_Tumor	114	374.015	1696.87	52
826	-29.6304	-40.8085	Invasive_Tumor	30	405.202	1698.57	17
827	-26.6509	-45.1349	Invasive_Tumor	121	355.468	1704.77	50
828	-22.0009	-45.4766	Unlabeled	12	400.819	1708.31	10
829	-23.7721	-45.0137	Invasive_Tumor	127	355.492	1716.34	47
830	-21.198	-22.7238	T_Cell_&_Tumor_Hybrid	38	381.3	1705	30
831	-12.1083	-13.6852	CD4+_T_Cells	103	356.035	1695.46	54
832	-39.0338	-46.0284	Invasive_Tumor	174	385.647	1689.96	59
833	-27.8462	-44.8362	Invasive_Tumor	52	400.252	1696.4	35
834	-27.4047	-45.0751	Invasive_Tumor	82	363.341	1698.08	40
835	-46.2641	-29.0642	Invasive_Tumor	287	400.343	1688.55	69
836	-12.3196	-15.8796	Invasive_Tumor	109	375.152	1708.99	41
837	-22.628	-46.5467	Macrophages_1	165	395.732	1714.27	76
838	-26.0616	-42.0911	Invasive_Tumor	190	445.811	1704.77	71
839	-23.5712	-27.4068	Invasive_Tumor	191	810.994	1712.42	61
840	-26.4677	-41.2275	Stromal	277	580.903	1708.17	92
841	-13.2858	-30.8052	Stromal	146	598.083	1701.37	69
842	-47.3674	-28.6082	Macrophages_2	20	600.464	1710.18	15
843	-11.4627	-25.0132	Macrophages_1	159	603.33	1713.61	62
844	-13.6919	-38.2891	Stromal	189	618.271	1703.68	73
845	-14.4558	-18.3888	CD4+_T_Cells	102	624.348	1713.08	59
846	-27.9647	-48.136	CD8+_T_Cells	59	640.162	1706.85	38
847	-14.3682	-45.2364	Macrophages_1	165	648.287	1690.22	80
848	-26.289	-35.0104	Stromal	124	657.317	1703.8	45
849	-23.3906	-44.7772	Stromal	206	751.388	1696.12	69
850	-12.584	-34.8534	Macrophages_1	128	779.238	1714.92	67
851	-15.4101	-38.9317	Unlabeled	211	825.396	1676.12	88
852	-12.0126	-37.2287	Unlabeled	98	766.599	1701.83	51
853	13.4697	-27.958	Perivascular-Like	75	785.267	1693.9	50
854	-0.968602	-63.0552	CD4+_T_Cells	80	801.006	1702.82	47
855	-10.2674	-44.8291	Endothelial	190	844.536	1679.98	77
856	14.6562	-29.6949	T_Cell_&_Tumor_Hybrid	128	795.581	1680.06	64
857	-0.760873	-67.2164	Macrophages_1	100	810.329	1699.39	59
858	44.3589	-50.7493	Macrophages_1	90	790.695	1706.26	49
859	-13.1537	22.5476	Endothelial	69	794.037	1697.51	35
860	-14.0855	23.6694	DCIS 2	103	464.588	1702.41	56
861	-27.0869	8.11645	Stromal	429	513.543	1693.46	97
862	-30.163	-0.0385596	Invasive_Tumor	289	427.337	1704.67	85
863	-27.8593	7.24528	Stromal	118	496.747	1709.46	57
864	2.5004	-67.2359	Stromal	226	494.706	1700.68	89
865	-28.815	4.00452	Invasive_Tumor	110	446.72	1694.06	50
866	-46.9244	-5.89747	Stromal	74	487.556	1710.73	40
867	-28.3889	7.20935	Endothelial	226	479.18	1696.75	90
868	-26.278	8.83705	Stromal	214	529.474	1703.5	83
869	-41.7014	-46.8489	Prolif_Invasive_Tumor	372	450.842	1682.09	81
870	-21.9667	15.7266	Unlabeled	218	464.802	1712.9	91
871	-27.8828	4.50936	CD8+_T_Cells	136	773.343	1687.91	60
872	-35.18	6.67623	CD8+_T_Cells	159	838.782	1668.72	73
873	-21.511	13.8946	T_Cell_&_Tumor_Hybrid	137	535.476	1712.4	69
874	-34.0784	3.33789	Endothelial	72	799.467	1693.29	41
875	-22.2695	12.9162	CD4+_T_Cells	78	778.517	1703.87	43
876	-8.51214	-15.2284	Invasive_Tumor	236	842.166	1716.29	71
877	-40.4573	-35.0097	Invasive_Tumor	79	801.145	1711.23	37
878	-35.2101	-35.4708	Unlabeled	198	825.473	1700.85	84
879	-29.2109	-49.129	Stromal	154	814.286	1685.17	69
880	-12.0457	-25.0952	Invasive_Tumor	94	833.14	1708.62	39
881	-36.7754	-43.633	Stromal	268	844.065	1690.51	88
882	-11.4523	-26.099	Myoepi_ACTA2+	250	827.161	1254.06	85
883	-29.0924	-41.5055	Endothelial	118	847.148	1266.46	51
884	-24.2477	-16.3539	Endothelial	296	833.064	1273.63	94
885	-34.0108	-38.8637	Stromal	230	848.304	1327.88	83
886	-29.6115	-44.5515	Macrophages_1	128	832.745	1335.3	63
887	4.1562	0.47792	Stromal	60	838.115	1347.67	38
888	13.804	-71.5836	B_Cells	114	848.347	1348.48	53
889	-14.2994	-40.4755	Endothelial	141	829.415	1352.27	58
890	-42.4606	-46.3314	B_Cells	46	840.735	1355.74	26
891	-9.18711	-60.1175	Stromal_&_T_Cell_Hybrid	139	842.383	1362.78	68
892	-19.8753	-30.4437	Unlabeled	123	851.579	1360.78	63
893	-46.5932	-35.9728	B_Cells	100	834.034	1364.94	53
894	-44.7037	-30.7006	Stromal	218	818.305	1368.61	87
895	-47.6898	-28.4455	CD8+_T_Cells	158	828.231	1372.31	72
896	8.86489	3.23717	CD8+_T_Cells	336	843.691	1375.22	100
897	-29.4401	-42.2702	Endothelial	176	830.395	1380.3	61
898	-12.537	-25.4649	CD4+_T_Cells	43	841.585	1386.83	34
899	-42.5961	-50.3493	Macrophages_1	172	850.137	1385.57	77
900	-13.7627	-32.6496	CD8+_T_Cells	179	833.983	1393.26	86
901	-39.1542	-37.5866	Endothelial	315	817.871	1388.75	85
902	-27.469	-38.0549	Macrophages_1	96	845.126	1394.29	50
903	-27.9545	-40.5498	CD4+_T_Cells	57	842.228	1403.73	43
904	-37.6737	-22.361	CD4+_T_Cells	91	824.399	1403.81	41
905	-52.9679	-26.7015	CD4+_T_Cells	73	849.051	1406.52	46
906	-27.6364	-43.1686	CD4+_T_Cells	89	832.83	1405.24	50
907	-28.4301	-42.1289	CD4+_T_Cells	52	827.664	1411.5	33
908	-48.6913	-33.5968	CD4+_T_Cells	68	821.603	1413.15	35
909	30.1479	-39.6414	Macrophages_1	58	835.179	1412.44	30
910	20.3023	-12.4833	CD8+_T_Cells	104	841.75	1411.79	54
911	39.3039	-42.3041	CD4+_T_Cells	72	826.975	1416.52	37
912	33.7942	-49.4485	LAMP3+_DCs	26	848.037	1415.78	20
913	32.0768	-41.92	CD4+_T_Cells	45	840.447	1418.71	29
914	-31.0236	-39.0784	Macrophages_1	104	834.973	1419.01	52
915	-31.8374	-46.3338	CD4+_T_Cells	24	827.604	1421.85	19
916	-41.2805	-43.987	CD8+_T_Cells	77	846.909	1421.07	37
917	-30.2063	-41.1162	Macrophages_1	37	833.66	1426.96	23
918	26.5137	15.3416	CD8+_T_Cells	105	841.183	1425.23	54
919	22.3486	-65.9891	CD4+_T_Cells	16	842.537	1429.87	14
920	-25.4561	7.93566	CD8+_T_Cells	129	850.014	1427.94	53
921	-7.15872	23.0802	Endothelial	186	826.415	1432.99	73
922	-31.7241	2.80425	CD4+_T_Cells	21	845.048	1434.37	15
923	-22.6009	13.7162	CD4+_T_Cells	56	837.94	1434.64	34
924	-8.74235	-23.1634	CD8+_T_Cells	74	848.277	1437.66	38
925	-14.051	27.307	CD4+_T_Cells	30	841.887	1440.49	22
926	-8.31352	16.6402	Myoepi_ACTA2+	146	842.306	1250.78	66
927	-25.9942	13.9061	DCIS 2	158	819.539	1189.2	46
928	-28.7655	4.43272	DCIS 2	163	826.292	1184.43	57
929	-23.5056	11.5577	DCIS 2	123	825.384	1195.66	49
930	-25.673	6.33022	DCIS 2	248	834.526	1190.64	58
931	-35.2205	-21.0993	Invasive_Tumor	180	842.292	1183.82	54
932	-33.0385	-0.0775848	DCIS 2	245	849.573	1190.06	64
933	-26.3044	16.9789	DCIS 2	353	839.676	1200.84	81
934	-22.4765	18.5822	Myoepi_ACTA2+	352	820.592	1225.05	81
935	-24.3324	11.3006	DCIS 2	360	827.022	1207.29	79
936	-31.0506	2.13594	DCIS 2	271	848.525	1209.98	67
937	-27.6287	8.85954	DCIS 2	314	842.368	1219.09	71
938	-29.7292	1.55238	DCIS 2	347	831.28	1228.64	70
939	-35.6231	-31.2931	DCIS 2	310	845.456	1231.8	67
940	-36.9775	0.961793	DCIS 2	400	818.306	1240.41	80
941	-28.487	4.91292	DCIS 2	306	834.013	1241.27	75
942	-31.0593	2.09171	Macrophages_2	41	836.338	1258.37	31
943	-35.9836	1.56758	Stromal	92	836.185	1316.34	39
944	-28.7747	-3.80078	Stromal	157	825.796	1318.27	62
945	-29.7622	3.12899	Myoepi_ACTA2+	55	834.957	1251.43	39
946	-30.3674	5.58532	Myoepi_ACTA2+	249	849.588	1244.35	71
947	-33.9906	1.20179	Myoepi_ACTA2+	104	20.9378	1629.03	50
948	4.2411	3.64647	Myoepi_ACTA2+	134	12.9652	1632.61	50
949	-33.4805	4.46555	DCIS 2	114	23.8819	1639.59	45
950	-29.7365	2.89152	DCIS 2	110	5.89968	1640.64	44
951	-37.2474	1.11677	DCIS 2	61	15.5786	1644.81	31
952	-33.8007	0.988427	DCIS 2	156	22.9266	1651.7	50
953	-34.5674	-3.69037	DCIS 2	244	9.96589	1657.62	67
954	-35.7737	2.48341	DCIS 2	152	12.169	1669.05	63
955	-38.4421	-2.38469	DCIS 2	148	28.5635	1667.81	58
956	-28.8234	-14.7382	DCIS 2	151	20.0302	1677.18	58
957	-34.9344	2.83073	DCIS 2	74	20.2989	1683.31	37
958	-37.1287	1.50094	DCIS 2	31	49.851	1685.09	20
959	-38.7836	1.7202	DCIS 2	118	6.93279	1681.56	50
960	-30.1053	0.44235	Invasive_Tumor	90	89.9615	1684.74	46
961	-37.1387	0.582664	Myoepi_ACTA2+	525	125.307	1680.77	91
962	-37.0122	1.67051	Endothelial	84	300.689	1694.37	45
963	-38.6119	2.41665	DCIS 2	185	12.1083	1711.05	62
964	-30.1928	0.649348	DCIS 2	124	50.2306	1708.04	53
965	-38.2691	1.74769	DCIS 2	122	45.2553	1691.07	51
966	-37.8004	0.536678	DCIS 2	79	93.3301	1699.91	41
967	-40.2743	4.25615	DCIS 2	214	137.488	1691.09	57
968	-29.275	-1.89613	DCIS 2	52	70.713	1701.72	35
969	-38.1988	2.21741	DCIS 2	284	202.329	1697.28	67
970	-34.0829	0.117615	DCIS 2	202	84.6634	1695.32	62
971	-37.2585	2.10476	DCIS 2	355	82.6269	1711.22	82
972	-38.6296	3.95889	Unlabeled	166	297.02	1683.89	89
973	-30.3154	0.269111	DCIS 2	82	7.17294	1691.31	44
974	6.33802	-54.1578	DCIS 2	140	72.9958	1691.64	51
975	4.99248	-18.1437	DCIS 2	189	40.4256	1713.19	57
976	15.6803	39.965	Macrophages_1	96	293.121	1708.07	49
977	50.4806	-27.9664	DCIS 2	218	25.531	1710.67	72
978	31.5014	-41.2178	DCIS 2	122	64.7528	1708.35	54
979	-21.8728	15.6015	DCIS 2	55	60.1708	1702.97	36
980	4.83242	-14.2605	Myoepi_ACTA2+	88	156.676	1702.38	45
981	47.8788	-53.2403	Macrophages_1	156	310.334	1698.35	71
982	30.9711	-34.1229	DCIS 2	153	47.6393	1700.4	60
983	11.0463	-54.6065	DCIS 2	186	61.2705	1693.45	59
984	-23.4616	12.3158	DCIS 2	140	8.72948	1700.91	48
985	42.5159	-50.1105	DCIS 2	230	24.2995	1691.06	67
986	43.6835	-56.4248	DCIS 2	130	33.721	1697.7	44
987	-31.795	3.30011	DCIS 2	73	78.4352	1700.24	43
988	13.0201	-56.6642	DCIS 2	126	191.669	1699.65	52
989	-12.9341	23.194	Myoepi_ACTA2+	245	156.775	1690.6	90
990	43.2073	-48.7298	DCIS 2	71	102.848	1695.95	35
991	-22.6521	12.4712	Endothelial	116	171.658	1703.97	55
992	4.58229	3.93919	Myoepi_ACTA2+	59	164.456	1698.69	34
993	31.608	-40.9541	Myoepi_ACTA2+	327	183.29	1686.74	78
994	29.817	-39.8235	Myoepi_ACTA2+	353	129.806	1703.45	82
995	-34.0313	-29.2657	Myoepi_ACTA2+	44	189.541	1710.36	33
996	-31.8236	3.29163	Endothelial	99	174.016	1711.92	56
997	37.4415	-38.9347	Myoepi_ACTA2+	146	161.521	1711.91	69
998	-32.909	7.78076	Invasive_Tumor	289	114.637	1692.74	79
999	-34.2673	2.09726	Endothelial	290	312.724	1686.75	106
1000	29.7529	45.1934	DCIS 2	187	149.896	1711.75	59
1001	-23.9118	10.863	Myoepi_ACTA2+	226	144.949	1702.03	71
1002	-31.0203	1.87596	Myoepi_ACTA2+	156	203.566	1683.64	48
1003	44.1469	-44.2622	DCIS 2	337	108.555	1706.05	74
1004	-14.9722	24.7447	DCIS 2	207	210.584	1695.39	62
1005	14.2155	-66.0254	CD8+_T_Cells	203	311.984	1713.28	88
1006	-34.988	2.89062	Myoepi_ACTA2+	229	179.559	1697.53	73
1007	-34.0346	4.11119	Myoepi_ACTA2+	451	204.049	1715.97	98
1008	-24.1625	11.5567	Myoepi_ACTA2+	419	221.78	1719.23	99
1009	31.2267	-41.34	Prolif_Invasive_Tumor	243	215.43	1686.33	71
1010	-31.3989	1.32086	DCIS 2	435	226.086	1702.59	89
1011	15.8192	36.481	Macrophages_1	115	307.75	1705.47	63
1012	-23.3906	11.8096	Prolif_Invasive_Tumor	260	227.418	1689.73	64
1013	-49.7052	8.14221	Myoepi_ACTA2+	311	244.808	1709.87	97
1014	-46.0488	-24.0084	DCIS 2	291	238.571	1694.74	77
1015	-36.7744	2.98382	Invasive_Tumor	99	242.814	1687.04	37
1016	14.7134	-18.0922	Myoepi_ACTA2+	287	250.857	1696.68	98
1017	-51.1621	-10.7305	Myoepi_ACTA2+	160	260.628	1688.75	80
1018	29.2131	-59.9287	Macrophages_1	202	261.462	1707.38	81
1019	-34.0083	3.26631	Endothelial	158	267.583	1693.41	78
1020	-32.5053	17.2297	CD4+_T_Cells	95	272.493	1702.02	58
1021	-24.3548	10.2388	CD8+_T_Cells	71	274.174	1685.38	36
1022	-36.6639	9.94714	CD8+_T_Cells	68	278.709	1701.04	37
1023	-36.1583	8.43636	CD8+_T_Cells	21	278.304	1688.38	15
1024	21.4125	-64.0633	Macrophages_1	16	275.556	1693.34	14
1025	-13.8454	23.6348	Macrophages_1	175	282.508	1712.35	85
1026	45.0471	-59.0815	Perivascular-Like	121	285.993	1700.09	66
1027	-36.4591	3.42784	CD8+_T_Cells	65	282.279	1692.46	45
1028	-39.3872	3.4448	Macrophages_1	122	295.724	1700.93	69
1029	-28.677	7.20168	Macrophages_1	30	287.4	1692.73	25
1030	-7.18507	-67.7868	Endothelial	100	293.391	1691.9	53
1031	-47.9888	-3.7304	Macrophages_1	54	299.469	1709.95	34
1032	-7.53979	-65.3978	DCIS 2	173	96.6126	1690.94	56
1033	25.9542	-42.8171	CD4+_T_Cells	24	34.1975	871.011	22
1034	-37.2387	-39.9177	Endothelial	108	29.0273	883.284	55
1035	2.83907	0.111856	DCIS 2	41	26.7748	890.407	31
1036	-24.2959	-33.9043	DCIS 2	77	6.95239	897.311	40
1037	35.2761	-48.2175	Invasive_Tumor	77	18.9886	893.929	43
1038	33.8007	-47.1941	Stromal	140	33.9205	898.77	55
1039	5.60788	48.2853	DCIS 2	127	21.5162	903.868	56
1040	-6.87549	-66.3862	Stromal	109	10.0083	912.832	47
1041	-6.28697	-63.7368	Stromal	88	8.91501	926.54	47
1042	-41.3438	-19.1973	Stromal	66	10.0382	937.641	39
1043	-25.0714	-17.3808	Stromal	119	15.8903	945.927	61
1044	-10.5935	-22.6442	Stromal	63	28.0985	949.077	39
1045	-32.1128	-51.7965	Macrophages_1	56	20.5754	956.217	39
1046	35.3738	-49.3961	B_Cells	71	7.05404	954.535	45
1047	-14.5634	-32.7402	Stromal	35	16.0505	961.932	29
1048	-25.7298	-21.1211	CD4+_T_Cells	48	23.7768	964.875	33
1049	-35.1998	-38.9735	CD4+_T_Cells	18	14.8422	967.37	18
1050	38.9908	-47.3582	CD4+_T_Cells	33	5.36454	968.173	22
1051	33.611	-46.1365	CD8+_T_Cells	24	11.3542	977.808	22
1052	-25.5052	-16.4026	Macrophages_1	94	31.0759	981.442	50
1053	-41.3035	-42.215	CD8+_T_Cells	28	16.9866	981.766	22
1054	-51.3017	-36.4287	LAMP3+_DCs	27	5.84443	981.768	20
1055	-50.2438	-29.5906	Unlabeled	50	23.9293	987.419	35
1056	-36.9094	-39.7401	Macrophages_1	30	8.8176	989.488	22
1057	-8.47161	-16.4641	LAMP3+_DCs	69	18.1501	994.258	42
1058	-49.0056	-21.842	CD4+_T_Cells	24	4.96364	994.626	21
1059	-48.3189	-22.6722	Unlabeled	56	8.65281	1000.94	43
1060	-50.9861	-26.1628	LAMP3+_DCs	24	26.11	999.427	20
1061	-50.5909	-22.0361	CD4+_T_Cells	45	31.9009	1007	35
1062	-7.80404	-30.5888	CD4+_T_Cells	67	24.3748	1008.7	42
1063	-45.0156	-38.3589	Macrophages_1	23	16.7509	1006.15	22
1064	-46.4396	-41.2468	CD4+_T_Cells	24	5.67544	1006.69	20
1065	-48.2634	-11.2391	Endothelial	35	12.8449	1011.9	25
1066	-22.2669	-51.386	Unlabeled	5	4.16986	1011.2	5
1067	-34.0871	-43.2186	Endothelial	21	18.8204	1017.46	18
1068	-51.4317	-31.3662	CD4+_T_Cells	38	5.84581	1019.04	31
1069	-17.2168	-18.1922	CD4+_T_Cells	13	15.1078	1027.42	12
1070	-44.6428	-37.6965	CD8+_T_Cells	24	5.68142	1032.54	19
1071	-9.24231	-16.9478	CD4+_T_Cells	39	16.5381	1037.43	31
1072	-15.6879	-33.3655	B_Cells	49	21.4836	1041.28	37
1073	-40.1413	-40.8764	B_Cells	36	6.3342	1044.05	28
1074	-48.3285	-37.0544	Stromal	69	24.9853	1051.46	43
1075	-49.2699	-35.8776	Stromal	21	17.4717	1050.82	16
1076	-48.5271	-38.2863	Macrophages_2	63	6.57729	1054.71	49
1077	-11.0693	-25.3149	B_Cells	37	18.6231	1058.86	28
1078	-47.1416	-41.9534	Unlabeled	60	7.24438	1063	40
1079	-47.9287	-38.4704	Stromal	101	23.4781	1066.48	52
1080	-49.2373	-29.0344	Stromal	101	9.1257	1070.23	62
1081	-50.1996	-29.2696	Macrophages_2	66	17.8355	1076.82	39
1082	2.45808	45.9737	Endothelial	110	29.4745	1083.05	52
1083	-49.6969	-24.3217	Endothelial	35	21.7461	1083.13	24
1084	-16.6266	-20.1565	Endothelial	162	9.06125	1085.45	71
1085	-8.7762	-16.1817	B_Cells	61	18.2362	973.996	41
1086	-42.093	-37.7986	CD4+_T_Cells	29	26.8418	974.541	23
1087	-35.2668	-37.6583	Macrophages_1	97	55.7494	874.894	52
1088	-17.2747	-18.0962	CD8+_T_Cells	32	22.2232	874.302	26
1089	-48.4077	-14.3676	Endothelial	112	8.53658	880.18	64
1090	-16.6246	-34.1768	Stromal	189	30.1844	919.569	59
1091	14.3446	-66.2995	Stromal	82	21.5958	924.701	42
1092	-19.8424	-40.8415	B_Cells	103	29.1447	935.193	50
1093	18.2551	-3.8697	Unlabeled	119	143.437	878.83	64
1094	16.9256	-21.5522	Invasive_Tumor	129	244.023	874.965	50
1095	20.5933	42.7847	Invasive_Tumor	309	837.838	1045.23	71
1096	-26.7905	-42.0644	DCIS 2	273	845.838	1057.51	65
1097	-10.8206	-25.019	DCIS 2	97	819.472	1067.17	38
1098	28.8558	1.19658	DCIS 2	240	825.675	876.401	62
1099	35.8451	1.72503	Invasive_Tumor	146	818.849	1074.56	56
1100	14.502	-32.5151	DCIS 2	242	839.721	1030.42	63
1101	17.4382	-58.497	Invasive_Tumor	198	846.004	991.455	60
1102	-27.3015	-25.9625	DCIS 2	331	839.207	1069.67	74
1103	-25.6104	-39.6141	DCIS 2	156	835.85	985.475	44
1104	17.015	-62.5497	DCIS 2	63	832.935	1007.36	37
1105	27.555	-25.1623	Invasive_Tumor	324	826.205	1083.51	69
1106	-0.976275	-65.9827	DCIS 2	288	836.287	1079.65	64
1107	4.69769	-12.2684	DCIS 2	183	840.648	1014.86	50
1108	17.2643	-56.7951	DCIS 2	212	831.501	997.873	62
1109	-8.90542	3.85345	Invasive_Tumor	183	842.099	1003.44	49
1110	-44.7011	-28.65	Invasive_Tumor	140	820	973.282	45
1111	-28.4312	-46.3596	DCIS 2	188	825.09	994.286	57
1112	-21.6186	-30.7487	Invasive_Tumor	242	855.212	1108.41	52
1113	-3.76889	-30.6035	DCIS 2	286	851.426	1040.63	64
1114	4.83854	47.7669	DCIS 2	120	848.091	1071.27	42
1115	-12.9021	-13.8959	DCIS 2	218	820.073	1060.04	68
1116	-11.4219	-23.4009	Invasive_Tumor	203	849.504	1025.82	57
1117	-26.0975	-38.6045	DCIS 2	222	846.169	1087.31	58
1118	-25.9105	-46.6186	Invasive_Tumor	96	825.747	1010.06	42
1119	-26.5711	-44.6145	DCIS 2	127	536.697	871.11	55
1120	-37.3119	-28.8184	Invasive_Tumor	217	834.113	976.121	57
1121	-7.32358	-63.2328	Invasive_Tumor	49	844.457	1039.52	29
1122	-13.6583	-34.1875	Invasive_Tumor	435	849.366	960.891	84
1123	-18.9563	-38.0297	DCIS 2	315	504.246	874.52	72
1124	-23.9985	-35.4117	Invasive_Tumor	261	836.303	949.815	53
1125	-28.3475	-45.1279	DCIS 2	454	822.587	1047.42	80
1126	4.52548	45.4403	DCIS 2	411	516.963	872.584	79
1127	-24.6373	-37.3454	DCIS 2	241	845.981	974.002	63
1128	2.21304	-64.4719	DCIS 2	231	825.956	1033.21	63
1129	-11.5061	-26.0428	DCIS 2	199	829.852	1018.58	58
1130	19.6398	46.8412	DCIS 2	269	821.763	1112.06	61
1131	29.6872	-43.4358	DCIS 2	158	677.853	871.728	57
1132	37.3074	23.3618	DCIS 2	46	670.056	869.336	31
1133	23.9836	21.5756	DCIS 2	156	827.366	1071.15	50
1134	34.425	3.48988	DCIS 2	350	847.658	1129.27	65
1135	22.193	33.7433	DCIS 2	303	831.717	1059.21	70
1136	34.2313	21.8836	DCIS 2	438	848.192	1116.47	80
1137	3.266	-18.7493	DCIS 2	188	820.565	986.574	48
1138	-2.08638	-60.2589	DCIS 2	272	831.795	1141.51	59
1139	-22.2159	-41.9293	DCIS 2	566	832.369	1098.24	88
1140	45.4688	-27.061	DCIS 2	75	839.658	926.765	40
1141	15.5069	-27.5572	DCIS 2	224	736.174	872.683	59
1142	-25.9694	-48.1829	Invasive_Tumor	257	829.386	966.855	63
1143	-22.49	6.03648	DCIS 2	146	615.923	873.301	52
1144	-18.1721	-43.0957	DCIS 2	210	844.41	1100.5	64
1145	15.8685	-25.1487	DCIS 2	179	824.641	1132.61	48
1146	29.6877	9.11389	DCIS 2	251	849.505	948.507	61
1147	38.4481	-3.01713	DCIS 2	277	832.786	1114.65	60
1148	43.5839	10.0212	DCIS 2	200	826.329	953.316	56
1149	33.5897	-6.31078	DCIS 2	187	757.624	874.637	52
1150	14.6141	-65.5344	Prolif_Invasive_Tumor	152	819.386	921.459	55
1151	46.4572	-0.455666	Invasive_Tumor	145	826.96	887.904	52
1152	43.329	-28.762	Prolif_Invasive_Tumor	125	837.948	875.797	50
1153	-8.62309	-6.40824	DCIS 2	273	831.969	1126.56	69
1154	-23.4274	-23.0251	DCIS 2	303	853.318	924.788	69
1155	-43.669	-10.4589	DCIS 2	244	821.856	1145	53
1156	-40.0158	-39.0979	DCIS 2	483	823.347	934.123	84
1157	-32.5699	-16.1928	DCIS 2	256	838.635	936.792	64
1158	-41.1511	-10.5241	DCIS 2	314	849.263	907.783	62
1159	8.91328	28.5966	Invasive_Tumor	129	585.764	874.151	47
1160	1.12245	41.0403	DCIS 2	295	826.36	1164.24	66
1161	9.2714	28.1894	DCIS 2	206	818.833	1176.2	53
1162	3.61393	-64.7731	DCIS 2	82	845.683	927.148	41
1163	-36.7569	-45.5696	Invasive_Tumor	80	829.991	907.519	43
1164	10.6214	45.1173	DCIS 2	213	819.881	909.723	54
1165	-20.1428	-6.89088	DCIS 2	138	828.383	923.485	54
1166	-15.8201	-52.6532	DCIS 2	456	838.757	1147.92	83
1167	21.9209	7.13905	DCIS 2	177	831.685	914.043	60
1168	-30.2222	-47.0489	DCIS 2	265	849.907	1153.09	67
1169	-17.3174	-17.2132	DCIS 2	277	833.968	1175.63	76
1170	-37.621	-7.51503	DCIS 2	246	798.366	874.358	64
1171	-8.8992	-21.6509	Invasive_Tumor	397	852.402	895.141	74
1172	7.18242	0.145534	DCIS 2	381	842.658	1168.24	78
1173	-38.711	-43.0177	Invasive_Tumor	213	828.669	895.831	58
1174	23.3038	21.3378	DCIS 2	228	853.013	1163.36	60
1175	-44.3861	-46.0259	DCIS 2	170	839.267	884.687	61
1176	-11.6931	-26.5751	Invasive_Tumor	44	843.998	1178.04	25
1177	-9.96502	-22.9026	Invasive_Tumor	164	836.634	900.209	57
1178	6.74621	49.6254	Macrophages_1	30	545.787	863.273	26
1179	-46.8979	-41.7012	DCIS 2	212	842.481	917.906	59
1180	3.84543	47.495	Invasive_Tumor	266	823.842	2252.19	74
1181	-15.8233	-33.1788	Invasive_Tumor	129	837.246	2252.28	57
1182	9.99832	27.4956	Invasive_Tumor	302	846.237	2254.86	77
1183	-35.7397	-44.903	Prolif_Invasive_Tumor	156	831.271	2258.89	72
1184	-45.6126	-43.1978	Endothelial	331	842.886	2266.77	100
1185	-34.6642	-41.8194	Invasive_Tumor	381	824.459	2269.12	101
1186	-6.63019	-67.4561	Invasive_Tumor	325	831.951	2277.75	87
1187	-11.6947	6.85415	Invasive_Tumor	187	849.367	2279.93	66
1188	-46.397	-28.7174	Invasive_Tumor	190	840.187	2282.75	70
1189	-7.1258	-4.27256	Prolif_Invasive_Tumor	234	827.744	2288.86	70
1190	-52.7702	-28.3218	Invasive_Tumor	230	851.207	2292.53	66
1191	-15.8475	-37.0837	Invasive_Tumor	304	838.203	2298.01	79
1192	-11.6032	-28.1811	Stromal	207	824.849	2301.5	72
1193	-53.643	-29.2666	Myoepi_ACTA2+	49	846.79	2311.23	38
1194	-37.1275	-18.7652	Unlabeled	85	835.988	2312.7	50
1195	-19.6627	-42.1617	Invasive_Tumor	45	848.75	2319.27	27
1196	-46.4302	-43.0369	Invasive_Tumor	400	827.162	2323.75	97
1197	-37.0354	-39.6954	CD8+_T_Cells	114	842.518	2333.39	61
1198	-39.7643	-43.4356	Macrophages_1	187	831.282	2341.69	85
1199	-17.0575	-39.7969	Stromal	37	832.315	2351.28	29
1200	-13.3648	-57.5129	Stromal	102	840.395	2351.78	54
1201	-33.7075	-36.7595	Macrophages_1	69	830.505	2359.27	43
1202	-48.411	-22.922	Stromal	152	839.955	2363.94	59
1203	-8.27196	-33.1373	Stromal	90	846.839	2362.78	38
1204	30.751	-41.4337	Invasive_Tumor	97	822.512	2369.78	52
1205	-11.216	-21.6641	Macrophages_1	108	831.841	2370.87	62
1206	-44.4927	-31.3811	Endothelial	272	852.479	2371.25	82
1207	-46.4838	-20.3964	Invasive_Tumor	209	826.832	2378.16	74
1208	-12.0018	-37.3953	Endothelial	201	849.629	2384.97	77
1209	33.621	-58.9503	Invasive_Tumor	238	823.247	2387.74	73
1210	-13.0248	-19.1298	Stromal	203	832.483	2388.83	86
1211	-21.9026	-12.9245	Stromal	41	839.476	2394.67	27
1212	0.474438	-65.8304	Stromal	51	846.148	2401.3	33
1213	29.8877	-45.5516	Invasive_Tumor	255	822.749	2402.83	71
1214	3.71661	1.32556	Macrophages_1	192	829.696	2408.23	66
1215	6.93437	-0.0410147	Endothelial	181	840.896	2408.47	70
1216	-21.8483	8.20819	Stromal	66	834.08	2417.03	37
1217	-12.8699	-50.2583	Macrophages_1	168	853.809	2417.37	69
1218	-9.02739	-21.6965	Stromal	84	847.265	2423.86	47
1219	-20.2566	-26.04	Macrophages_1	108	837.877	2430.64	52
1220	5.30066	47.8467	Stromal	156	824.639	2438.64	66
1221	-24.1573	-5.23231	Unlabeled	99	823.552	2469.47	61
1222	-34.5152	-32.5182	Invasive_Tumor	228	830.984	2475.7	76
1223	-4.93522	-66.9076	Invasive_Tumor	581	843.402	2466.2	104
1224	39.7996	23.6739	Stromal	156	822.516	2485.25	66
1225	-32.6429	-41.1321	Invasive_Tumor	182	829.213	2495.52	62
1226	-45.8576	-27.8227	Invasive_Tumor	458	854.957	2494.46	94
1227	-48.4377	-38.2575	Invasive_Tumor	288	837.235	2503.84	82
1228	5.72527	47.4285	Invasive_Tumor	1181	842.466	2495.07	126
1229	-41.2676	-34.6457	Prolif_Invasive_Tumor	258	822.247	2502.03	73
1230	21.8242	19.965	Macrophages_1	71	830.351	2524.36	49
1231	-12.5054	-37.1937	Macrophages_1	119	825.999	2531.09	64
1232	-42.1245	-20.3719	Invasive_Tumor	217	831.305	2509.37	64
1233	-51.9459	-22.6454	Invasive_Tumor	161	817.746	2521.5	68
1234	-41.0985	-40.6171	Invasive_Tumor	215	825.487	2546.64	78
1235	-35.1166	-34.7714	Macrophages_1	97	814.47	2531.33	50
1236	-43.5109	-25.4143	Prolif_Invasive_Tumor	649	841.797	2551.72	96
1237	-49.1862	-26.8695	Stromal	125	837.848	2520.26	61
1238	-46.9457	-38.0603	Macrophages_1	141	807.906	2543.69	77
1239	-32.7544	-46.7044	Invasive_Tumor	255	824.277	2514.8	57
1240	-40.1238	-37.4509	Invasive_Tumor	580	842.957	2534.2	108
1241	-41.0372	-40.7263	Invasive_Tumor	138	823.978	2007.38	53
1242	-41.2738	-35.2761	Invasive_Tumor	420	834.779	2004.02	83
1243	-45.5094	-20.3943	Invasive_Tumor	471	846.797	2009.09	94
1244	-46.4662	-39.8638	Invasive_Tumor	303	853.449	2019.29	77
1245	-9.12393	-61.3149	Invasive_Tumor	432	837.367	2026.94	87
1246	-22.2427	-36.7406	Invasive_Tumor	842	823.956	2027.26	103
1247	-47.5	-38.9164	Invasive_Tumor	161	831.579	2036.57	51
1248	-8.27072	-63.1597	Prolif_Invasive_Tumor	358	846.359	2035.93	82
1249	-8.67895	-60.0261	Invasive_Tumor	391	835.04	2044.73	84
1250	-43.8251	-32.7087	Invasive_Tumor	191	851.305	2050.2	66
1251	25.6314	-44.2977	Prolif_Invasive_Tumor	356	816.816	2050.83	92
1252	-31.3682	-52.8689	Stromal	254	848.735	2058.48	91
1253	44.5974	-46.6622	Invasive_Tumor	479	834.876	2057.04	105
1254	9.45436	-0.878642	Invasive_Tumor	192	821.192	2062.74	65
1255	42.5322	-49.7693	Invasive_Tumor	145	832.029	2067.23	61
1256	36.5912	-49.8074	Macrophages_1	207	843.825	2071.1	96
1257	30.9705	-36.3974	Macrophages_1	42	831.742	2076.12	32
1258	30.4364	-41.4766	Invasive_Tumor	170	826.577	2076.78	61
1259	37.6635	-48.4644	Invasive_Tumor	583	816.58	2077.3	95
1260	42.3007	-47.2232	Invasive_Tumor	93	834.531	2083.63	49
1261	0.925274	44.0773	Invasive_Tumor	204	841.93	2083.93	73
1262	-13.0568	-19.4833	Prolif_Invasive_Tumor	215	850.645	2080	75
1263	4.97711	50.6762	Invasive_Tumor	274	827.123	2089.56	74
1264	41.3546	-50.4706	Macrophages_1	370	851.586	2097.45	89
1265	22.724	-60.9295	Invasive_Tumor	319	819.085	2097.97	68
1266	11.652	30.783	Invasive_Tumor	112	828.062	2100.16	47
1267	-38.3432	-37.839	Invasive_Tumor	247	839.952	2099.3	68
1268	5.17365	-15.5409	Invasive_Tumor	272	835.885	2108.02	75
1269	4.67473	48.8556	Invasive_Tumor	539	825.36	2113.75	104
1270	-39.3257	-36.7197	Invasive_Tumor	105	828.224	2122.63	53
1271	-9.64872	-59.5244	Stromal	510	852.107	2120.5	125
1272	26.992	17.4497	Invasive_Tumor	295	836.568	2125.45	84
1273	-0.739625	-65.3442	Invasive_Tumor	305	842.655	2133.45	88
1274	-41.4821	-43.3529	Prolif_Invasive_Tumor	725	821.485	2133.7	112
1275	-13.2396	-20.2093	Prolif_Invasive_Tumor	397	838.552	2142.91	85
1276	-10.5803	-22.7512	Invasive_Tumor	193	819.857	2145.86	61
1277	-48.0241	-21.2961	Invasive_Tumor	510	851.098	2151.93	91
1278	-7.43545	-67.9276	Prolif_Invasive_Tumor	270	836.641	2157.61	71
1279	-51.7722	-33.0739	Prolif_Invasive_Tumor	796	823.08	2156.01	103
1280	-22.3911	-15.9764	Prolif_Invasive_Tumor	172	844.661	2160.68	59
1281	-36.6699	-38.4419	Invasive_Tumor	273	839.772	2168.94	65
1282	-44.1736	-38.0405	Invasive_Tumor	588	854.156	2167.31	92
1283	1.46336	44.4006	Invasive_Tumor	506	826.575	2170.96	90
1284	-49.6018	-36.5794	Invasive_Tumor	444	847.232	2181.92	84
1285	-38.8649	-42.2138	Invasive_Tumor	894	821.57	2183.91	111
1286	-51.2067	-32.4847	Invasive_Tumor	400	834.178	2190.48	82
1287	-10.836	-22.2875	Prolif_Invasive_Tumor	688	859.542	2192.02	101
1288	-21.5184	-47.8897	Invasive_Tumor	264	819.674	2195.81	62
1289	-44.9218	-22.4504	Invasive_Tumor	523	841.902	2200.79	90
1290	-12.7343	-51.8316	Prolif_Invasive_Tumor	519	827.837	2205.9	93
1291	33.2338	-47.7934	Prolif_Invasive_Tumor	422	852.665	2216.59	83
1292	37.3133	-51.7054	Invasive_Tumor	463	821.421	2220.24	85
1293	41.883	-46.8278	Prolif_Invasive_Tumor	849	837.706	2221.24	102
1294	42.2394	-48.5742	Invasive_Tumor	437	854.105	2228.4	78
1295	-11.5996	-31.6181	Invasive_Tumor	350	824.054	2231.54	70
1296	-12.5451	-25.5163	Invasive_Tumor	306	854.07	2238.02	76
1297	-46.3345	-23.6821	Prolif_Invasive_Tumor	254	841.198	2239.53	64
1298	-15.208	-51.9989	Invasive_Tumor	352	816.623	2239.46	81
1299	-23.124	-35.879	Invasive_Tumor	355	831.896	2241.67	81
1300	3.51286	47.2773	DCIS 2	145	231.612	2535.11	69
1301	-40.5222	-31.679	Myoepi_ACTA2+	98	232.6	2547.79	51
1302	-32.4771	-43.9437	DCIS 2	191	238.785	2558.06	57
1303	-46.978	-28.2783	Macrophages_1	65	240.801	2537.82	41
1304	-35.2793	-33.8965	DCIS 2	221	244.226	2547.85	63
1305	-26.4583	-39.941	DCIS 2	219	251.578	2551.92	68
1306	-10.3372	-24.634	DCIS 2	265	250.316	2537.86	66
1307	-31.2255	-44.5124	Myoepi_ACTA2+	237	253.469	2528.1	72
1308	-35.0203	-42.057	DCIS 2	318	257.985	2561.28	70
1309	-10.5194	-23.4667	DCIS 2	377	260.524	2538.91	78
1310	-22.4535	-9.64468	DCIS 2	321	264.154	2552.29	80
1311	25.4411	-59.1056	DCIS 2	204	270.208	2539.92	67
1312	10.4239	26.6771	Myoepi_ACTA2+	543	275.285	2558.7	107
1313	3.73114	44.4403	DCIS 2	362	278.442	2532.72	85
1314	-7.13194	-64.6509	DCIS 2	183	281.084	2544.22	57
1315	-5.38609	-16.0985	Myoepi_ACTA2+	169	281.946	2551.76	69
1316	30.0047	-39.7307	DCIS 2	240	288.897	2539.65	68
1317	0.639021	44.622	Myoepi_ACTA2+	379	291.286	2557.75	95
1318	6.89158	43.6451	DCIS 2	340	294.034	2530.8	73
1319	8.34966	-0.860425	DCIS 2	279	299.551	2541.4	73
1320	33.3866	-49.7101	Myoepi_ACTA2+	212	302.686	2561.84	70
1321	0.92449	-70.6552	Myoepi_ACTA2+	348	308.598	2553.29	83
1322	15.8847	0.763336	DCIS 2	362	307.768	2528.7	69
1323	6.64057	-4.78051	DCIS 2	415	313.73	2542.82	76
1324	13.2325	-5.41049	Myoepi_ACTA2+	150	319.68	2531.46	61
1325	40.7531	-48.6613	Myoepi_ACTA2+	289	327.082	2538.36	90
1326	11.1628	27.171	Macrophages_1	118	328.278	2552.87	55
1327	10.5965	-7.33105	Stromal	92	338.829	2540.71	44
1328	34.764	-15.7797	CD8+_T_Cells	165	341.01	2553.31	71
1329	39.7612	-0.53888	CD8+_T_Cells	55	345.764	2545.84	36
1330	47.0462	-48.9963	Macrophages_1	60	347.07	2533.78	37
1331	10.0134	-65.7712	Macrophages_1	62	350.908	2551.9	38
1332	25.5241	6.50864	Macrophages_1	64	352.309	2541.76	39
1333	18.2514	40.8386	Macrophages_1	78	354.899	2528.82	48
1334	52.4836	-31.9899	CD4+_T_Cells	98	359.189	2549	50
1335	-1.86832	-52.5901	B_Cells	81	361.035	2531.51	44
1336	9.81517	2.89279	CD4+_T_Cells	52	364.065	2558.39	36
1337	25.9555	21.5493	Stromal	106	364.409	2538.6	61
1338	40.2421	-28.4123	Stromal	132	364.729	2520.68	56
1339	40.8683	-28.9352	Unlabeled	118	369.159	2545.72	60
1340	6.12897	41.8469	Invasive_Tumor	415	377.197	2533.59	84
1341	5.13141	-6.16969	Stromal	197	379.537	2546	71
1342	10.2049	40.248	Unlabeled	118	380.048	2559.04	62
1343	0.409415	41.1025	Invasive_Tumor	296	387.688	2552.05	82
1344	-0.734569	-63.1468	Invasive_Tumor	144	386.991	2540.8	59
1345	26.0629	5.94775	Invasive_Tumor	300	388.632	2529.89	71
1346	-4.02788	-30.6521	Invasive_Tumor	193	397.306	2524.86	71
1347	38.1176	16.8275	Invasive_Tumor	479	398.04	2542.19	83
1348	38.6377	19.087	Invasive_Tumor	370	406.161	2523.7	86
1349	12.7842	-4.42903	Invasive_Tumor	91	405.826	2536.69	38
1350	-6.08049	-37.2014	Invasive_Tumor	236	405.937	2555.48	69
1351	11.4222	27.4141	Invasive_Tumor	298	413.657	2532.97	72
1352	-12.9726	-28.2181	Invasive_Tumor	581	415.932	2546	96
1353	3.20096	45.4154	Prolif_Invasive_Tumor	556	425.476	2557.15	92
1354	-11.6158	-23.5057	Prolif_Invasive_Tumor	208	421.83	2529.55	62
1355	6.65207	-4.16364	Invasive_Tumor	261	427.581	2521.79	68
1356	10.1486	56.599	Invasive_Tumor	392	430.93	2536	79
1357	4.64029	-6.03053	Invasive_Tumor	353	437.18	2548.97	78
1358	-9.69906	-40.6134	DCIS 2	182	207.285	2554.12	49
1359	9.38669	-15.4912	DCIS 2	1259	215.227	2538.03	118
1360	-0.540512	-18.3232	Invasive_Tumor	233	587.538	2559.36	75
1361	24.8758	-39.5459	Prolif_Invasive_Tumor	352	590.322	2544.61	75
1362	-4.98402	-55.1984	Invasive_Tumor	390	600.914	2552.79	84
1363	17.2807	-59.7828	Invasive_Tumor	296	598.167	2528.12	81
1364	6.36745	-4.65068	Invasive_Tumor	332	574.775	2556.37	98
1365	13.173	-4.59722	Invasive_Tumor	240	599.149	2538.4	70
1366	20.015	36.2386	Invasive_Tumor	113	561.615	2553.31	52
1367	14.4512	-25.8115	Invasive_Tumor	142	582.501	2550.56	62
1368	9.48225	-22.3114	Invasive_Tumor	586	579.22	2535.97	107
1369	-3.59219	-61.4545	Invasive_Tumor	230	607.193	2533.87	76
1370	26.5284	-38.6687	Prolif_Invasive_Tumor	213	611.973	2557.69	72
1371	14.761	-62.5793	Invasive_Tumor	265	615.067	2528.95	73
1372	16.4882	57.6402	Prolif_Invasive_Tumor	431	614.673	2543.4	87
1373	36.9153	-53.304	Invasive_Tumor	313	623.95	2559.31	86
1374	9.93968	25.7944	Unlabeled	265	511.666	2546.03	109
1375	6.86924	-30.1063	Invasive_Tumor	253	627.824	2531.88	73
1376	23.467	-61.2506	Prolif_Invasive_Tumor	120	628.813	2541	54
1377	21.6014	-27.0306	Prolif_Invasive_Tumor	169	629.457	2549.73	68
1378	37.7135	-59.2887	Invasive_Tumor	248	639.847	2529.54	70
1379	-3.73543	18.3558	Prolif_Invasive_Tumor	52	637.756	2554.44	32
1380	-9.75896	22.7328	Invasive_Tumor	143	639.995	2543.11	61
1381	-4.60908	22.1165	Invasive_Tumor	70	644.364	2550.14	39
1382	-27.4573	7.84372	Prolif_Invasive_Tumor	194	643.642	2560.59	69
1383	-28.0838	7.95984	Invasive_Tumor	97	647.719	2540.85	48
1384	-21.8331	15.1768	Invasive_Tumor	209	649.932	2527.8	71
1385	-30.5323	18.6724	Invasive_Tumor	74	650.67	2551.71	36
1386	-27.0789	9.96557	Invasive_Tumor	180	655.415	2540.96	63
1387	-15.6566	-10.7702	Invasive_Tumor	177	659.112	2552.08	68
1388	-10.3022	19.179	Invasive_Tumor	100	659.329	2533.13	48
1389	-32.9671	7.65507	Macrophages_1	45	667.3	2549.6	32
1390	-50.5002	-19.9948	Macrophages_2	20	667.411	2554.58	16
1391	-24.5082	-22.6317	Invasive_Tumor	147	664.82	2529.17	54
1392	7.75236	35.6938	Invasive_Tumor	177	667.165	2540.11	68
1393	-29.7495	8.6729	Invasive_Tumor	75	673.828	2549.61	42
1394	4.51571	52.9068	Invasive_Tumor	269	678.711	2531.49	76
1395	3.7761	-4.94584	Invasive_Tumor	233	756.291	2535.23	67
1396	22.6213	16.9297	Invasive_Tumor	194	505.287	2534.61	75
1397	7.23828	-17.1596	Invasive_Tumor	83	682.35	2545.74	44
1398	9.13723	15.1257	Endothelial	147	686.91	2556.76	64
1399	6.30107	-3.09278	Invasive_Tumor	462	532.247	2548.83	89
1400	20.0412	-52.2628	Invasive_Tumor	170	690.912	2538.26	71
1401	31.0132	-6.75791	Stromal	138	702.486	2541.83	75
1402	8.15422	-3.72603	Invasive_Tumor	54	712.377	2529.69	40
1403	4.70417	-14.8451	Macrophages_1	107	704.05	2555.17	70
1404	11.8566	40.9021	Invasive_Tumor	577	722.413	2539.82	96
1405	-5.59674	-45.7748	Invasive_Tumor	210	728.668	2550.57	68
1406	38.1778	-54.6755	Invasive_Tumor	102	740.858	2533.33	48
1407	28.0495	-5.67781	Invasive_Tumor	294	521.479	2539.68	82
1408	11.5167	41.3388	Invasive_Tumor	345	523.011	2559.98	103
1409	-9.18135	-44.8705	Macrophages_1	255	532.394	2530.66	85
1410	25.0545	-53.5781	Invasive_Tumor	158	541.248	2549.83	62
1411	17.8109	-7.8341	Invasive_Tumor	750	545.805	2533.37	107
1412	19.0323	-68.8452	Invasive_Tumor	185	555.113	2559.78	73
1413	28.1819	-52.6237	Invasive_Tumor	103	548.628	2553.36	53
1414	11.4454	-60.6928	Invasive_Tumor	406	561.807	2533.24	86
1415	-0.877348	-37.1281	Invasive_Tumor	321	562.412	2545.09	78
1416	20.1907	-66.4661	Invasive_Tumor	220	452.143	2540.51	66
1417	3.64722	-64.4285	Invasive_Tumor	343	442.423	2536.94	84
1418	-1.06611	22.7248	Invasive_Tumor	320	454.611	2528.91	82
1419	37.4069	-48.199	Invasive_Tumor	211	745.286	2544.2	64
1420	2.65132	26.8463	Invasive_Tumor	305	467.429	2540.58	89
1421	23.5791	39.8841	Invasive_Tumor	332	468.199	2551.74	74
1422	39.6176	-28.7221	Invasive_Tumor	79	480.033	2543.32	40
1423	-10.9813	-21.1468	Stromal	147	475.023	2534.11	65
1424	36.3987	-52.4285	Invasive_Tumor	168	481.335	2529.5	71
1425	-0.711815	23.6549	Invasive_Tumor	305	487.087	2552.92	82
1426	-12.9557	-60.0184	Prolif_Invasive_Tumor	68	482.691	2536.98	39
1427	40.2785	-26.8804	Invasive_Tumor	304	497.536	2559.17	83
1428	49.2742	-43.4668	Invasive_Tumor	320	499.545	2547.87	82
1429	-24.7579	11.8427	Invasive_Tumor	446	490.195	2538.02	87
1430	13.5076	44.9817	Invasive_Tumor	143	675.299	2540.35	52
1431	35.7131	-51.2394	Invasive_Tumor	126	444.138	2526.2	55
1432	-2.63962	22.5986	Invasive_Tumor	369	454.662	2549.77	87
1433	-13.6958	23.6254	Myoepi_ACTA2+	222	22.4663	2006.08	69
1434	12.7922	39.6161	Myoepi_ACTA2+	63	4.62858	2008.25	42
1435	-25.0133	10.667	Myoepi_ACTA2+	167	12.1453	2013.59	65
1436	34.0673	-44.4039	DCIS 2	254	20.7634	2022.89	66
1437	-24.7306	15.4623	DCIS 2	200	7.09877	2029.68	66
1438	18.265	14.4312	Myoepi_ACTA2+	232	12.7056	2043	75
1439	15.1393	16.3825	Stromal	100	21.171	2056.39	53
1440	-7.5903	-47.7281	Myoepi_ACTA2+	111	29.477	2060.48	57
1441	-29.7201	14.4081	Stromal	140	8.81736	2054.23	75
1442	-34.9952	-45.6088	Stromal	47	4.52185	2064.17	25
1443	-51.2468	-29.7574	Stromal	89	22.0675	2066.54	47
1444	-39.2066	-40.1324	Mast_Cells	58	22.9887	2073.37	33
1445	-45.1802	-33.3833	Endothelial	98	9.83789	2072.4	50
1446	-43.8314	-46.1156	Stromal	39	20.7488	2080.56	23
1447	-47.2513	-20.8719	Macrophages_1	83	13.166	2083.06	48
1448	-17.3359	-1.92815	Stromal	104	22.6725	2088.21	49
1449	-36.1046	-43.9138	Stromal	93	5.7525	2085.79	53
1450	-39.2764	-38.4896	Stromal	116	20.0113	2096.18	60
1451	-41.6448	-32.1754	Myoepi_ACTA2+	76	5.66773	2098.45	38
1452	-28.583	-42.3091	Endothelial	70	28.2701	2105.51	43
1453	-41.8901	-34.0073	Endothelial	61	22.7373	2108.44	44
1454	-50.6105	-30.6956	Myoepi_ACTA2+	331	10.0143	2110.06	84
1455	-43.7848	-40.1024	Stromal	32	27.2672	2116.25	22
1456	-47.4556	-20.9895	Myoepi_ACTA2+	90	20.0949	2116.13	41
1457	-35.8866	-38.4334	Invasive_Tumor	58	4.77056	2121.93	33
1458	-29.3794	-40.3025	DCIS 2	134	16.8569	2123.88	52
1459	-48.6114	-37.71	Myoepi_ACTA2+	102	25.6336	2124.77	47
1460	-32.272	-41.5287	Myoepi_ACTA2+	121	27.6806	2133.14	57
1461	-44.2466	-27.4634	DCIS 2	268	6.81687	2135.85	65
1462	-35.733	-35.4387	DCIS 2	251	17.92	2139.47	73
1463	-40.5755	-37.9672	Myoepi_ACTA2+	369	8.02866	2158.3	85
1464	-8.53021	-3.16134	DCIS 2	350	25.1321	2159.69	81
1465	-34.8484	-42.1248	DCIS 2	121	17.5874	2166.33	42
1466	-32.3996	-42.5752	DCIS 2	163	20.2	2177.06	64
1467	-38.0784	-39.1565	DCIS 2	163	5.94643	2178.62	59
1468	-38.2255	-40.0168	DCIS 2	173	11.8302	2186.87	59
1469	-42.1181	-20.2119	DCIS 2	220	24.2934	2188.52	61
1470	-44.8521	-26.7696	DCIS 2	143	16.4661	2197.02	52
1471	-33.3563	-34.4692	Myoepi_ACTA2+	84	26.5683	2200.92	50
1472	-33.0868	-25.2449	DCIS 2	221	6.40424	2200.5	61
1473	-34.7219	-40.912	DCIS 2	170	21.6736	2208.04	64
1474	-37.9651	-39.6975	DCIS 2	391	8.95441	2217.44	87
1475	-35.9369	-41.5042	DCIS 2	201	23.0942	2219.72	66
1476	-33.2485	-25.3688	DCIS 2	185	6.98913	2232.88	63
1477	-31.7499	-51.9838	DCIS 2	266	22.1985	2233.36	77
1478	-34.4804	-40.7651	DCIS 2	380	23.4444	2244.78	88
1479	-52.1967	-26.5916	DCIS 2	79	18.7043	2251.75	42
1480	-51.9343	-33.6917	DCIS 2	324	6.78925	2250.55	83
1481	-29.2663	-39.8805	Myoepi_ACTA2+	271	20.9658	2259.57	71
1482	-20.8014	-50.8128	DCIS 2	162	5.30754	2268.34	58
1483	-9.70817	-10.413	DCIS 2	440	22.9332	2270.63	95
1484	-36.5851	-42.8447	DCIS 2	218	6.36359	2282.76	63
1485	-49.4293	-22.1926	DCIS 2	243	20.5481	2282.84	69
1486	-13.0153	-40.1866	DCIS 2	196	31.4798	2283.95	73
1487	-24.7045	-41.6559	Myoepi_ACTA2+	191	12.3698	2291.14	74
1488	-32.8887	-41.8192	DCIS 2	108	24.501	2293.03	48
1489	-12.7664	-46.3233	DCIS 2	167	15.5306	2299.36	64
1490	-12.0537	-37.1555	DCIS 2	168	25.2512	2301.27	57
1491	-33.3001	-41.1316	DCIS 2	423	8.28965	2308.51	101
1492	-9.20562	-60.2656	Myoepi_ACTA2+	419	25.2815	2315.32	94
1493	-32.606	-43.0198	DCIS 2	204	7.04029	2324.25	73
1494	-3.1023	-66.4867	Myoepi_ACTA2+	80	24.2879	2326.67	52
1495	-11.7478	-37.2841	Myoepi_ACTA2+	141	18.9727	2330.44	54
1496	-10.4776	-21.9823	DCIS 2	275	8.09123	2337.18	75
1497	-45.5587	-42.608	DCIS 2	472	22.4873	2344.26	90
1498	-47.2679	-22.0957	DCIS 2	296	7.13215	2355.48	79
1499	-46.506	-42.7587	DCIS 2	353	29.4617	2354.96	82
1500	-47.0213	-37.6175	DCIS 2	379	13.9307	2371.89	80
1501	-38.714	-39.8947	DCIS 2	489	29.8042	2367.11	95
1502	-35.0635	-47.976	DCIS 2	143	28.297	2387.44	57
1503	-5.81287	-66.6347	DCIS 2	206	5.9778	2384.59	59
1504	32.0335	-48.0198	DCIS 2	141	17.3608	2388.69	58
1505	-31.5045	-41.6483	DCIS 2	172	7.39661	2400.63	60
1506	-37.0746	-44.2192	DCIS 2	475	25.9006	2400.82	97
1507	-36.5968	-41.5338	DCIS 2	108	9.68361	2411.84	53
1508	-44.0183	-40.1799	DCIS 2	320	21.3881	2415.28	71
1509	-33.7961	-48.0838	DCIS 2	48	3.6881	2416.18	28
1510	29.0445	-45.9164	DCIS 2	300	10.2546	2427.14	66
1511	-34.7981	-45.3074	DCIS 2	272	26.1398	2432.77	72
1512	-36.184	-41.6156	DCIS 2	304	13.5296	2440.09	69
1513	-48.3193	-37.251	DCIS 2	329	33.3121	2446.95	98
1514	-36.7146	-40.5286	DCIS 2	419	10.0616	2453.99	81
1515	-25.1577	-41.5456	DCIS 2	327	28.226	2462.07	83
1516	-41.133	-31.1266	DCIS 2	43	4.47653	2470.89	25
1517	-26.067	20.7979	DCIS 2	271	16.7652	2472.24	73
1518	-37.1831	0.284721	DCIS 2	123	27.0003	2478.23	48
1519	-8.49919	22.9762	DCIS 2	104	5.72789	2480.93	49
1520	-24.1659	11.6142	DCIS 2	31	20.2921	2482.77	22
1521	-31.8638	2.6487	DCIS 2	23	19.4757	2486.69	19
1522	-31.099	3.20554	DCIS 2	162	10.0568	2487.82	59
1523	-44.5551	-28.2354	DCIS 2	269	22.8897	2493.17	84
1524	-39.7871	-20.4011	DCIS 2	290	10.8693	2501.47	67
1525	-30.6745	8.66943	DCIS 2	83	25.6432	2508.82	54
1526	-29.0444	4.61147	DCIS 2	153	7.33517	2513.83	52
1527	-35.3587	-14.2049	Myoepi_ACTA2+	106	22.981	2516.37	56
1528	-30.3515	4.68363	DCIS 2	49	11.3487	2520.83	25
1529	-28.1879	4.13492	Myoepi_ACTA2+	96	18.4325	2521.06	46
1530	-37.2216	3.26813	Endothelial	82	47.0618	2547.41	60
1531	-28.5582	4.50425	Endothelial	94	44.2916	2534.59	51
1532	-43.1194	-4.85963	Stromal	63	54.6683	2529.49	40
1533	-37.501	3.05912	Stromal	75	42.4712	2556.03	53
1534	-34.3888	3.88778	Stromal	156	55.1004	2539.09	77
1535	-38.6438	2.09152	CD4+_T_Cells	27	84.2541	2546.15	18
1536	-32.0841	3.43353	Stromal	114	70.1003	2551.6	50
1537	-38.613	1.77606	CD8+_T_Cells	112	90.5881	2536.84	62
1538	-36.4548	1.27996	Stromal	46	75.7133	2540.97	31
1539	-35.4804	4.24222	CD8+_T_Cells	57	104.444	2547.24	34
1540	-37.1734	-1.24952	Stromal	178	70.4501	2530.11	60
1541	-38.3827	3.23865	Macrophages_1	108	96.1269	2554.18	61
1542	-33.967	0.940734	CD8+_T_Cells	44	106.539	2555.59	28
1543	-43.105	-4.83885	Stromal	234	56.6333	2557.7	72
1544	-32.3195	1.40584	Myoepi_ACTA2+	121	112.846	2552.04	58
1545	-37.0207	-2.23663	Myoepi_ACTA2+	472	118.958	2537.78	104
1546	-35.4738	-1.12338	Myoepi_ACTA2+	277	121.958	2556.43	83
1547	-34.1561	2.4207	Myoepi_ACTA2+	321	128.749	2530.3	82
1548	-37.5183	2.5893	DCIS 2	301	129.731	2547.98	73
1549	-36.5808	2.24307	DCIS 2	169	134.673	2557.05	57
1550	-32.1258	3.85101	DCIS 2	382	141.295	2540.64	90
1551	-37.1532	0.835423	DCIS 2	202	144.84	2558.99	58
1552	-33.9411	-4.01617	DCIS 2	149	147.593	2552.34	53
1553	-37.6047	2.34711	DCIS 2	352	156.743	2544.01	79
1554	-37.5546	1.86181	DCIS 2	437	155.849	2530.75	82
1555	-33.9609	2.34898	DCIS 2	159	156.403	2554.07	60
1556	-38.3581	1.36237	DCIS 2	323	167.997	2552.65	77
1557	-30.5736	1.73313	DCIS 2	494	168.83	2528.42	88
1558	-37.9401	4.48756	DCIS 2	356	173.303	2541.95	90
1559	-37.7585	2.35182	DCIS 2	54	182.317	2530.26	34
1560	-38.8493	1.79146	DCIS 2	108	184.225	2544.99	45
1561	-35.7089	1.59223	DCIS 2	30	184.801	2538.35	22
1562	-38.7944	1.76814	DCIS 2	17	192.947	2535.11	15
1563	-33.975	0.314588	DCIS 2	22	191.187	2531.58	20
1564	-36.8542	-1.3454	DCIS 2	28	193.914	2539.04	20
1565	-38.3614	1.8177	DCIS 2	440	196.758	2547.44	86
1566	-37.9525	1.25463	Myoepi_ACTA2+	185	26.386	2529.25	74
1567	-37.4648	-3.12959	DCIS 2	95	24.1433	2542.63	41
1568	-35.685	-1.14874	Myoepi_ACTA2+	77	38.0877	2548.63	46
1569	-34.1648	0.605052	DCIS 2	190	6.08885	2553.16	60
1570	-37.2827	0.248275	DCIS 2	256	27.0655	2554.3	66
1571	-34.8604	1.56477	Myoepi_ACTA2+	96	31.6722	2536.37	47
1572	-41.4007	-6.36122	Myoepi_ACTA2+	53	37.7296	2531.24	40
1573	-35.5897	-1.45957	DCIS 2	306	9.30023	2531.96	80
1574	-33.9303	2.69126	Myoepi_ACTA2+	104	35.3266	2542.25	45
1575	-30.2963	2.34146	DCIS 2	130	15.3978	2544.93	61
1576	-35.802	-0.527777	Stromal	104	106.503	2536.94	56
1577	-30.2497	3.16548	Macrophages_1	279	432.451	1718.86	91
1578	-32.7258	0.855867	Invasive_Tumor	100	460.139	1692.5	46
1579	-32.2518	3.39403	Invasive_Tumor	127	329.668	1718.91	50
1580	-33.0609	1.61192	Stromal	119	323.918	1713.51	63
1581	-30.0695	4.25654	Macrophages_1	112	271.93	1714.58	52
1582	-27.6629	5.30913	Endothelial	197	177.673	1718.42	78
1583	-32.8783	-0.11856	Invasive_Tumor	403	815.528	1842.09	80
1584	-29.1064	4.29755	Invasive_Tumor	133	793.41	1718.03	49
1585	-31.2756	2.04738	Prolif_Invasive_Tumor	371	825.343	1864.03	76
1586	-31.0117	1.94964	Prolif_Invasive_Tumor	492	832.236	1841.93	92
1587	-29.146	7.85787	Invasive_Tumor	433	827.447	1809.08	93
1588	-32.5505	-0.716676	Invasive_Tumor	299	822.647	1853.98	67
1589	-37.2566	0.152216	Prolif_Invasive_Tumor	241	835.581	1905.28	75
1590	-33.8005	-2.97574	Prolif_Invasive_Tumor	366	817.529	1766.23	77
1591	-39.2566	-17.5031	Invasive_Tumor	389	850.453	1896.52	86
1592	-32.9285	0.984897	Invasive_Tumor	153	826.428	1786.75	53
1593	-30.2589	-1.07582	Stromal	104	32.5805	1910.04	60
1594	-37.5546	-4.36152	Stromal	160	836.398	1967.93	75
1595	-37.4614	0.358418	DCIS 2	139	25.2955	1860.91	52
1596	-34.0928	-8.52684	Invasive_Tumor	398	824.365	1827.8	77
1597	-36.3666	0.446178	DCIS 2	141	22.4603	1805.83	54
1598	-34.8807	-3.01981	Myoepi_ACTA2+	233	18	1873.31	68
1599	-32.35	1.13818	Invasive_Tumor	396	834.684	1769.09	81
1600	-36.1333	1.66174	Macrophages_1	137	846.493	1975.62	70
1601	-37.3928	2.43834	DCIS 2	155	22.112	1889.1	53
1602	-38.7655	-2.65846	DCIS 2	287	30.9408	1767.73	75
1603	-30.9558	2.46802	Stromal	92	21.4035	1929.94	62
1604	-30.6883	2.21733	Invasive_Tumor	425	838.961	1888.48	82
1605	-34.4465	0.756562	DCIS 2	206	24.4085	1778.67	68
1606	-30.5637	2.2203	Invasive_Tumor	263	837.915	1878.65	70
1607	-34.5045	-39.9831	Myoepi_ACTA2+	73	20.7245	1899.02	46
1608	-37.3865	1.81897	Macrophages_1	44	20.0664	1907.13	32
1609	-37.2826	1.42746	Endothelial	121	18.8162	1917.62	65
1610	-37.4651	2.48999	Invasive_Tumor	151	820.914	1877.97	57
1611	-42.1533	-4.77128	Invasive_Tumor	199	832.705	1871.93	58
1612	-35.2494	2.25118	DCIS 2	187	18.1841	1851.06	59
1613	-37.2541	-3.84252	Invasive_Tumor	933	845.11	1920.72	114
1614	-37.5816	-3.22119	Macrophages_1	60	19.4144	1832.6	38
1615	-30.8418	5.04923	Invasive_Tumor	169	843.658	1938.13	55
1616	-15.0495	20.3162	Invasive_Tumor	345	831.753	1757.52	75
1617	-36.9437	0.498462	Invasive_Tumor	413	823.827	1927.42	86
1618	-32.6667	6.9754	Endothelial	208	840.82	1950.35	88
1619	-30.4063	5.30688	Invasive_Tumor	227	827.093	1895.48	67
1620	-29.078	3.93967	Invasive_Tumor	81	821.84	1736.58	42
1621	-31.1769	2.80239	DCIS 2	130	10.6761	1842.93	55
1622	-33.0201	1.41762	DCIS 2	63	12.6627	1802.98	33
1623	-25.2883	-3.18888	Myoepi_ACTA2+	76	23.397	1724.26	39
1624	-33.7123	1.33068	DCIS 2	107	24.6537	1749.63	43
1625	-33.1227	5.51268	DCIS 2	32	68.9334	1714.31	17
1626	-32.4408	2.06295	Invasive_Tumor	153	826.696	1718.57	56
1627	-32.753	-2.3666	Macrophages_1	96	818.886	1717.02	51
1628	-29.0132	4.33569	Invasive_Tumor	275	844.319	1864.28	70
1629	-34.4172	2.185	Invasive_Tumor	117	835.953	1799.4	48
1630	-31.1892	2.97562	DCIS 2	102	13.5966	1794.35	41
1631	-30.6187	0.0180185	Macrophages_1	78	8.37869	1826.89	40
1632	-31.3276	2.71738	Macrophages_1	25	13.6572	1904.96	21
1633	-34.6803	-0.997204	DCIS 2	97	6.25267	1860.04	40
1634	-29.1878	4.17578	Macrophages_1	150	843.665	1777.27	63
1635	-29.8542	2.9194	Invasive_Tumor	349	843.125	1816.27	80
1636	-38.3902	5.18095	Myoepi_ACTA2+	211	29.7422	1977.33	69
1637	-33.4832	1.91311	DCIS 2	114	64.875	1717.49	51
1638	-37.365	3.78355	Prolif_Invasive_Tumor	432	842.838	1829.14	83
1639	-36.9437	-3.95064	Myoepi_ACTA2+	166	7.46365	1889.01	62
1640	-32.2687	2.89905	Invasive_Tumor	243	819.867	1729.19	68
1641	-26.5058	-1.0228	Invasive_Tumor	523	846.142	1850.14	75
1642	-35.3001	0.501757	Prolif_Invasive_Tumor	421	852.041	1802.55	88
1643	-30.678	2.13356	Macrophages_1	126	838.058	1785.24	67
1644	-33.6286	5.05402	Invasive_Tumor	578	825.537	1978.27	94
1645	-32.2454	3.98195	Myoepi_ACTA2+	239	21.3413	1961.47	81
1646	-33.4997	2.46483	Myoepi_ACTA2+	50	5.14203	1908.86	36
1647	-31.4099	2.64855	Invasive_Tumor	81	6.10733	1788.68	40
1648	-35.2322	2.26856	DCIS 2	182	11.2936	1760.73	65
1649	-38.1119	1.42102	DCIS 2	84	9.0756	1775.36	40
1650	-31.1287	3.85859	Endothelial	276	849.263	1959.72	88
1651	-32.9158	-0.152721	Invasive_Tumor	246	831.632	1935.97	65
1652	-38.5455	-5.4744	Invasive_Tumor	210	851.468	1873.16	68
1653	-30.9362	2.29883	Endothelial	97	29.509	1997.33	50
1654	-36.6964	1.90053	Invasive_Tumor	175	828.054	1947.43	70
1655	-31.6983	3.26614	Invasive_Tumor	344	821.539	1908.63	78
1656	-35.543	0.746571	DCIS 2	24	5.41481	1767.29	20
1657	-36.183	1.66166	DCIS 2	259	10.7157	1743.92	61
1658	-34.3087	0.757016	Myoepi_ACTA2+	44	29.2615	1715.82	30
1659	-37.3217	1.03528	Myoepi_ACTA2+	188	22.6924	1991.17	72
1660	-38.3531	5.12522	Invasive_Tumor	493	831.938	1743.89	95
1661	-31.5039	2.95735	DCIS 2	79	14.2029	1974.85	39
1662	-33.9388	0.772406	DCIS 2	108	12.541	1964.01	50
1663	-39.6876	6.35765	DCIS 2	107	16.7853	1981.95	44
1664	-37.1057	3.53964	DCIS 2	169	11.5924	1728.68	62
1665	-35.286	2.86758	Invasive_Tumor	291	823.727	1997	74
1666	-32.1316	-1.06258	Myoepi_ACTA2+	264	8.13309	1954.46	78
1667	-30.581	-1.04795	T_Cell_&_Tumor_Hybrid	158	826.759	1957.4	73
1668	-35.5382	0.671435	Invasive_Tumor	318	834.198	1987.08	83
1669	-30.6568	2.31993	Macrophages_1	235	845.338	1989.24	84
1670	-36.0828	-0.972125	Prolif_Invasive_Tumor	304	835.89	1727.96	74
1671	-34.4646	0.349047	Myoepi_ACTA2+	161	9.92557	1993.48	67
1672	-30.4656	1.98208	DCIS 2	71	4.10006	1983.5	31
1673	-38.6481	-2.44089	Invasive_Tumor	206	846.005	1732.38	71
1674	-18.4517	-5.39809	Invasive_Tumor	196	587.347	3398.76	71
1675	-49.937	-18.247	Invasive_Tumor	431	589.407	3387.57	96
1676	-34.0461	3.02098	Invasive_Tumor	214	585.735	3370.24	81
1677	-34.2525	2.14672	Invasive_Tumor	232	594.719	3373.69	67
1678	-33.4452	5.35131	Invasive_Tumor	230	602.153	3378.47	66
1679	-31.5119	0.790694	Invasive_Tumor	141	607.672	3382.04	61
1680	-31.0789	3.22312	Endothelial	254	606.637	3367.37	93
1681	-35.8509	-0.0551911	Stromal	349	609.909	3390.05	82
1682	-37.126	2.09559	Endothelial	316	618.685	3372.86	92
1683	-29.791	4.98971	Stromal	276	618.503	3399.35	85
1684	-36.03	-17.7375	Invasive_Tumor	205	629.864	3392.69	76
1685	-35.3319	-1.90743	Macrophages_1	273	629.62	3378.33	93
1686	-33.1376	2.21916	Invasive_Tumor	148	647.501	3372.26	55
1687	-36.113	-2.949	Invasive_Tumor	382	644.007	3385.9	79
1688	-36.6911	-1.56575	Macrophages_1	207	650.043	3399.53	74
1689	-33.9897	2.70321	Invasive_Tumor	123	657.056	3387.54	51
1690	-32.2565	1.24842	Invasive_Tumor	324	658.199	3376.08	74
1691	-31.6281	1.29663	Invasive_Tumor	66	658.516	3395.26	43
1692	-37.9248	-17.4673	Invasive_Tumor	180	664.176	3391.56	64
1693	-34.4215	-1.4195	Invasive_Tumor	319	668.277	3403.59	78
1694	-34.7099	-9.77702	Invasive_Tumor	188	675.905	3392.1	61
1695	-34.2186	1.421	Invasive_Tumor	547	675.414	3379.7	97
1696	-33.2822	-0.10118	Invasive_Tumor	358	689.263	3394.26	72
1697	-32.0596	4.18877	Invasive_Tumor	57	691.437	3386.25	29
1698	-32.0381	0.338655	Invasive_Tumor	341	696.897	3382.17	84
1699	-34.087	-3.51141	Invasive_Tumor	204	704.072	3372.01	67
1700	-37.6637	-5.00817	Prolif_Invasive_Tumor	480	709.915	3386.6	93
1701	-32.8501	0.46159	Invasive_Tumor	116	720.776	3372.71	43
1702	-32.3982	0.907953	Invasive_Tumor	633	717.428	3402.32	105
1703	-32.4985	0.645555	Invasive_Tumor	429	724.78	3386.47	80
1704	-34.5183	1.67071	Invasive_Tumor	352	731.858	3368.85	80
1705	-37.949	1.93276	Invasive_Tumor	138	735.656	3379.09	56
1706	-32.0172	-0.0346597	Invasive_Tumor	271	739.749	3388.94	69
1707	-37.468	1.07142	Invasive_Tumor	244	737.317	3398.92	63
1708	-32.6733	-1.88284	Invasive_Tumor	454	747.281	3378.07	77
1709	-31.3095	2.61817	Invasive_Tumor	304	751.893	3400.63	70
1710	-36.137	1.02822	Invasive_Tumor	252	758.673	3395.59	66
1711	-33.4597	2.53543	Prolif_Invasive_Tumor	489	763.352	3378.55	82
1712	-30.8715	-0.770614	Invasive_Tumor	268	768.74	3395.5	69
1713	-36.7744	-3.5637	Invasive_Tumor	155	774.872	3386.31	55
1714	-32.2011	2.71275	Invasive_Tumor	189	777.436	3372.26	61
1715	-40.0353	-8.56659	Invasive_Tumor	303	787.686	3377.62	77
1716	-35.4816	0.188547	Invasive_Tumor	571	786.488	3399.26	88
1717	-33.1654	0.245818	Invasive_Tumor	115	797.318	3385.66	52
1718	-37.4745	0.685614	Stromal	34	805.383	3374.29	23
1719	-38.1176	2.01237	Prolif_Invasive_Tumor	488	803.322	3400.8	95
1720	-38.2611	1.78953	Stromal	330	816.491	3168.15	103
1721	-34.2813	2.5474	Invasive_Tumor	444	846.733	3174.18	103
1722	-31.7392	1.62062	Stromal	228	826.451	3178.12	84
1723	-50.1656	16.9912	Macrophages_1	114	829.103	3187.21	57
1724	-37.4213	1.97248	B_Cells	197	823.257	3193.74	85
1725	-40.1737	0.964008	Macrophages_1	179	837.195	3195.96	78
1726	-37.8462	0.388285	Invasive_Tumor	272	841.74	3207.37	82
1727	-32.6844	10.2637	Invasive_Tumor	344	829.863	3207.79	86
1728	-31.9345	-0.918967	Invasive_Tumor	277	821.899	3213.86	73
1729	-30.0968	-14.1243	Invasive_Tumor	163	848.732	3216.11	49
1730	-36.4287	1.54878	Prolif_Invasive_Tumor	94	835.868	3219.33	43
1731	-35.3356	2.18053	Invasive_Tumor	142	828.355	3222.17	74
1732	-24.2049	-4.21492	Stromal	178	821.059	3226.1	71
1733	-38.6161	4.12087	Invasive_Tumor	460	849.332	3224.95	101
1734	-37.1867	0.414696	Invasive_Tumor	195	835.282	3229.69	66
1735	-30.2446	0.462111	Stromal	360	819.651	3236.79	94
1736	-34.9937	0.251326	Invasive_Tumor	385	847.789	3235.17	85
1737	-37.434	1.67345	Invasive_Tumor	220	831.756	3241.15	71
1738	-38.0076	2.05478	Invasive_Tumor	231	844.309	3245.61	75
1739	-35.7233	0.683786	Invasive_Tumor	328	836.308	3250.66	79
1740	-36.6527	3.64984	Invasive_Tumor	169	837.016	3259.2	60
1741	-34.8506	-2.88148	Stromal	528	818.686	3259.29	118
1742	-39.2322	4.03049	Invasive_Tumor	793	854.97	3261.01	106
1743	-9.87445	-10.8377	Prolif_Invasive_Tumor	336	836.592	3267.86	89
1744	-39.5401	6.2126	Invasive_Tumor	612	836.875	3281	105
1745	-35.3007	-1.50022	Invasive_Tumor	249	851.398	3288.8	70
1746	-46.8468	23.5038	Invasive_Tumor	491	842.351	3298.92	95
1747	-36.6921	2.0589	Invasive_Tumor	268	822.839	3310.1	67
1748	-30.2725	3.08576	Prolif_Invasive_Tumor	69	832.014	3313.59	43
1749	-31.8146	2.5349	Invasive_Tumor	188	846.765	3313.84	65
1750	-34.9828	2.93303	Stromal	177	837.325	3312.05	73
1751	-34.6884	0.0547274	Stromal	313	844.953	3335.4	91
1752	29.2126	-2.05647	Prolif_Invasive_Tumor	727	827.696	3335.93	116
1753	25.2997	-51.7845	Macrophages_1	433	852.803	3351.94	117
1754	11.7634	46.1317	Macrophages_1	183	836.525	3358.67	74
1755	-10.751	-65.3623	Invasive_Tumor	289	820.219	3379.62	83
1756	-19.2071	-38.1933	Prolif_Invasive_Tumor	741	843.241	3373.82	104
1757	30.8496	-40.5351	Invasive_Tumor	473	849.581	3391.51	84
1758	-22.8113	-48.4632	Invasive_Tumor	366	833.028	3381.89	81
1759	42.8055	-51.4963	Invasive_Tumor	410	835.805	3393.02	91
1760	-32.3257	-44.9733	Endothelial	229	246.137	3399.54	99
1761	21.7393	-56.7554	Invasive_Tumor	345	247.246	3379.95	94
1762	-39.8801	-29.6301	Invasive_Tumor	314	258.406	3394.64	84
1763	28.8089	-46.2221	Invasive_Tumor	449	256.756	3368.31	99
1764	-27.5381	-32.3729	Invasive_Tumor	414	268.625	3404.61	100
1765	4.25634	1.69053	Invasive_Tumor	263	271.329	3372.16	77
1766	-24.9693	-31.4705	Invasive_Tumor	297	269.16	3382.79	75
1767	3.65784	45.797	Stromal	131	279.692	3395.07	57
1768	-28.8133	-41.2715	Macrophages_1	158	287.407	3382.47	70
1769	-21.031	-31.0409	Stromal	610	314.492	3382.06	134
1770	13.3297	4.39429	Stromal	534	321.178	3400.97	125
1771	-17.5877	-5.60925	Invasive_Tumor	251	337.996	3391.23	70
1772	-17.2913	-36.7004	Stromal	271	346.327	3375.87	89
1773	26.3938	4.43326	Invasive_Tumor	136	353.655	3395.8	45
1774	3.76458	1.55223	Invasive_Tumor	260	364.951	3395.49	70
1775	37.4421	11.449	Invasive_Tumor	120	368.45	3376.65	61
1776	-6.54238	-66.472	Macrophages_1	277	364.417	3384.87	91
1777	-19.3403	-31.2875	Invasive_Tumor	137	380.568	3376.48	59
1778	2.82728	4.75531	Stromal	146	378.291	3394.15	57
1779	19.0633	42.6986	Stromal	37	392.791	3385.53	22
1780	18.4721	-64.1245	Invasive_Tumor	124	391.125	3379.82	47
1781	-26.6579	-41.9701	Stromal	212	389.037	3388.87	74
1782	20.8288	17.2551	Invasive_Tumor	29	395.174	3373.56	21
1783	27.7685	25.2151	Invasive_Tumor	307	391.435	3399.2	70
1784	15.1866	-18.3533	Invasive_Tumor	120	404.504	3386.2	46
1785	1.50246	-14.1783	Invasive_Tumor	519	408.48	3370.24	115
1786	22.5987	49.5023	Unlabeled	43	408.262	3393.46	28
1787	-10.0597	-27.8772	Stromal	82	418.314	3394.36	47
1788	-0.493658	-5.63024	Macrophages_1	245	429.462	3401.95	84
1789	47.5182	9.08778	Invasive_Tumor	200	424.238	3368.91	70
1790	3.5621	14.6061	Stromal	424	424.984	3389.02	109
1791	39.0829	20.8853	Invasive_Tumor	237	430.149	3380.35	74
1792	17.9595	47.7964	Stromal	65	436.24	3367.26	42
1793	-26.2468	-46.6452	Invasive_Tumor	194	444.208	3380.08	72
1794	6.94198	1.09963	Stromal	221	444.873	3391.58	94
1795	49.0936	-48.1854	Stromal	118	450.732	3399.08	64
1796	45.7337	-52.9121	Stromal	140	465.645	3378.69	65
1797	51.726	-14.9158	Stromal	251	467.38	3395.72	79
1798	43.6159	-50.9793	Stromal	211	482.299	3371.58	83
1799	-29.5855	-37.8702	Invasive_Tumor	505	484.407	3393.92	95
1800	39.2296	-49.9853	Invasive_Tumor	231	500.231	3399.29	59
1801	47.2011	-52.6653	Stromal	686	500.416	3378.99	131
1802	-9.78333	-11.7862	Invasive_Tumor	281	521.425	3381.97	93
1803	39.834	-50.5485	T_Cell_&_Tumor_Hybrid	87	526.634	3372.59	46
1804	31.8095	-41.1974	Invasive_Tumor	237	531.429	3388.85	61
1805	-10.7552	-10.9752	Stromal	257	533.28	3397.67	95
1806	28.5022	-61.9136	Invasive_Tumor	352	539.189	3374.62	81
1807	36.9914	-47.3354	Invasive_Tumor	397	544.302	3385.62	81
1808	-51.0833	-16.873	Macrophages_1	191	551.042	3394.49	83
1809	30.6665	-43.0438	Invasive_Tumor	239	559.795	3387.69	73
1810	9.7485	47.2336	Invasive_Tumor	69	564.761	3380.79	35
1811	-10.2144	-61.7537	Invasive_Tumor	576	561.473	3372.72	103
1812	-25.4348	-46.2238	Invasive_Tumor	319	573.059	3389.83	78
1813	30.5899	-50.9224	Invasive_Tumor	287	574.733	3377.36	72
1814	-36.5543	-41.9457	Invasive_Tumor	81	833.033	2801.01	42
1815	-5.58335	-14.0984	Invasive_Tumor	296	848.192	2803.47	74
1816	-19.9239	-35.748	Invasive_Tumor	80	834.41	2806.03	51
1817	-40.2321	-33.5193	Prolif_Invasive_Tumor	174	823.408	2808.97	64
1818	-9.44361	-20.8223	IRF7+_DCs	111	834.298	2811.15	69
1819	-13.4497	-38.0583	CD4+_T_Cells	78	841.938	2815.17	52
1820	-34.6984	-39.3019	Macrophages_1	138	834.593	2820.99	74
1821	-25.3101	-31.9689	CD4+_T_Cells	81	825.122	2821.02	53
1822	-13.236	-40.3861	Stromal	128	847.158	2825.23	46
1823	-31.3536	-39.8131	Invasive_Tumor	192	823.768	2829.47	78
1824	-33.3155	-47.8516	Prolif_Invasive_Tumor	256	843.606	2841.6	70
1825	-30.8956	-41.0852	Prolif_Invasive_Tumor	492	833.693	2843.44	87
1826	-10.6079	-22.6135	Prolif_Invasive_Tumor	374	850.844	2847.93	84
1827	-45.7083	-36.8406	Invasive_Tumor	410	824.653	2860.38	85
1828	-37.6795	-43.3243	Prolif_Invasive_Tumor	191	849.439	2866.61	67
1829	-17.5076	-29.4869	Invasive_Tumor	487	836.59	2864.2	80
1830	40.9245	-47.7261	Prolif_Invasive_Tumor	372	845.922	2877.89	80
1831	-30.3599	-41.6824	Prolif_Invasive_Tumor	263	829.153	2879.01	74
1832	11.9852	11.5066	Invasive_Tumor	64	829.101	2889.38	45
1833	-34.5851	-43.1213	Invasive_Tumor	230	840.67	2889.15	77
1834	38.7619	-48.1203	Invasive_Tumor	113	820.864	2887.64	46
1835	-13.8017	-29.1342	Invasive_Tumor	114	823.87	2900.35	43
1836	-0.933607	42.3802	Stromal	133	836.527	2898.41	62
1837	-48.7631	-26.5488	Endothelial	141	839.706	2906.69	53
1838	38.7196	-42.0761	Endothelial	205	848.498	2901.36	84
1839	31.6056	-42.8413	Invasive_Tumor	101	832.244	2912.46	46
1840	10.2813	-61.6308	Invasive_Tumor	168	821.039	2915.64	62
1841	34.5388	-49.5267	Invasive_Tumor	80	826.903	2920.54	35
1842	-16.3055	-50.246	Invasive_Tumor	117	837.228	2920.48	51
1843	11.0725	-35.2792	Stromal	202	849.005	2921.85	70
1844	28.012	-54.7401	Invasive_Tumor	113	838.938	2927.62	46
1845	-43.0914	-37.26	Invasive_Tumor	77	847.75	2930.08	38
1846	23.9665	21.5962	Invasive_Tumor	231	823.584	2933.51	62
1847	13.2721	-35.4982	Invasive_Tumor	158	833.492	2936.28	55
1848	-9.31977	-59.2335	Prolif_Invasive_Tumor	163	844.578	2940.08	67
1849	-8.56551	-64.5017	Stromal	100	840.523	2948.49	50
1850	39.9864	-5.23609	Invasive_Tumor	155	824.259	2947.97	60
1851	-38.3406	-41.1534	Invasive_Tumor	122	829.462	2952.26	54
1852	-48.4811	-23.0741	Endothelial	211	843.265	2957.31	89
1853	34.5066	-48.0693	Endothelial	184	822.703	2962.87	90
1854	-49.0412	-23.4425	CD8+_T_Cells	64	825.05	2969.97	39
1855	1.49835	-14.8878	Macrophages_1	125	833.329	2970.25	62
1856	23.5382	-56.3323	Stromal	473	846.158	2976.16	120
1857	32.0141	-44.3561	Stromal	261	824.656	2986.35	105
1858	6.82859	45.6094	Stromal	241	840.044	3000.68	81
1859	31.3959	-50.0473	Stromal	221	829.931	3003.56	65
1860	-47.2874	-26.5742	Stromal	199	828.415	3017.59	77
1861	-40.7391	-43.4639	Stromal	370	845.865	3019.37	105
1862	-48.4062	-34.0148	Macrophages_1	196	847.356	3031.2	76
1863	-39.2116	-25.4344	Stromal	166	826.98	3035.34	75
1864	34.114	-48.6961	Invasive_Tumor	279	846.982	3042.17	66
1865	31.5787	-50.7388	Unlabeled	177	830.009	3046.77	92
1866	5.6575	51.1615	Invasive_Tumor	155	839.942	3048.99	62
1867	12.0013	-35.1963	Stromal	114	830.891	3059.24	52
1868	3.76543	-8.59387	Invasive_Tumor	130	842.496	3057.14	57
1869	-14.7716	-11.8909	Invasive_Tumor	113	841.448	3064.32	47
1870	-10.2291	-18.3102	LAMP3+_DCs	152	822.201	3064.1	74
1871	11.417	-34.9101	Stromal	280	848.141	3073.26	96
1872	-42.0474	-27.2815	Unlabeled	63	829.888	3076.43	43
1873	-35.0929	-36.8764	CD4+_T_Cells	79	826.162	3084.23	43
1874	4.60804	-1.13316	Macrophages_1	119	839.751	3087.52	61
1875	-46.8043	-32.5131	LAMP3+_DCs	86	846.425	3092.04	43
1876	-49.8965	-28.3325	Stromal	209	839.729	3109.59	66
1877	-47.3437	-34.1963	Stromal_&_T_Cell_Hybrid	81	828.601	3113.84	45
1878	-28.47	-46.6005	Stromal	135	820.192	3115.15	61
1879	-6.11942	-4.14442	Macrophages_1	194	849.578	3118.68	78
1880	-3.75319	-18.3342	CD4+_T_Cells	70	834.708	3122.62	46
1881	22.3045	20.9398	Stromal	82	832.585	3132.41	48
1882	-30.7147	2.23335	CD4+_T_Cells	111	820.877	3141.55	56
1883	-30.2414	1.96948	Stromal	509	845.788	3149.22	116
1884	-34.1955	1.99656	Stromal	157	826.006	3156.11	82
1885	-30.3532	2.18694	Stromal	76	3.87577	3370.63	54
1886	-34.4841	-19.7716	Invasive_Tumor	32	3.51116	3399.06	26
1887	-38.6361	-2.45758	Invasive_Tumor	202	8.55569	3390.2	67
1888	-37.8815	1.66503	Invasive_Tumor	140	13.1439	3377.67	56
1889	-32.4158	1.75968	Invasive_Tumor	159	14.8289	3366.32	63
1890	-33.6919	1.44707	Invasive_Tumor	164	22.069	3396.55	58
1891	-17.1653	-10.8898	Invasive_Tumor	150	21.5495	3360.26	54
1892	-36.9817	1.11345	Invasive_Tumor	169	22.9711	3386.54	57
1893	-32.21	0.209607	Invasive_Tumor	186	26.329	3378.12	57
1894	-27.3833	3.16672	Invasive_Tumor	82	29.7593	3363.53	37
1895	-33.7511	1.852	Invasive_Tumor	78	31.5927	3370.14	42
1896	-34.1498	1.80306	Macrophages_1	185	39.7041	3391.4	74
1897	-32.6711	-0.205321	Stromal	276	45.5708	3377.54	104
1898	-29.634	2.39079	Stromal	177	53.448	3399.5	72
1899	-32.0842	0.104968	Stromal	195	63.849	3375.87	93
1900	-29.0775	3.02381	Endothelial	166	68.3949	3396.89	75
1901	-32.9289	0.445525	Invasive_Tumor	282	79.9634	3377.32	83
1902	-32.1152	-0.404879	Invasive_Tumor	300	82.0559	3393.64	80
1903	-32.047	-0.176152	Invasive_Tumor	101	85.764	3384.96	50
1904	-30.525	2.38592	Stromal	135	98.2129	3398.46	62
1905	-29.706	3.63526	Stromal	66	95.9658	3377.3	34
1906	-28.9314	3.51522	Stromal	137	107.222	3379.24	64
1907	-30.7631	10.4843	Stromal	35	116.161	3381.08	24
1908	-38.0999	3.42335	Endothelial	114	114.5	3393.13	54
1909	-43.8277	-8.47861	Endothelial	86	123.91	3376.39	57
1910	-33.4736	1.74572	Endothelial	113	123.377	3393.88	61
1911	-27.8347	9.12257	Endothelial	89	128.436	3383.28	42
1912	-14.4572	23.1153	Stromal	57	133.101	3391.76	37
1913	-26.7409	7.53138	Macrophages_1	289	134.146	3366.95	89
1914	-26.0409	11.1994	Perivascular-Like	95	143.402	3384.95	43
1915	-31.65	3.59555	Perivascular-Like	90	144.448	3370.93	47
1916	-24.0471	10.2231	Perivascular-Like	86	144.337	3393.52	47
1917	9.78274	-69.5891	Perivascular-Like	69	143.387	3400.08	35
1918	-15.4167	23.8383	Endothelial	95	150.514	3376.54	44
1919	-11.9816	23.2058	Endothelial	96	154.714	3398.04	41
1920	-30.2106	8.31559	Endothelial	84	156.154	3389.51	39
1921	49.9017	-53.1944	Endothelial	30	156.194	3371.95	19
1922	-27.6635	7.65014	Endothelial	46	157.844	3376.16	29
1923	54.2988	-7.20706	Endothelial	38	157.635	3380.17	28
1924	44.2603	-59.0124	Endothelial	83	159.744	3385.15	45
1925	35.714	-39.9278	Endothelial	38	161.716	3397.89	28
1926	-19.8818	20.6821	Perivascular-Like	72	165.398	3380.1	34
1927	-31.9562	4.82912	Perivascular-Like	53	165.405	3372.22	28
1928	17.3449	-71.8687	Perivascular-Like	56	164.76	3394.74	27
1929	10.8061	-61.5827	Stromal	145	169.184	3391.61	59
1930	-3.41083	-16.2097	Stromal	136	174.749	3370.18	57
1931	8.01199	-74.6264	Stromal	40	175.011	3383.38	29
1932	-40.1588	-15.1904	Stromal	135	177.482	3404.11	45
1933	-14.1626	-12.9678	Stromal	136	180.495	3390.59	50
1934	-12.6305	23.3194	Stromal	210	191.771	3372.77	88
1935	3.01779	50.7552	Macrophages_1	156	190.148	3399.91	72
1936	-8.15814	17.5519	Stromal	251	205.125	3386.15	85
1937	-26.7599	8.67587	Stromal	168	24.1623	2861.78	75
1938	-33.5351	18.8141	Stromal	148	18.7134	2879.8	68
1939	-12.5391	21.4607	Endothelial	142	33.8243	2883.26	60
1940	-27.4859	7.85649	Stromal	131	15.9314	2900.09	61
1941	-15.3198	25.8894	CD4+_T_Cells	59	5.96527	2898.21	44
1942	-18.5351	24.2838	Stromal	79	6.13008	2913.68	47
1943	-27.3015	5.21014	Invasive_Tumor	313	19.1725	2928.88	92
1944	-32.0141	-3.88892	Invasive_Tumor	188	5.94183	2943.16	67
1945	-15.6186	23.7257	Invasive_Tumor	185	30.0523	2944.04	69
1946	-32.641	4.93823	Invasive_Tumor	184	12.6256	2955.23	62
1947	-26.0479	4.0231	Invasive_Tumor	260	31.9865	2956.75	71
1948	-27.9084	5.73855	Invasive_Tumor	199	15.2866	2967.45	63
1949	-36.8819	-13.4809	Prolif_Invasive_Tumor	266	32.0428	2970.79	74
1950	-24.0664	-51.5982	Macrophages_1	68	4.88434	2977.87	45
1951	-13.1244	20.7549	Invasive_Tumor	133	18.2234	2980.98	51
1952	-34.4845	14.7782	Invasive_Tumor	249	36.6155	2982.2	76
1953	-26.1363	0.318265	Invasive_Tumor	200	27.7252	2991.99	80
1954	40.888	-43.4293	Macrophages_1	59	10.0724	2995.46	42
1955	-36.2327	6.57847	Unlabeled	51	5.38251	3010.88	41
1956	-13.6748	-10.1124	Unlabeled	75	16.8388	3011.9	54
1957	-20.8136	-9.55067	Invasive_Tumor	36	24.6203	3015.33	24
1958	-14.4341	23.9574	Stromal	102	12.5935	3025.02	53
1959	49.8514	-53.4755	Invasive_Tumor	215	30.6368	3022.39	68
1960	-22.3703	12.7532	Stromal	79	15.4195	3034.59	43
1961	46.676	10.9053	Invasive_Tumor	78	27.4096	3031.48	30
1962	-29.2296	-2.16308	Invasive_Tumor	202	25.4235	3042.53	65
1963	-35.8227	-4.09629	Macrophages_2	226	28.6378	3060.31	77
1964	-32.5416	0.701191	Stromal	281	10.9437	3070.31	103
1965	-18.9315	-5.591	Stromal	217	12.448	3134.88	83
1966	-26.5241	2.8471	Stromal	104	5.43353	3163.31	51
1967	-35.0163	0.300057	Stromal	135	17.3577	3164.85	56
1968	-29.428	5.11361	Stromal	216	26.7346	3176.46	79
1969	-13.7935	23.1384	Stromal	84	7.19831	3204.62	49
1970	22.8307	-65.0174	Stromal	70	20.7472	3209.27	46
1971	-29.6909	8.74433	CD8+_T_Cells	60	14.9009	3220.52	39
1972	-30.3755	2.39064	Unlabeled	90	24.2687	3223.06	47
1973	-12.856	22.8021	Stromal	137	5.65619	3227.24	50
1974	-34.0222	0.59275	Stromal	53	17.5771	3232.49	35
1975	-27.361	0.869628	Stromal	119	18.2485	3241.7	56
1976	-33.6719	1.33343	Stromal	96	9.3669	3246.82	48
1977	-29.8449	6.16609	Stromal	124	12.5545	3259.07	67
1978	37.1187	-60.3898	Stromal	227	15.9759	3290.22	101
1979	-32.0564	3.91896	Unlabeled	83	7.49082	3300.39	51
1980	-34.6475	0.427339	Unlabeled	31	5.85947	3310.37	23
1981	-26.7436	10.6068	Invasive_Tumor	104	15.8134	3311.76	54
1982	-23.0715	13.2625	Invasive_Tumor	538	32.1964	3309.39	108
1983	12.6396	-63.6634	Macrophages_1	28	4.2398	3322.1	23
1984	-27.3607	3.80575	Invasive_Tumor	259	24.363	3325.84	73
1985	-29.2596	3.95653	Invasive_Tumor	172	7.30585	3337.91	70
1986	-27.3014	4.98755	Invasive_Tumor	160	22.2572	3335.45	61
1987	-33.8672	-13.4252	Stromal	111	33.7456	3338.84	50
1988	-22.4155	13.6927	Invasive_Tumor	63	25.5318	3342.65	31
1989	-49.2195	-29.0838	Invasive_Tumor	126	18.4436	3347.3	50
1990	-23.4339	12.0226	Invasive_Tumor	108	13.0786	3354.35	46
1991	-12.6629	20.7316	CD4+_T_Cells	42	26.6129	2845.69	33
1992	-26.9467	5.1687	Endothelial	88	14.4812	2845.75	59
1993	-26.8727	7.33537	Unlabeled	28	5.15294	2844.65	25
1994	10.535	54.0752	Stromal	119	23.5063	2828.81	59
1995	32.8148	-59.776	CD8+_T_Cells	49	11.4639	2819.02	32
1996	-26.2043	10.4347	Macrophages_2	15	4.63943	2823.71	14
1997	-28.8	4.50592	CD4+_T_Cells	19	6.17687	2830.87	18
1998	-29.8503	5.69301	Stromal	74	24.0165	2811.54	51
1999	42.0462	-53.4426	Unlabeled	20	7.16054	2809.48	15
[truncated: 165,781 more rows]

## Sheet: Fig. 3k Heatmap
Genes	DCIS_1	DCIS_2	Prolif_Invasive_Tumor	Invasive_Tumor	Myoepi_ACTA2+	Myoepi_KRT15+	T_Cell_&_Tumor_Hybrid	CD8+_T_Cells	CD4+_T_Cells	Unlabeled	Stromal_&_T_Cell_Hybrid	IRF7+_DCs	B_Cells	Macrophages_1	Macrophages_2	LAMP3+_DCs	Mast_Cells	Stromal	Perivascular-Like	Endothelial
SERPINA3	2.32715	1.63729	-0.531378	-0.544919	2.07594	1.66446	-0.502572	-0.53876	-0.58996	-0.371966	-0.50232	-0.53695	-0.521432	-0.45822	-0.473244	-0.554848	-0.426263	-0.244188	-0.556693	-0.331122
ESR1	3.57208	1.79102	0.300844	-0.042592	0.431788	-0.202569	-0.396183	-0.562775	-0.59156	-0.306299	-0.545251	-0.544589	-0.262311	-0.392398	-0.239356	-0.623361	-0.279893	-0.162283	-0.483418	-0.440892
CEACAM6	3.62121	1.78617	-0.422193	-0.382355	0.341947	0.349583	-0.382157	-0.461351	-0.501984	-0.145714	-0.433649	-0.389543	-0.414885	-0.384354	-0.346393	-0.470224	-0.313836	-0.174916	-0.47827	-0.377087
CEACAM8	3.33027	2.19115	0.00495702	0.029682	0.223742	0.457422	-0.379674	-0.500369	-0.529298	-0.282331	-0.52694	-0.497042	-0.495499	-0.41696	-0.383465	-0.526286	-0.36906	-0.340507	-0.524282	-0.445508
AGR3	2.21915	3.21356	0.0835598	-0.248952	0.960034	-0.119078	-0.39876	-0.508153	-0.529606	-0.236469	-0.472275	-0.485073	-0.449064	-0.429822	-0.447497	-0.517179	-0.364233	-0.298631	-0.514593	-0.436912
S100A14	2.23783	2.63551	0.656171	0.937659	0.961428	0.164389	0.0932645	-0.679403	-0.744399	-0.271619	-0.679941	-0.644415	-0.658005	-0.471349	-0.589412	-0.735027	-0.544486	-0.355428	-0.70983	-0.582941
ANKRD28	1.13118	-0.294934	2.86219	0.418239	-0.241401	0.450316	-0.246043	-0.608567	-0.77409	-0.365439	-0.627983	-0.519494	1.05578	-0.815808	-1.01031	-1.34663	0.310774	0.567517	-0.997462	1.07216
TUBA4A	0.920246	-0.478927	3.47406	-0.0751772	-0.0514357	0.449439	0.495047	0.640184	-0.0898954	0.0994997	0.0108423	-1.30111	-0.0381587	-0.549777	-0.764646	-0.872653	-0.94452	-0.223418	-0.817101	0.137493
STC1	-0.502073	0.0359947	3.65351	1.02668	-0.268464	-0.0949021	-0.115738	-0.470248	-0.49186	-0.326591	-0.484755	-0.500483	-0.484585	-0.361037	-0.388344	-0.463234	-0.451419	-0.329956	-0.379399	1.4169
RTKN2	1.58343	0.0605776	3.61906	0.0543654	-0.282467	0.855945	-0.336415	-0.410261	-0.317471	-0.224257	-0.413934	-0.496361	-0.496933	-0.437455	-0.494853	-0.552135	-0.431322	-0.297895	-0.499378	-0.462239
PCLAF	0.646294	0.0503696	4.01983	0.636103	-0.195939	-0.237206	-0.0183104	-0.433192	-0.480537	-0.220401	-0.424416	-0.423837	-0.402761	-0.266945	-0.408295	-0.480714	-0.389488	-0.271199	-0.398594	-0.280761
CENPF	-0.012316	0.0145672	4.20687	0.204103	-0.169741	-0.254821	-0.169891	-0.300986	-0.337793	-0.219637	-0.336636	-0.344754	-0.317927	-0.235022	-0.313795	-0.339497	-0.279315	-0.263051	-0.305227	-0.205132
MKI67	0.180368	-0.133004	4.18433	0.201694	-0.27708	-0.27628	-0.0260755	-0.33504	-0.439327	-0.149411	-0.371376	-0.403798	-0.296089	-0.17781	-0.306333	-0.387051	-0.302554	-0.168153	-0.325489	-0.171528
TOP2A	0.346727	0.0308782	4.16859	0.149794	-0.192391	-0.180039	-0.143718	-0.319844	-0.394805	-0.235212	-0.380172	-0.377909	-0.338423	-0.225458	-0.356859	-0.384419	-0.343168	-0.297502	-0.335289	-0.17078
RORC	1.02734	1.55492	1.23392	1.33549	-0.109574	1.699	0.841071	-0.433347	0.252954	0.3948	0.251992	-0.95448	-1.09107	-0.682477	-0.886655	-1.29878	-0.817754	-0.10553	-1.19953	-0.992281
DNAAF1	0.941348	0.746904	2.11326	1.85411	0.673518	0.540524	-1.20326	-0.839237	-1.21262	0.0149581	-0.472539	-0.673825	-0.750159	-0.4267	0.286538	-1.20775	0.437258	0.828434	-1.05383	-0.576939
RHOH	2.34655	-0.0954401	2.72638	1.0174	-0.502381	-0.47955	0.351877	-0.082083	-0.347243	-0.0124813	-0.043014	-0.613775	-0.116988	-0.600937	-0.848749	-0.890674	0.416291	-0.362421	-1.0025	-0.840264
TOMM7	1.6626	-0.0113905	2.62752	1.30851	0.447497	0.6514	-0.00451397	-0.676913	-0.822276	-0.178928	-0.742076	-0.316684	-0.550948	-0.452717	-0.871504	-1.34683	-0.817765	0.79564	-0.870562	0.189956
NPM3	1.1446	0.682753	2.94931	1.52143	0.680536	-0.231706	0.0408649	-0.728317	-0.982818	-0.275857	-0.634535	-0.833738	-0.725442	-0.163677	-0.515765	-1.09483	-0.584924	0.435799	-0.686687	0.0230077
KARS	1.37488	0.301712	2.80754	1.67872	-0.0958868	0.038465	0.357597	-0.80364	-1.04672	-0.226683	-0.755088	-0.749437	-0.379293	-0.149866	-0.662611	-1.16042	-0.569912	0.43108	-0.78685	0.416406
THAP2	1.21479	0.592377	2.96086	1.36923	0.182232	0.0498382	0.13839	-0.75246	-0.849885	-0.129953	-0.611506	-1.00245	-0.0659442	-0.375327	-0.621638	-0.966588	-1.1935	0.491341	-0.742064	0.332246
C2orf42	0.279538	0.0552073	3.32601	1.38377	-0.20125	-0.191909	0.568276	-0.398859	-0.710789	-0.113333	-0.590294	-0.66127	0.378279	-0.489866	-0.378416	-0.802742	-1.36397	0.55202	-0.834729	0.214332
HMGA1	0.795235	0.00388787	3.38654	1.44811	-0.366288	0.167796	0.823045	-0.414357	-0.691725	-0.191228	-0.484985	-0.198548	-0.413668	0.0514785	-0.628683	-0.66877	-0.658438	-0.227588	-0.986378	-0.72544
PTRHD1	0.716372	0.313917	3.07935	2.00942	-0.251888	-0.276792	0.565306	-0.708846	-0.985488	-0.245521	-0.892687	-0.0336478	-0.664438	0.00129503	-0.598731	-0.716882	-0.696917	0.000962154	-0.52108	-0.0737037
MDM2	0.756916	0.247828	3.41322	1.63126	-0.0516145	-0.254436	0.223058	-0.688114	-0.891665	-0.232294	-0.750047	-0.567981	-0.223132	-0.226619	-0.506662	-0.743083	-0.630056	0.282537	-0.538038	-0.231087
POLR2J3	1.31431	0.185037	3.30627	1.48911	-0.203223	-0.235458	-0.0540824	-0.438176	-0.762647	-0.289501	-0.54275	-0.290169	-0.207761	-0.35207	-0.459295	-0.955302	-0.779396	0.210228	-0.900587	-0.014542
C6orf132	2.45704	1.33998	1.61434	1.24293	0.306132	1.30903	-0.146778	-0.696452	-0.727729	-0.454694	-0.641807	-0.736221	-0.661309	-0.532946	-0.640977	-0.752941	-0.626207	-0.401622	-0.657354	-0.57241
CDH1	1.55427	1.95051	2.24111	1.3048	0.328333	0.91206	-0.275647	-0.690394	-0.734618	-0.401357	-0.695994	-0.619084	-0.657722	-0.56478	-0.618891	-0.655188	-0.598953	-0.428762	-0.706563	-0.623135
KRT8	1.97386	2.01382	1.75845	1.39416	0.498964	0.616192	0.0309591	-0.678617	-0.734338	-0.39974	-0.710282	-0.669215	-0.689837	-0.500542	-0.686544	-0.725221	-0.672709	-0.524037	-0.696579	-0.578753
LYPD3	2.42479	1.83386	1.76173	1.29177	0.118677	0.518192	-0.255031	-0.665251	-0.696942	-0.424244	-0.654953	-0.668211	-0.665338	-0.534326	-0.587245	-0.488514	-0.626664	-0.420612	-0.647621	-0.594065
ELF3	1.80136	1.34153	1.81696	1.79702	-0.142586	1.55182	-0.1749	-0.659153	-0.688741	-0.4291	-0.661091	-0.645764	-0.657066	-0.517267	-0.636256	-0.660165	-0.64288	-0.49371	-0.675305	-0.604711
MYO5B	1.48886	0.986455	2.50968	1.86598	-0.00943712	1.04782	0.0316346	-0.657909	-0.717137	-0.392439	-0.696811	-0.633692	-0.602844	-0.472236	-0.596234	-0.730939	-0.660269	-0.482149	-0.685168	-0.573165
USP53	1.90689	0.893659	2.11398	1.965	-0.074584	1.0499	-0.0931759	-0.775673	-0.808128	-0.379296	-0.732635	-0.702013	-0.659127	-0.497358	-0.620038	-0.582193	-0.680456	-0.0699391	-0.782942	-0.451874
KRT7	1.46344	1.2731	1.77754	1.55762	0.80326	1.73554	0.109625	-0.724685	-0.788285	-0.414474	-0.751006	-0.726823	-0.720996	-0.525884	-0.701148	-0.773316	-0.695803	-0.51196	-0.741488	-0.624258
SLC5A6	1.76595	1.03553	2.02784	1.04804	0.142113	2.14939	-0.35396	-0.713645	-0.77006	-0.475066	-0.751294	-0.629055	-0.617556	-0.563344	-0.6294	-0.463143	-0.565017	-0.380487	-0.676904	-0.559933
OCIAD2	1.30862	1.34411	2.14116	1.57139	0.382936	1.09439	0.544831	-0.397764	-0.673074	-0.11292	-0.767791	-0.628345	-0.649802	-0.609811	-1.07813	-1.04381	-1.11283	-0.475674	-0.816636	-0.00085063
CCND1	1.33085	1.97626	2.0459	1.6625	0.723709	-0.0870422	0.326434	-0.817295	-0.943525	-0.311204	-0.842178	-0.798003	-0.789481	-0.448678	-0.598942	-0.887491	-0.673988	-0.226242	-0.491158	-0.130415
CCDC6	1.30016	1.13511	2.57958	1.64674	0.472607	0.693238	0.227218	-0.818154	-0.963649	-0.445021	-0.898116	-0.757271	-0.749495	-0.235483	-0.687499	-0.972038	-0.617415	-0.232483	-0.465004	-0.19303
CTTN	0.868159	1.4187	2.54416	1.81574	0.473714	0.544496	-0.223613	-0.823125	-0.884921	-0.458173	-0.794112	-0.792696	-0.759974	-0.619773	-0.715297	-0.837208	-0.747732	0.148864	-0.383721	0.246509
ABCC11	1.62757	0.103818	2.4627	2.65292	-0.41389	-0.182707	-0.0544786	-0.53506	-0.568054	-0.308863	-0.519494	-0.529454	-0.511962	-0.387892	-0.478463	-0.555539	-0.528292	-0.302518	-0.51295	-0.437394
FASN	1.75227	0.319872	2.694	2.179	-0.252306	-0.157199	0.274252	-0.566317	-0.618004	-0.329888	-0.596917	-0.566244	-0.574027	-0.39449	-0.568011	-0.618396	-0.538216	-0.387123	-0.575466	-0.456796
SQLE	1.01576	1.16714	2.97479	1.88193	0.220762	-0.37396	-0.161815	-0.709706	-0.84851	-0.415174	-0.740253	-0.553252	-0.461627	-0.517798	-0.608693	-0.471963	-0.60524	-0.153936	-0.52655	-0.0919014
EPCAM	1.42284	1.17266	2.78451	1.81921	0.0205906	0.33344	-0.0275053	-0.626241	-0.66711	-0.382604	-0.629478	-0.611072	-0.610763	-0.502046	-0.589479	-0.660687	-0.591736	-0.430639	-0.636709	-0.567179
AR	1.28243	0.918622	2.87634	2.07541	0.0832408	-0.263396	-0.00874468	-0.617518	-0.662526	-0.370117	-0.601999	-0.525846	-0.60712	-0.4634	-0.556227	-0.646327	-0.579469	-0.282918	-0.538589	-0.491851
FOXA1	1.47136	0.975617	2.91824	1.82296	-0.0837328	-0.309743	0.189723	-0.607199	-0.667124	-0.278001	-0.596075	-0.583198	-0.583442	-0.427761	-0.572838	-0.661285	-0.557754	-0.334551	-0.606686	-0.488516
ERBB2	1.75064	1.54677	2.29364	1.63407	0.203713	0.177168	0.203135	-0.821078	-0.945954	-0.192864	-0.763796	-0.671197	-0.711248	-0.501955	-0.539373	-0.884846	-0.429548	-0.0585292	-0.762958	-0.505792
SCD	2.10738	1.43986	2.1207	1.91153	-0.052949	-0.19296	-0.0708353	-0.656192	-0.717028	-0.307488	-0.658643	-0.621122	-0.629738	-0.29696	-0.567647	-0.714741	-0.519468	-0.372063	-0.646796	-0.534844
ANKRD30A	2.08045	1.14213	2.5124	1.7396	-0.0841743	-0.214309	-0.2124	-0.638872	-0.688728	-0.303984	-0.605923	-0.57387	-0.593615	-0.486872	-0.462395	-0.667093	-0.517529	-0.238581	-0.639482	-0.526756
MLPH	2.25355	1.22797	2.25513	1.81377	-0.0977203	-0.116234	-0.254877	-0.607582	-0.639127	-0.385128	-0.620151	-0.593613	-0.596765	-0.503804	-0.557822	-0.629781	-0.345544	-0.437073	-0.613783	-0.531415
SH3YL1	1.5866	0.323924	2.96171	1.3221	0.0462063	1.1249	0.0777136	-0.627397	-0.690001	-0.30372	-0.66715	-0.717093	-0.592057	-0.502105	-0.567696	-0.812799	-0.544092	-0.190391	-0.69092	-0.517736
SRPK1	1.8433	0.544262	3.03855	0.998835	-0.0843179	0.536269	0.226439	-0.451293	-0.724645	-0.178531	-0.711062	-0.680212	-0.283387	-0.510361	-0.870608	-0.645026	-0.916086	-0.226067	-0.761623	-0.124442
NARS	1.8745	0.825126	2.71107	1.60011	-0.0366952	0.220551	0.165131	-0.725595	-0.861827	-0.345655	-0.827317	-0.4411	-0.548103	-0.232813	-0.600049	-0.874625	-0.701035	-0.287235	-0.666966	-0.227472
ZNF562	1.76775	1.08606	2.54346	1.51057	0.318116	0.396352	-0.131575	-0.835249	-1.00395	-0.559145	-0.996496	-0.797563	-0.717559	-0.0957505	-0.0365001	-0.767085	-0.661538	-0.278402	-0.618045	-0.103444
TMEM147	1.94099	0.788404	2.52216	1.63349	0.150794	0.0951107	-0.334912	-0.866546	-1.00947	-0.372838	-0.776895	-0.678676	-0.119064	-0.347132	-0.362964	-1.10909	-0.746517	0.217096	-0.602877	-0.00106498
LARS	2.21817	0.501367	2.51396	1.52314	-0.132243	0.148259	7.32705e-05	-0.718718	-0.918816	-0.302702	-0.748916	-0.257618	-0.57887	-0.375698	-0.588657	-1.10798	-0.701438	0.0844272	-0.702021	0.164289
QARS	2.46784	0.253299	2.43153	1.42177	-0.0372439	0.273542	-0.231226	-0.748384	-0.886286	-0.400541	-0.768024	-0.338014	-0.56245	-0.35975	-0.293122	-0.830581	-0.81995	0.156022	-0.803066	0.0946436
SERHL2	0.895944	1.79214	2.13264	2.5525	-0.348796	-0.241824	0.0294782	-0.61028	-0.65796	-0.258812	-0.614385	-0.466109	-0.585446	-0.410615	-0.548043	-0.658846	-0.589133	-0.321564	-0.582372	-0.488514
TRAF4	0.871211	1.03527	2.8006	1.99199	0.0986598	0.0417724	0.0919191	-0.763007	-0.824024	-0.404834	-0.762812	0.579986	-0.634211	-0.561659	-0.699626	-0.821049	-0.632508	-0.305037	-0.67187	-0.410776
SEC24A	2.26733	0.897042	1.69707	1.14677	-0.135642	0.116955	-0.201499	-0.77675	-1.0005	-0.404954	-0.895341	-0.595467	1.67864	-0.393831	-0.560641	-1.10952	-0.817904	0.13048	-0.771362	-0.250874
TPD52	2.63222	1.19288	1.66744	0.901572	0.230199	0.432074	-0.106826	-0.641077	-0.742059	-0.340536	-0.756522	-0.662589	1.0933	-0.514761	-0.770324	-0.76233	-0.762873	-0.494881	-0.869258	-0.705649
HPX	3.823	0.0821699	0.919527	1.06217	-0.178849	-0.0553444	-0.37788	-0.440418	-0.44482	-0.318201	-0.485879	-0.442347	-0.430675	-0.328554	-0.373474	-0.537511	-0.537511	-0.242806	-0.389502	-0.283093
HOOK2	3.34954	0.187123	1.412	0.555311	0.0343897	1.3311	-0.384262	-0.648286	-0.689563	-0.377916	-0.569334	-0.60896	-0.465403	-0.508903	-0.49182	-0.663453	-0.578223	-0.114629	-0.418128	-0.330582
SMS	2.50047	0.934891	2.09365	1.01575	0.0345096	0.926228	-0.0401777	-0.725597	-0.906241	-0.339306	-0.9096	-0.773916	-0.73205	0.185491	-0.306184	-0.861193	-0.695169	-0.189443	-0.787324	-0.404799
KLF5	2.81786	0.192817	2.10297	1.15132	-0.113909	1.06364	-0.0687216	-0.657919	-0.709658	-0.351135	-0.623804	-0.635123	-0.61799	-0.428859	-0.596938	-0.369486	-0.650947	-0.3203	-0.655853	-0.507964
TFAP2A	2.8838	0.53831	2.02313	1.1211	0.0332874	0.717781	0.103037	-0.668911	-0.762985	-0.261562	-0.635942	-0.649018	-0.62788	-0.422167	-0.581252	-0.757369	-0.620938	-0.285204	-0.623913	-0.503312
CD9	2.74864	0.810622	1.76789	1.54082	0.176587	0.754972	-0.230673	-0.703504	-0.75164	-0.410669	-0.701897	-0.683344	-0.661071	-0.426657	-0.648916	-0.733085	-0.422776	-0.449614	-0.601694	-0.35399
GATA3	3.05804	0.687399	1.81632	1.35318	-0.0214865	0.229395	-0.0123281	-0.555266	-0.590774	-0.299021	-0.575726	-0.605621	-0.614641	-0.464038	-0.592298	-0.648225	-0.528873	-0.400767	-0.656022	-0.559242
ADAM9	0.641999	0.996737	1.97392	1.07086	0.0386009	2.34825	-0.512094	-1.00286	-1.12653	-0.565747	-0.955982	-0.717369	-0.940024	-0.0688198	0.414614	-0.933312	-0.837433	0.29596	-0.161226	0.0604627
EIF4EBP1	0.155728	0.782912	3.02994	1.25819	-0.0601887	1.15437	-0.0138696	-0.795625	-1.07056	-0.376538	-0.906902	-0.686705	-0.639491	0.223907	-0.257858	-1.2238	-0.659486	0.108307	-0.538753	0.536415
ENAH	5.03434e-05	1.01404	2.76969	1.73831	0.791263	0.167205	0.000762673	-0.842703	-0.981599	-0.438772	-0.81929	-0.814275	-0.831668	-0.561882	-0.795432	-0.961616	-0.591154	0.354914	0.562848	0.259302
TCIM	0.233583	1.91083	2.08891	2.29698	0.122521	-0.35133	-0.0933488	-0.71577	-0.791818	-0.42152	-0.720969	-0.736798	-0.722193	-0.531625	-0.672258	-0.780717	-0.657917	0.0787953	-0.351633	0.836265
DAPK3	1.79204	1.15723	1.85295	0.989802	0.490207	0.15799	-0.484253	-0.817231	-1.01939	-0.444297	-1.1089	-0.930509	-0.727816	-0.575318	-0.682006	-0.860074	-1.0819	0.280807	0.732625	1.29804
REXO4	1.43864	0.444719	2.53573	1.24083	0.0663501	0.270585	-0.703122	-0.286906	-0.869923	-0.252592	-1.12845	-1.35701	0.190604	-0.508391	-0.133493	-1.31872	-0.643992	0.665911	-0.58846	0.95769
DMKN	0.177287	1.51378	1.67582	1.4767	2.13938	1.3246	-0.163384	-0.707753	-0.767355	-0.399547	-0.689107	-0.709913	-0.658616	-0.487983	-0.643266	-0.807552	-0.675658	-0.311241	-0.699275	-0.566919
DSP	1.59865	1.71957	1.55674	0.764052	1.79683	1.26045	-0.256763	-0.701515	-0.755531	-0.413132	-0.724264	-0.715257	-0.70389	-0.576657	-0.675626	-0.717364	-0.702962	-0.480384	-0.722057	-0.530879
FLNB	2.82485	0.953263	1.01406	0.626142	0.398889	1.0033	-0.590434	-0.899696	-0.930307	-0.53867	-0.863321	0.444414	-0.857054	-0.676658	-0.85593	-0.591952	-0.73581	-0.351535	-0.424951	1.0714
CLDN4	2.59189	1.54665	0.692315	0.298743	0.00866751	2.29298	-0.424916	-0.630616	-0.670546	-0.34377	-0.606811	-0.566446	-0.597762	-0.478301	-0.543027	-0.657662	-0.434414	-0.376446	-0.560131	-0.5204
TACSTD2	2.22405	1.88578	0.218776	0.399801	0.702592	2.33267	-0.402675	-0.59694	-0.625093	-0.41196	-0.607005	-0.587543	-0.593385	-0.520765	-0.575217	-0.611369	-0.572667	-0.467949	-0.613148	-0.557958
JUP	1.92546	1.17263	1.21402	0.844831	1.01457	1.99254	-0.106122	-0.848513	-0.946601	-0.381644	-0.774048	-0.831528	-0.75626	-0.542061	-0.61121	-0.898367	-0.763517	-0.271642	-0.869077	0.456541
TRAPPC3	2.29519	0.600727	1.40117	0.307019	0.843483	1.85539	-0.621291	-0.862561	-1.14698	-0.60416	-1.13928	-0.700222	-0.307242	-0.243113	-0.313802	-1.01776	-0.756083	0.212807	-0.454096	0.670803
DNTTIP1	2.4873	-0.0514514	1.04755	0.125061	0.166499	2.36102	-0.393016	-1.0706	-1.17633	-0.627537	-0.942676	-0.254153	-0.663644	0.0968893	-0.528443	0.328688	-0.831331	0.10874	-0.586715	0.424145
SDC4	2.37669	0.125546	1.67947	0.869499	-0.0358096	2.23348	-0.357285	-0.739676	-0.816729	-0.288923	-0.773754	-0.635205	-0.649518	-0.378025	-0.386796	-0.538345	-0.674225	0.26998	-0.719068	-0.541308
AHSP	-0.0076653	-0.0338448	1.20248	-0.286329	0.0147128	-0.00123536	-1.56904	-0.384526	0.199137	0.228581	-1.56904	-1.56904	0.07935	1.10617	0.271649	0.938743	-1.56904	1.15524	1.96021	-0.146529
MUC6	0.307976	-0.364321	1.21745	0.472685	-0.303886	-0.56046	-0.585733	-0.137034	-0.251047	1.6306	-0.610949	-1.43608	0.472127	0.805079	-0.202449	-1.43608	-1.43608	2.44529	-0.253425	0.246333
SLC4A1	0.952925	0.891043	2.23368	0.934618	-0.185935	0.0447446	-0.879695	-0.493803	-0.70522	1.03946	-0.517432	-1.20086	-0.594802	0.0228023	0.776724	-1.67497	-1.67497	0.484939	0.537156	0.029606
ACTG2	0.853811	-0.101744	0.688588	0.183123	3.29895	0.150006	-0.51802	-0.761809	-1.01751	-0.291907	-0.860185	-0.642513	-0.843472	-0.0529509	-0.619625	0.133467	-0.877556	0.046004	1.35187	-0.0985241
DST	0.922094	0.165637	0.971639	0.567691	3.34689	0.827494	-0.555604	-0.812378	-0.834798	-0.538516	-0.830084	-0.649076	-0.761759	-0.441103	-0.412827	-0.656109	-0.643054	-0.0966139	0.18294	0.267532
OXTR	0.662003	0.0870495	1.444	0.280517	3.64419	-0.203406	-0.487095	-0.575177	-0.619448	-0.359548	-0.474103	-0.518983	-0.527331	-0.504079	-0.463124	-0.489359	-0.543899	-0.20916	-0.344706	0.221652
CLCA2	0.055744	1.05956	-0.28966	-0.204407	3.9762	0.151863	-0.0500393	-0.473372	-0.459311	-0.2175	-0.501626	-0.468541	-0.493688	-0.345077	-0.28586	-0.155245	-0.295787	-0.110736	-0.508058	-0.364461
KRT14	0.217993	-0.177892	-0.37688	-0.377124	3.83636	1.53516	-0.369831	-0.335481	-0.378246	-0.278944	-0.365216	-0.351044	-0.355299	-0.297797	-0.334269	-0.372936	-0.328595	-0.223998	-0.360813	-0.285152
KRT5	0.00525575	-0.219541	-0.398802	-0.39915	3.5131	2.12997	-0.371945	-0.365857	-0.397937	-0.325557	-0.375127	0.127233	-0.382041	-0.343898	-0.370127	-0.410025	-0.357796	-0.296377	-0.396784	-0.344591
MMP1	-0.377917	-0.214788	-0.320642	-0.447296	3.69803	-0.293805	-0.304575	-0.363246	-0.502825	-0.206047	-0.315321	-0.0188561	-0.372707	0.651046	-0.404095	-0.398361	-0.666951	1.55777	-0.603952	-0.0754583
RUNX1	-0.16714	0.588036	0.233764	-0.255603	2.71591	0.785507	-0.65193	-0.786384	-0.997192	-0.412844	-0.678565	-0.487021	-0.980045	-0.220782	1.09604	-0.850272	-0.513799	2.06599	-0.101561	-0.362113
C15orf48	-0.304045	0.263636	-0.590856	-0.629189	-0.215253	1.90887	-0.568267	-0.286878	-0.587335	-0.203921	-0.421573	-0.579236	-0.512135	2.6909	-0.576072	2.13776	-0.302998	-0.120358	-0.541499	-0.541564
CXCL16	-0.283481	0.264986	0.0754188	-0.147704	0.114483	2.66505	-0.58394	-0.872131	-0.943508	-0.522987	-0.892937	-0.527371	-0.788327	2.00667	1.34451	0.663103	0.223508	-0.117574	-0.955519	-0.702252
MAP3K8	-0.522684	-0.184898	-0.25289	-0.64234	-0.464405	1.71049	-0.770682	-0.737069	-1.03487	-0.578953	-0.885421	0.0404567	-0.301237	1.53064	1.94314	2.17782	-0.865521	0.103639	-0.163927	-0.0812888
TRIB1	0.996536	0.985214	0.692262	0.354687	0.267017	2.09081	-0.709949	-1.12185	-1.22408	-0.567368	-1.28807	-0.795041	1.75986	-0.160828	0.358786	0.934322	-0.975339	-0.325415	-0.89906	-0.352501
SVIL	0.273194	-0.0452089	0.723477	0.0128781	1.61332	2.54652	-0.729006	-0.72682	-0.829552	-0.437	-0.730379	-0.707002	-0.675298	-0.633854	-0.773884	-0.769878	-0.689504	1.55234	-0.132443	1.1781
EGFR	-0.447477	0.0571479	-0.375089	-0.449151	2.70933	2.49003	-0.536295	-0.59821	-0.651336	-0.372886	-0.39979	-0.519001	-0.48995	-0.522525	-0.384564	-0.457218	-0.522549	1.45543	0.0992637	-0.0651546
KRT16	-0.0663195	-0.136917	-0.375168	-0.373774	2.85936	2.96936	-0.385851	-0.361991	-0.387424	-0.300754	-0.346684	-0.351364	-0.373063	-0.336934	-0.36918	-0.375965	-0.297917	-0.26092	-0.377842	-0.330653
KRT6B	-0.129894	-0.230468	-0.37475	-0.378504	2.57544	3.23095	-0.358512	-0.344102	-0.373305	-0.29524	-0.342621	-0.345422	-0.355477	-0.318617	-0.327923	-0.348197	-0.310545	-0.245686	-0.373032	-0.334096
C5orf46	-0.262598	-0.249201	-0.340108	-0.362071	1.72276	3.77788	-0.308876	-0.332525	-0.371714	-0.271929	-0.350136	-0.335591	-0.33478	-0.307335	-0.342423	-0.361914	-0.136383	-0.123192	-0.377267	-0.312596
PTN	0.0473212	-0.328784	-0.413991	-0.417503	1.95436	3.62914	-0.398685	-0.374994	-0.418139	-0.287781	-0.368549	-0.369892	-0.376197	-0.335987	-0.352478	-0.412126	-0.321229	-0.0748101	-0.148731	-0.21095
DSC2	0.661314	0.803309	-0.0716919	-0.0312793	1.30338	3.57372	-0.486524	-0.59963	-0.647167	-0.378208	-0.588157	-0.588556	-0.564026	-0.187093	0.184281	-0.355548	-0.575625	-0.290363	-0.638598	-0.50354
TUBB2B	1.20672	1.4656	0.725867	0.483475	1.18815	2.85527	-0.290108	-0.690356	-0.743022	-0.469237	-0.868095	-0.801185	-0.715623	-0.467649	-0.529895	-0.223914	-0.832868	-0.321322	-0.600037	-0.351775
SLC25A37	-0.106969	-0.250322	0.708623	0.319768	1.03202	3.82853	-0.315666	-0.512127	-0.552805	-0.400929	-0.459232	-0.521622	-0.395501	-0.302113	-0.453377	-0.705994	-0.422535	-0.0845381	-0.387591	0.00237982
CXCL5	-0.311619	-0.192348	-0.0633497	-0.325047	-0.277103	4.07047	-0.440689	-0.316036	-0.46066	0.0392313	-0.084817	0.732282	-0.422964	0.0692122	-0.449934	-0.536731	-0.391241	0.0477031	-0.39593	-0.270434
KRT15	0.0807197	-0.0396747	-0.301856	-0.286872	0.709486	4.12375	-0.313285	-0.310773	-0.33394	-0.24655	-0.326426	-0.319232	-0.31712	-0.281086	-0.310938	-0.328877	-0.29705	-0.247376	-0.327156	-0.30574
SFRP1	-0.0098816	-0.305933	-0.406357	-0.405419	0.84991	4.05749	-0.379248	-0.35569	-0.389799	-0.249975	-0.321948	-0.289723	-0.294334	-0.310539	-0.185903	-0.386573	-0.258117	0.289458	-0.361797	-0.265618
MYBPC1	-0.0356395	0.0512752	0.10911	-0.233991	0.0682449	4.1465	-0.293063	-0.461402	-0.424181	-0.0771265	-0.582121	-0.352449	-0.257711	-0.329204	-0.192715	-0.0222217	0.135601	-0.247763	-0.561699	-0.419442
S100A8	-0.181659	-0.0225609	-0.344644	-0.342904	-0.0579425	4.18275	-0.26238	-0.316459	-0.337175	-0.177502	-0.363147	-0.387578	-0.295401	0.388959	-0.270485	-0.376431	-0.254124	-0.154498	-0.276024	-0.130789
ALDH1A3	-0.158072	-0.287775	-0.372276	-0.371654	-0.176539	4.19456	-0.357507	-0.30394	-0.344377	-0.209986	-0.186303	-0.296339	-0.262874	-0.256602	-0.226525	-0.320434	-0.203232	0.324945	-0.215046	0.0499719
OPRPN	0.0353483	-0.31439	-0.318569	-0.329223	0.0188547	4.22241	-0.332289	-0.284729	-0.299331	-0.103402	-0.253809	-0.28865	-0.216023	-0.171331	-0.220595	-0.292242	-0.270409	-0.0445511	-0.294338	-0.222733
ELF5	-0.175141	-0.0769465	-0.0654904	-0.111522	-0.0996289	4.23206	-0.158433	-0.277027	-0.329398	-0.154886	-0.283818	-0.335087	-0.273297	-0.238153	-0.223421	-0.354688	-0.249303	-0.177045	-0.336311	-0.292467
KRT23	-0.0578849	-0.15285	-0.266303	-0.268326	0.035821	4.2364	-0.251535	-0.253533	-0.269705	-0.214928	-0.2555	-0.255189	-0.257682	-0.239219	-0.252906	-0.272232	-0.242527	-0.220646	-0.267306	-0.253947
PIGR	-0.14745	-0.0956202	-0.243973	-0.246937	-0.127365	4.24452	-0.246599	-0.250101	-0.245312	-0.204165	-0.256654	-0.229805	-0.245927	-0.18051	-0.230321	-0.256314	-0.275075	-0.218251	-0.268474	-0.255669
CDC42EP1	1.0796	0.246825	0.225413	-0.197626	-0.0627155	3.78799	-0.479728	-0.625748	-0.697414	-0.434239	-0.489589	-0.484733	-0.622718	-0.475412	-0.565808	-0.555074	-0.251346	0.096009	0.0322713	0.494032
SCGB2A1	2.30004	0.301183	-0.341585	-0.28124	-0.222005	3.38272	-0.249419	-0.363154	-0.405775	-0.385724	-0.363782	-0.471558	-0.386291	-0.325192	-0.310426	-0.471558	-0.27569	-0.304937	-0.43294	-0.37267
APOBEC3A	-0.308218	-0.256154	-0.182408	-0.131476	0.468968	-0.302247	-0.243273	1.41327	-0.491493	-0.197225	1.67183	-1.15613	-0.386454	2.28779	-1.20877	-0.760118	0.0228256	1.16428	-1.75822	0.373212
LDHB	-1.50911	-1.73492	-1.56705	-1.60978	-0.13164	0.000166015	0.0686233	0.4639	0.714657	0.60033	0.71034	1.1502	0.22696	0.274637	-0.0408051	-0.740591	-0.0359144	1.31547	0.04272	1.82182
PIM1	-1.36911	-1.46945	-0.452255	-1.35669	-0.845696	-0.0467521	1.15998	1.69564	0.324753	0.841393	1.10688	-0.812847	0.92139	0.201167	-0.218366	-0.488583	-0.0522215	1.85018	-0.810361	-0.15905
ADGRE5	-1.31756	-1.46102	-1.48902	-1.47417	-0.976652	-0.55405	0.848954	1.85923	0.431848	0.596179	0.822463	0.187711	0.567568	0.284671	0.503026	-1.03004	0.0214409	0.341775	1.42245	0.435202
S100A4	-1.10716	-1.25563	-1.23295	-1.22769	-0.786451	-0.941568	1.24651	1.65176	0.717269	0.835711	0.854715	-0.136733	-0.380182	0.695243	-0.525251	-0.846482	-0.0164356	0.748951	1.7984	-0.0720144
CD69	-0.764435	-0.758933	-0.760142	-0.759982	-0.694276	-0.736151	1.23843	1.67121	0.980266	0.640132	0.938569	-0.438626	-0.301009	-0.30333	-0.618833	-0.641938	2.66782	-0.086094	-0.663651	-0.589022
FAM107B	-0.677535	-0.160657	0.196376	-1.14413	-1.5452	-0.985075	1.52083	1.47787	1.06677	1.20561	0.522446	-0.868128	0.624946	-0.255519	-0.969693	-0.928326	1.54492	0.540142	-0.347332	-0.798305
GZMK	-0.945414	-0.974472	-0.873456	-0.882907	-0.930083	-0.983235	1.23383	2.59138	0.331191	1.43869	0.759166	-0.0708406	-0.253367	-0.429311	0.601274	0.172117	-0.330965	0.999849	-0.77826	-0.655198
PRF1	-0.613302	-0.627394	-0.570673	-0.618738	-0.506767	-0.538857	2.34189	3.09523	0.0857186	0.45292	0.613493	-0.413223	-0.457071	-0.244126	-0.400752	-0.566135	-0.33544	0.0342258	-0.485886	-0.225111
CCL5	-0.600896	-0.603364	-0.600184	-0.600475	-0.493559	-0.522193	2.22479	3.20699	-0.0441899	0.496187	0.540941	-0.389623	-0.35336	-0.153477	-0.41317	-0.424437	-0.353154	0.0783592	-0.538345	-0.43684
GZMA	-0.597802	-0.603877	-0.595923	-0.600714	-0.515875	-0.554929	2.12526	3.20851	0.243785	0.609279	0.58492	-0.356397	-0.426227	-0.223282	-0.445975	-0.422719	-0.360405	-0.0131848	-0.553539	-0.480906
CD8A	-0.499382	-0.518246	-0.505085	-0.50327	-0.397623	-0.436274	2.54063	3.09478	-0.350946	0.253828	0.440496	-0.365446	-0.369449	-0.207234	-0.399237	-0.389815	-0.439559	-0.044534	-0.466384	-0.41725
NKG7	-0.537489	-0.578213	-0.540656	-0.556001	-0.42119	-0.431901	2.23406	3.30516	-0.389814	0.251937	0.45487	-0.232065	-0.351246	-0.133286	-0.389131	-0.379851	-0.463644	0.0100821	-0.521739	-0.309876
CD8B	-0.611265	-0.59848	-0.578603	-0.591475	-0.463277	-0.502641	2.0708	3.30433	-0.222481	0.430005	0.588631	-0.302665	-0.397042	-0.226197	-0.364775	-0.476497	-0.28073	0.261323	-0.540116	-0.478839
KLRC1	-0.492772	-0.495326	-0.474765	-0.495378	-0.408851	-0.426159	1.95914	3.44503	-0.216408	0.338634	0.614847	-0.438221	-0.436112	-0.213929	-0.361253	-0.461756	-0.360957	-0.0249738	-0.593933	-0.436861
KLRD1	-0.509977	-0.521955	-0.508673	-0.525477	-0.371274	-0.403936	2.07572	3.39441	-0.368837	0.300844	0.579781	-0.418899	-0.407578	-0.268682	-0.454372	-0.396806	-0.250363	-0.0378957	-0.487496	-0.398534
DUSP2	-0.929791	-0.881655	-0.0755111	-0.273577	-0.29516	0.112124	0.803116	3.42622	0.314568	0.554862	1.21926	-0.730512	-0.17986	0.0234429	-0.777145	-0.23919	-0.481097	0.112044	-0.924733	-0.757411
GNLY	-0.493688	-0.46416	-0.410226	-0.45594	-0.329376	-0.405181	0.302468	4.02631	-0.145431	0.274821	0.496508	-0.45608	-0.338601	-0.204902	-0.301773	-0.571917	-0.343479	0.1727	-0.526877	0.194824
LPXN	-1.07022	-1.2531	-1.14653	-1.25421	-0.929337	-0.771141	1.27506	1.45777	0.641022	0.614071	0.356562	1.72384	1.03568	1.10466	0.301708	-0.576618	0.0860083	0.166744	-0.997466	-0.744502
PTPRC	-1.08627	-1.07637	-1.0719	-1.08017	-0.944487	-1.0219	1.27001	1.99794	1.28964	0.787473	1.05643	0.263095	0.169636	1.0316	0.606694	-0.223489	0.0335294	-0.0756691	-0.986637	-0.919152
APOBEC3B	-1.10005	-0.943265	-0.692034	-0.854882	-0.514799	-0.674084	2.07809	2.18651	0.560177	0.653287	0.648759	1.03167	1.0142	-0.332354	-0.725349	0.127453	-0.670721	-0.0431704	-0.957688	-0.771753
CYTIP	-0.931014	-0.996741	-0.948781	-0.983862	-0.9015	-0.918106	1.08502	1.77556	1.27976	0.802839	1.06572	0.148741	1.59378	0.261679	-0.6603	0.912627	-0.72595	-0.156474	-0.859625	-0.823366
IL2RG	-1.0504	-1.05314	-1.05537	-1.06924	-0.951663	-0.899361	1.25116	1.91284	1.03889	0.732074	0.532493	0.736691	1.1981	0.238699	-0.609566	1.31044	-0.610295	-0.126175	-0.905163	-0.601003
LTB	-0.906427	-0.907648	-0.888093	-0.906879	-0.853859	-0.881806	0.316159	1.34643	2.32203	1.14914	0.926828	1.05135	1.38822	-0.238839	-0.638517	-0.466772	-0.347188	-0.102409	-0.727263	-0.614456
SLAMF1	-0.829258	-0.856933	-0.810167	-0.843664	-0.801373	-0.849173	1.45039	1.50815	1.66345	1.21072	1.38678	-0.342945	1.47399	-0.376425	-0.531255	-0.653415	-0.522374	0.045039	-0.807778	-0.493766
FOXP3	-0.507336	-0.56258	0.482712	0.200081	-0.60802	-1.00465	1.37009	0.441336	2.1543	1.94182	1.12756	-0.648627	-0.509521	-0.14778	-0.706963	-0.984002	-0.921087	0.665413	-0.926679	-0.836055
IL7R	-0.790216	-0.786819	-0.781388	-0.781343	-0.743698	-0.771496	0.735896	1.41601	2.16583	0.98733	2.08869	-0.364458	-0.485617	-0.320582	-0.597016	0.957878	-0.605345	-0.143749	-0.639308	-0.520601
CTLA4	-0.798249	-0.801497	-0.771928	-0.791798	-0.664838	-0.76668	1.22334	0.958456	2.55338	1.65068	1.33275	-0.547955	-0.562373	-0.081169	-0.475101	0.154483	-0.67875	0.225034	-0.585922	-0.551862
KLRB1	-0.878827	-0.88923	-0.833131	-0.868723	-0.820142	-0.86128	1.15791	1.14608	2.35739	1.29259	1.8449	-0.201361	-0.282061	-0.268156	-0.449232	-0.088438	-0.40483	0.224586	-0.603777	-0.55427
PDCD1	-0.628108	-0.546025	-0.568712	-0.580239	-0.626475	-0.51327	2.59003	1.80311	1.30887	0.760069	1.41348	-0.742007	-0.282881	-0.302914	-0.339181	-0.742007	-0.742007	0.00422597	-0.742007	-0.503947
TIGIT	-0.779285	-0.787556	-0.770714	-0.790873	-0.698733	-0.729949	0.763496	2.42101	2.02071	1.38768	1.10958	-0.0114529	-0.409091	-0.202732	-0.530723	-0.522995	-0.310783	0.227125	-0.72935	-0.635377
CD3G	-0.715911	-0.724716	-0.702284	-0.709808	-0.636263	-0.698958	2.22415	2.34001	1.26442	0.945951	1.16608	-0.317601	-0.457539	-0.278919	-0.528949	-0.431254	-0.499512	-0.0453682	-0.619254	-0.554278
TRAC	-0.809276	-0.802074	-0.78692	-0.795928	-0.698687	-0.764999	1.36789	2.07495	1.89244	1.17596	1.58588	-0.283476	-0.321497	-0.273407	-0.510161	-0.414105	-0.52118	0.12152	-0.646088	-0.570833
CD3E	-0.745978	-0.743092	-0.742644	-0.738974	-0.654806	-0.69293	1.70949	2.29667	1.6866	0.994527	1.42261	-0.26846	-0.449747	-0.278979	-0.557603	-0.440219	-0.520268	-0.0756284	-0.597477	-0.583091
CD247	-0.758321	-0.737662	-0.708468	-0.715898	-0.663717	-0.719278	1.60311	2.44668	1.66163	1.1349	1.20476	-0.40834	-0.425321	-0.273177	-0.507498	-0.528007	-0.406075	0.0213194	-0.659838	-0.540805
CD3D	-0.768217	-0.769543	-0.74141	-0.761931	-0.66299	-0.708019	1.62079	2.47252	1.68703	1.06728	1.1442	-0.314883	-0.439227	-0.222096	-0.492659	-0.538168	-0.465041	0.0269295	-0.563546	-0.551017
CCL20	-0.709202	-0.711598	-0.662396	-0.71475	-0.613946	1.05019	1.74503	0.859624	1.77908	1.09995	1.83916	-0.728307	-0.592804	0.261985	-0.552081	-0.764858	-0.941882	-0.0465764	-0.941882	-0.634732
TCF7	-0.879772	-1.02626	-1.048	-1.07095	0.259459	1.09475	0.617195	1.75196	1.92234	1.09544	1.59562	-0.310135	-0.181909	-0.465095	-0.684927	-0.314626	-0.793069	0.0200923	-0.839888	-0.722216
KLRF1	2.43535	0.45823	-0.0230051	-0.73823	-0.71652	-0.887559	0.0403509	2.66094	-0.911691	0.424087	-0.0785625	-0.411584	-0.43234	0.216535	-0.0191862	-0.180009	-0.588476	0.200941	-1.44571	0.0164357
LAG3	-0.259365	-0.685084	2.93849	-0.25222	-0.624857	-0.729727	1.63757	1.66634	-0.522815	0.158765	0.26663	-0.501078	-0.48945	-0.268237	-0.215424	-0.773035	-0.873412	0.655263	-0.577789	-0.53057
CLECL1	-0.725063	-0.718929	-0.622063	-0.750113	-0.62113	-0.632473	-0.509198	-0.358172	-0.394311	-0.233097	-0.549528	2.33143	2.2413	1.1612	0.215283	1.57334	0.0482949	-0.0330495	-0.75109	-0.652634
ERN1	-0.715476	-0.636568	-0.366434	-0.457663	-0.679608	-0.420146	-0.0587543	0.320066	0.2861	0.0570576	0.169839	3.20479	2.27774	-0.40593	-0.529105	-0.32811	-0.442697	-0.106651	-0.612329	-0.536126
DERL3	-0.367927	-0.364443	-0.361951	-0.361828	-0.336932	-0.356556	-0.34716	-0.332305	-0.341974	-0.261822	-0.305931	3.33336	2.44267	-0.295395	-0.293887	-0.383493	-0.332235	-0.0717554	-0.317802	-0.322631
ITM2C	-0.559644	-0.544212	-0.433528	-0.505969	-0.361978	-0.461311	-0.191997	-0.0944563	-0.478466	-0.169718	-0.377975	2.63576	3.09908	-0.315137	-0.0594852	-0.5113	-0.263012	0.15428	-0.24409	-0.296842
SPIB	-0.394164	-0.394924	-0.321401	-0.380262	-0.392554	-0.350467	-0.366513	-0.280909	-0.233228	-0.214874	-0.313948	3.9082	0.158379	-0.233391	-0.317682	1.38154	-0.274581	-0.256195	-0.341438	-0.361585
PTGDS	-0.539061	-0.56173	-0.555154	-0.557053	-0.471557	-0.556786	-0.534978	-0.238577	-0.308568	-0.0648608	0.00233203	3.93929	0.05016	-0.1944	0.0482708	-0.166526	0.0415736	1.01441	-0.416328	0.0895406
IL3RA	-0.322025	-0.320926	-0.313283	-0.317432	-0.305203	-0.320512	-0.275233	-0.278172	-0.278993	-0.233294	-0.298579	4.08452	-0.264318	-0.25548	-0.268066	-0.218141	-0.31406	-0.217627	-0.209793	0.946614
GZMB	-0.339491	-0.34364	-0.317708	-0.323307	-0.303991	-0.334114	-0.0775439	-0.131297	-0.300256	-0.13542	-0.145598	4.2251	-0.214189	-0.21119	-0.105913	-0.289355	-0.234835	0.0658651	-0.248818	-0.214301
PLD4	-0.279777	-0.280079	-0.279096	-0.286596	-0.23714	-0.239697	-0.249587	-0.25894	-0.261749	-0.201048	-0.262362	4.23135	-0.0979982	0.122017	-0.21352	-0.255918	-0.22003	-0.173386	-0.277523	-0.258925
LILRA4	-0.2381	-0.237749	-0.231718	-0.234881	-0.237868	-0.237343	-0.233259	-0.225051	-0.219374	-0.209079	-0.228392	4.24907	-0.206925	-0.181894	-0.212295	-0.212265	-0.212539	-0.206745	-0.232799	-0.23079
TCL1A	-0.246649	-0.240852	-0.23236	-0.241556	-0.241872	-0.250557	-0.233018	-0.230361	-0.226171	-0.200483	-0.225099	4.24834	-0.158581	-0.21878	-0.197426	-0.202717	-0.239525	-0.179977	-0.236674	-0.22568
CXCR4	-1.09539	-1.04617	-0.529398	-0.780185	-1.0003	-1.04418	0.781918	1.1492	0.877413	0.525097	0.722027	2.43625	0.881191	0.269207	-0.522754	1.06057	-0.72193	-0.240334	-0.942615	-0.759607
GPR183	-0.833978	-0.859527	-0.83177	-0.844097	-0.767198	-0.761244	-0.164044	0.326773	0.635047	0.358317	0.28383	3.39439	0.0802882	0.535923	0.260642	1.10876	-0.487397	-0.0806804	-0.684787	-0.649254
SELL	-0.66622	-0.652018	-0.654388	-0.659494	-0.647824	-0.679497	-0.15208	0.349241	0.816524	0.347609	0.506249	3.62431	0.972414	-0.105272	-0.288713	-0.527916	-0.518403	-0.0868553	-0.543372	-0.414299
AQP3	0.0572106	1.88667	-1.24983	-1.24041	-0.00622382	0.89812	0.560548	0.192234	1.22237	0.838525	1.11607	-0.650715	1.6422	-0.802362	-0.749437	-1.09236	-0.926852	-0.0412554	-0.917915	-0.716585
CCPG1	0.871707	-0.438613	0.0249109	-0.362137	0.324037	0.19847	-0.747057	-0.752545	-1.12495	-0.408173	-0.911958	-0.951389	2.94043	-0.224495	-0.1385	-0.542117	-0.711582	1.48222	0.174585	1.31715
CTH	2.26883	-0.0675167	0.498135	0.0563256	-0.0726502	0.475183	-0.984841	-1.12533	-0.964608	-0.312606	-0.564827	0.941124	1.98215	-0.549726	-0.499727	-1.10722	-0.97868	1.09718	-0.751598	0.680404
TIFA	0.543073	-0.433674	1.8936	-0.220582	0.202351	0.888543	-0.19504	-0.0761449	-0.377382	-0.136633	-0.609063	-0.122261	3.1012	-0.0758217	-0.63882	-0.943214	-0.96496	-0.144004	-1.1455	-0.525675
SEC11C	0.266113	-0.202369	0.987179	0.536631	-0.394726	-0.138357	-0.101333	-0.449242	-0.598177	-0.156661	-0.647289	-0.255676	3.88179	-0.276694	-0.265787	-0.613526	-0.421921	-0.0956333	-0.68749	-0.346832
TENT5C	-0.34998	0.598698	1.62599	0.767518	-0.119289	-0.591042	-0.0853223	-0.436914	-0.524441	-0.228489	-0.503182	-0.441286	3.51584	-0.404589	-0.432726	-0.591538	-0.451536	-0.191718	-0.594332	-0.541664
RAB30	0.362068	-0.262867	-0.472939	-0.60869	-0.249837	-0.16355	-0.562146	-0.541717	-0.648612	-0.314293	-0.52847	-0.380716	3.45165	-0.428557	-0.463871	1.93802	-0.549592	0.41776	-0.0810228	0.10738
MZB1	1.696	-0.271131	-0.331653	-0.297202	-0.360214	-0.220831	-0.410333	-0.378436	-0.4313	-0.231588	-0.421968	0.439531	3.71426	-0.373886	-0.295659	-0.479482	-0.307825	-0.144159	-0.449484	-0.424645
CD27	-0.630388	-0.622436	-0.60158	-0.608183	-0.590139	-0.622278	0.206554	0.779944	0.702498	0.494132	0.212657	-0.196719	3.7737	-0.245856	-0.211107	-0.424804	-0.46581	0.0923177	-0.531955	-0.490543
PRDM1	-0.794798	-0.820327	-0.785086	-0.794184	-0.554524	-0.768621	0.130901	0.68682	0.665157	0.569565	0.372875	-0.381946	3.58722	-0.104723	-0.143057	-0.542913	-0.611458	0.418561	-0.415299	0.305839
SLAMF7	-0.519305	-0.525714	-0.52703	-0.528838	-0.473998	-0.483985	-0.314001	0.0144148	-0.402143	-0.175876	-0.345168	1.59923	3.67013	0.296931	-0.287263	0.456545	-0.449768	-0.075978	-0.459878	-0.448303
CD79B	-0.465977	-0.485741	-0.469284	-0.48551	-0.328305	-0.457241	-0.492294	-0.174346	-0.0268384	0.0802508	0.0644163	-0.38646	4.0602	-0.195645	-0.280142	-0.533364	0.190893	0.107277	-0.276326	0.574438
MS4A1	-0.351733	-0.349273	-0.354124	-0.349619	-0.345517	-0.346956	-0.300751	-0.0971759	-0.11275	0.050856	-0.221441	0.0574124	4.2049	-0.121803	-0.19477	-0.284078	-0.300277	0.0551585	-0.325639	-0.292416
CD19	-0.353942	-0.35428	-0.328135	-0.346324	-0.342766	-0.347123	-0.357714	-0.222768	-0.195147	0.0135381	-0.183625	-0.0815599	4.21368	-0.155953	-0.124932	-0.277089	-0.0856468	0.0778044	-0.226214	-0.3018
CD79A	-0.316087	-0.319183	-0.319578	-0.315468	-0.320646	-0.317913	-0.294966	-0.19209	-0.18849	-0.0100421	-0.269413	-0.0925133	4.2223	-0.178372	-0.128103	-0.288603	-0.208482	0.089141	-0.267311	-0.264185
BANK1	-0.418534	-0.413033	-0.408695	-0.411431	-0.408633	-0.430624	-0.359607	-0.210274	-0.13838	0.0708134	-0.202762	0.674238	4.09785	-0.00113864	-0.225605	-0.209745	-0.350003	0.077818	-0.392328	-0.319932
TNFRSF17	-0.361552	-0.355343	-0.335282	-0.352936	-0.355679	-0.364311	-0.352488	-0.190698	-0.281588	-0.0696266	-0.280421	0.643952	4.13351	-0.209971	-0.153127	-0.340508	-0.301529	0.0804334	-0.26782	-0.265018
FCER1A	-0.594318	-0.622765	-0.612749	-0.633347	-0.515222	-0.544692	-0.476081	-0.274149	-0.378152	-0.110671	-0.217985	1.43468	-0.175077	3.60437	-0.0862556	-0.529779	0.734275	0.583971	-0.340891	-0.225163
ITGAX	-0.482682	-0.505441	-0.492583	-0.49812	-0.359805	-0.310026	-0.40484	-0.232639	-0.406783	-0.179436	-0.350734	-0.349906	-0.195069	3.74574	0.337195	-0.0308692	1.60498	-0.0128292	-0.492242	-0.363905
APOC1	-0.37296	-0.458564	-0.255323	-0.214778	-0.0281413	0.145385	0.405632	-0.332555	-0.489426	0.0142257	-0.454753	-0.249087	-0.400188	4.12947	-0.20048	-0.281668	-0.350366	0.0862003	-0.486412	-0.186214
MMP12	-0.0993635	0.131838	-0.349067	-0.348131	-0.279333	0.137254	-0.337919	-0.345672	-0.368213	0.0202996	-0.294086	-0.300292	-0.292082	4.19599	-0.282912	-0.212254	-0.207888	-0.0891068	-0.356077	-0.302992
CD1C	-0.514759	-0.545612	-0.504225	-0.54458	-0.378534	-0.380274	-0.363665	-0.202379	-0.293729	0.0090489	-0.356885	-0.125423	0.558658	4.02852	-0.215331	0.308813	-0.303151	0.470086	-0.358068	-0.268508
CLEC9A	-0.549597	-0.637579	-0.591386	-0.622498	-0.563235	-0.597291	-0.41599	-0.034021	-0.295235	0.108012	-0.490114	0.0438616	-0.00921654	3.77736	-0.0348629	1.13354	0.253222	0.51971	-0.462647	-0.512026
LYZ	-0.640144	-0.57284	-0.60531	-0.608013	-0.480834	-0.472001	-0.379157	-0.0859067	-0.262732	0.11991	-0.32382	-0.0342893	-0.119937	3.97593	0.528965	0.407139	-0.0574119	0.392238	-0.470787	-0.291002
CX3CR1	-0.51251	-0.618446	-0.504503	-0.603632	-0.0509498	-0.24952	-0.302437	-0.226824	-0.512789	-0.0324892	-0.297104	-0.0598054	-0.317546	3.84077	1.05708	-0.552731	-0.21553	0.798961	-0.41014	-0.209863
MNDA	-0.680098	-0.711895	-0.69889	-0.705708	-0.353502	-0.496761	-0.47252	-0.190522	-0.412452	0.0735105	-0.410459	-0.124178	-0.170531	3.62708	1.49764	0.510131	-0.0698699	0.417239	-0.332923	-0.275285
MPO	-0.632691	-0.0894786	0.433121	0.0411593	-0.393537	-0.488076	-0.306189	-0.374751	-0.115709	-0.141878	1.66626	-0.107701	-0.363105	1.21874	2.40508	-1.33833	-1.33833	1.46488	-1.33833	-0.181145
CD4	-0.734657	-0.763275	-0.74147	-0.740291	-0.656387	-0.64359	-0.24026	-0.197434	0.137528	0.0929449	-0.154396	2.87378	-0.479408	1.47351	2.15185	-0.130303	-0.355485	-0.0362223	-0.385182	-0.451248
GLIPR1	-1.01483	-1.13114	-1.11214	-1.13245	0.433509	0.240347	0.0891053	0.535364	-0.100684	0.0576016	-0.153764	2.44684	-0.0131836	1.61243	1.63131	-0.851761	-0.778373	0.493979	-0.54119	-0.690966
SMAP2	-0.216141	-1.01215	-0.624631	-0.739199	-1.04748	-0.902755	-0.131833	0.595097	0.308069	0.252862	-0.391707	0.10036	1.23373	1.0492	2.92993	1.09468	-1.0327	-0.101106	-0.659223	-0.685001
FCER1G	-0.595301	-0.629056	-0.553903	-0.570636	-0.456338	-0.457852	-0.346397	-0.374588	-0.550736	-0.103557	-0.441731	0.692909	-0.373688	2.40193	2.95554	-0.527617	0.700586	0.221943	-0.573794	-0.397717
AIF1	-0.68585	-0.754208	-0.652221	-0.652561	-0.485479	-0.562594	-0.318615	-0.181155	-0.405539	0.0986967	-0.298386	0.105566	-0.145264	2.41729	3.08364	-0.329485	-0.0580859	0.591724	-0.50404	-0.243442
CD68	-0.557716	-0.569812	-0.522215	-0.52119	-0.506471	-0.423673	-0.323646	-0.365118	-0.477114	-0.0535178	-0.424269	0.487136	-0.268354	2.28395	3.23646	-0.436903	-0.0717067	0.3932	-0.517198	-0.341838
LY86	-0.641713	-0.648416	-0.581409	-0.574511	-0.463667	-0.464798	-0.24105	-0.338182	-0.451704	0.140406	-0.515569	-0.0229122	0.943299	2.79023	2.57494	-0.486841	-0.432338	0.413028	-0.605729	-0.373061
HAVCR2	-0.470077	-0.522753	-0.491808	-0.50519	-0.329377	-0.364149	-0.207845	-0.29838	-0.418807	-0.100577	-0.432341	-0.271823	-0.402408	3.19105	2.46455	-0.265738	0.423817	0.0316897	-0.572489	-0.437349
FCGR3A	-0.550934	-0.62472	-0.501359	-0.508114	-0.325861	-0.380952	0.0321013	-0.284189	-0.548586	0.0628023	-0.397944	-0.216902	-0.310142	3.43655	2.03608	-0.508225	-0.20181	0.53862	-0.519157	-0.207253
FGL2	-0.558789	-0.608974	-0.591053	-0.593162	-0.374284	-0.458559	-0.455073	-0.224718	-0.37838	-0.0976994	-0.364349	-0.210351	0.00217962	3.20276	2.42538	-0.258235	-0.218909	0.427725	-0.449334	-0.196175
IGSF6	-0.606816	-0.675528	-0.537595	-0.552154	-0.376026	-0.478074	-0.130531	-0.294321	-0.462994	0.0100338	-0.486245	0.408133	-0.223617	3.05841	2.50893	-0.439529	-0.160523	0.369468	-0.559001	-0.352026
CD86	-0.696696	-0.731977	-0.68189	-0.70125	-0.578376	-0.5515	-0.508685	-0.342191	-0.447505	-0.0192844	-0.44144	0.322516	0.152274	2.74167	2.46296	1.08242	-0.274261	0.29539	-0.574303	-0.487874
TYROBP	-0.684024	-0.725244	-0.665237	-0.664647	-0.566876	-0.44768	-0.448774	-0.347163	-0.547953	-0.221497	-0.480854	1.45032	-0.346068	1.99188	2.9625	0.489375	-0.00527245	0.206745	-0.554692	-0.374838
ITGAM	-0.549515	-0.562756	-0.547211	-0.559341	-0.485479	-0.451939	-0.363801	-0.224115	-0.428443	-0.104197	-0.345125	-0.375388	-0.027952	1.56522	3.42742	-0.554126	1.32583	0.165682	-0.514641	-0.370123
CCL8	-0.757734	-0.620677	-0.686073	-0.706368	-0.703741	-0.600144	-0.298163	-0.329699	-0.474605	0.00336872	-0.339167	-0.286284	-0.248931	0.851814	3.51147	-0.584313	-0.112443	0.810852	1.11228	0.478563
PDK4	-0.618345	-0.634536	-0.537232	-0.543361	-0.501553	-0.263024	-0.427271	-0.460635	-0.526965	-0.140396	-0.422433	-0.209962	-0.339446	1.23058	3.66946	-0.505763	-0.252477	0.690255	0.110963	0.702148
IL2RA	-0.737633	-0.730664	-0.605676	-0.62045	-0.600403	-0.692439	0.114985	-0.264472	-0.142483	0.440623	0.11848	-0.0670885	-0.139474	0.313338	3.75027	-0.365196	-0.300736	1.17672	-0.428965	-0.198734
C1QA	-0.434555	-0.455139	-0.428855	-0.421317	-0.371751	-0.429403	-0.316804	-0.272506	-0.364042	-0.0282103	-0.336614	-0.107196	-0.145558	0.755505	4.05029	-0.377958	-0.0657989	0.375203	-0.400837	-0.204454
CD14	-0.271597	-0.365992	-0.366539	-0.377008	-0.317378	-0.205671	-0.313035	-0.322524	-0.383325	-0.111454	-0.345434	-0.271013	-0.253892	0.767152	4.09437	-0.373363	-0.196463	0.215448	-0.353961	-0.228318
MRC1	-0.380821	-0.392584	-0.369391	-0.365246	-0.367952	-0.379121	-0.294882	-0.29136	-0.321525	-0.120177	-0.276978	-0.153868	-0.216922	0.689613	4.10946	-0.327826	-0.189896	0.212655	-0.35894	-0.184244
C1QC	-0.433925	-0.482759	-0.439603	-0.438459	-0.337442	-0.398231	-0.297505	-0.297425	-0.390265	-0.0652298	-0.352648	-0.109747	-0.223139	1.45472	3.84424	-0.408157	-0.142126	0.242837	-0.430774	-0.274362
CD163	-0.403813	-0.413888	-0.394464	-0.396418	-0.389501	-0.396641	-0.348544	-0.285754	-0.347283	-0.0904616	-0.332697	-0.138226	-0.210572	1.10645	3.98431	-0.343828	-0.191808	0.261125	-0.377437	-0.270549
PELI1	-0.899756	-0.511386	0.34695	-0.0903218	-0.341724	0.207976	-0.624071	-0.899255	-0.765844	-0.396462	-0.881556	-1.05395	0.323472	0.0123111	1.37802	3.03228	-0.737244	0.0823053	0.487703	1.35055
SERPINB9	-0.823975	-0.401388	-0.531224	-0.911411	-0.874489	-1.23193	0.638961	1.14192	0.074215	0.251125	-0.0582144	-0.274313	-0.0978748	1.11845	-0.54223	3.13161	-0.124901	0.488912	-1.12269	0.169443
CRHBP	-0.646922	-0.180398	-0.80939	-0.473448	-0.661073	-0.80939	-0.80939	-0.355592	-0.561008	0.797545	-0.80939	1.31569	-0.177876	0.505898	1.77629	2.71339	-0.80939	0.457796	-0.80939	0.366052
FAM49A	-0.716856	-0.694362	-0.692077	-0.712305	-0.376241	-0.279091	-0.597054	-0.412788	-0.491095	-0.287871	-0.509507	0.566416	0.208279	0.427386	1.25236	3.6496	-0.408827	0.238562	-0.168099	0.0235706
PDCD1LG2	-0.609841	-0.616326	-0.620217	-0.604782	-0.539695	-0.588688	-0.470422	-0.311939	-0.343484	-0.05756	-0.33973	-0.451765	-0.127001	0.766825	1.6823	3.50182	0.233955	0.223475	-0.510034	-0.196891
CD274	-0.483884	-0.507408	-0.517101	-0.526184	-0.238278	-0.362972	-0.323599	-0.254951	-0.283875	-0.246569	-0.16842	-0.37517	-0.306356	-0.0203114	-0.0452846	3.63689	1.9162	-0.202027	-0.46678	-0.203923
DUSP5	-0.0114568	-0.238433	0.0411255	-0.31395	-0.352378	-0.353595	-0.441662	-0.473009	-0.460068	-0.310549	-0.448403	1.22257	0.457794	-0.362106	-0.436399	3.88552	-0.457997	-0.211345	-0.484282	-0.23138
CCR7	-0.360297	-0.358352	-0.351203	-0.354239	-0.340507	-0.355227	-0.161343	-0.0151526	0.195382	-0.0134061	0.0194384	-0.189906	-0.178467	-0.240438	-0.312532	4.19768	-0.303671	-0.23199	-0.307973	-0.317801
CD80	-0.336458	-0.341603	-0.325224	-0.327606	-0.27813	-0.323231	-0.332949	-0.25569	-0.215788	-0.125474	-0.247152	-0.311423	0.106933	0.241342	-0.107443	4.19985	-0.241925	-0.179844	-0.271722	-0.306463
CD83	-0.313242	-0.306923	-0.229473	-0.279387	-0.276243	-0.249555	-0.268722	-0.214527	-0.204782	-0.182776	-0.237531	-0.273195	-0.13887	0.215295	-0.183398	4.22249	-0.276361	-0.206982	-0.293791	-0.282027
WARS	0.423956	-0.0964139	1.31404	0.660351	0.165117	0.349285	-0.436244	-0.946291	-1.40579	-0.514951	-1.07546	-0.946109	0.297322	1.11384	-0.906031	1.67055	-1.23652	0.500974	-0.835508	1.92388
BASP1	-0.985115	-0.500959	1.36342	0.516947	-0.601394	-1.02479	-0.352175	-0.582592	-0.730695	-0.185878	-0.555614	-0.452759	0.355008	0.522435	0.0759395	2.78698	-0.4153	1.91009	-0.750063	-0.373486
VOPP1	1.62286	-0.181775	1.13703	0.479969	-0.541505	-0.722152	-0.40576	-0.589084	-0.909605	-0.41168	-0.855944	-0.061203	0.942828	-0.0223426	-0.28387	2.92721	-1.09506	0.0608614	-1.00215	-0.0686271
BACE2	0.0686569	1.7761	0.416625	-0.44515	0.559732	1.46813	-0.798385	-0.891872	-0.988472	-0.546058	-0.776658	-0.833465	-0.728988	-0.768543	-0.732088	-0.920413	1.69926	0.502515	0.133907	1.82517
HDC	0.502954	0.0869067	0.941453	0.502398	-0.140357	-0.174118	-0.446446	-0.503866	-0.539784	-0.416332	-0.510988	-0.465649	-0.486814	-0.445306	-0.502248	-0.564301	3.87141	-0.222937	-0.270533	-0.195446
KIT	-0.279897	-0.291058	-0.299269	-0.301957	-0.246654	0.71495	-0.29349	-0.285823	-0.279676	-0.244923	-0.271864	-0.263194	-0.275422	-0.255491	-0.260577	-0.264731	4.14446	-0.205457	-0.291657	-0.228265
LIF	-0.292657	-0.260266	-0.2831	-0.292208	-0.220162	0.665286	-0.291698	-0.287629	-0.283696	-0.217771	-0.236703	-0.278153	-0.292244	-0.287993	-0.27399	-0.269283	4.15341	-0.142117	-0.310279	-0.278744
TPSAB1	-0.253014	-0.25455	-0.251752	-0.251978	-0.250805	-0.251317	-0.220428	-0.238007	-0.247277	-0.186652	-0.244924	-0.214186	-0.22842	-0.0677458	-0.19555	-0.248387	4.2452	-0.152786	-0.242641	-0.224782
CPA3	-0.234049	-0.218687	-0.233057	-0.233188	-0.230101	-0.234672	-0.23083	-0.228495	-0.230648	-0.202519	-0.226729	-0.212097	-0.220429	-0.224134	-0.210895	-0.226525	4.24913	-0.176629	-0.230309	-0.225133
CTSG	-0.234486	-0.23407	-0.233051	-0.2327	-0.2346	-0.234006	-0.228903	-0.227245	-0.231865	-0.202083	-0.225169	-0.207779	-0.216608	-0.221401	-0.199937	-0.234401	4.24905	-0.178062	-0.23045	-0.222234
CYP1A1	0.14165	-0.148177	0.27402	0.0336261	-0.593491	-0.271321	-0.692076	-0.212866	-0.452744	1.00803	-1.08922	-1.08922	-0.338728	0.52272	-0.369026	-1.08922	3.11294	1.61581	-0.536874	0.194182
UCP1	-0.0669443	0.259786	0.741416	-0.27296	0.0454413	-0.837485	-1.40379	0.0742589	-0.254165	1.07542	-1.40379	-1.40379	0.220062	-0.0992729	-0.0740442	-1.40379	1.829	1.86764	-0.128992	1.256
PDE4A	-1.67482	-0.575233	-0.613154	-0.874272	-0.711595	-1.12255	-0.565318	-0.165946	-0.61649	-0.0748168	-0.327997	-0.333864	0.349105	0.551582	-0.12076	0.525895	2.4328	1.6761	1.08843	1.1729
ZEB2	-1.00372	-1.03237	-0.959725	-0.969722	-0.667617	-0.963372	-0.665058	-0.402531	-0.723744	-0.251582	-0.600273	0.811634	-0.377567	1.05409	1.91614	0.154043	0.750942	0.944919	2.0313	0.974211
CSF3	-0.0874809	-0.809685	-0.637252	-0.487466	-0.820033	-0.567525	1.31165	-0.211321	-0.918825	0.517081	-0.333361	-1.24866	0.00329962	-0.115126	1.78615	0.22154	-0.0053628	2.56902	-1.14296	0.996329
GJB2	-0.667338	-0.473943	-0.349026	-0.447556	1.40525	0.541921	-0.35612	-0.457348	-0.722998	-0.267832	0.535755	-0.279748	-0.34825	-0.159217	-0.523856	-0.361999	-0.209341	3.65878	-0.659447	0.162317
TCEAL7	-0.587492	-0.740472	-0.701596	-0.674444	1.85619	-0.441367	-0.61357	-0.433297	-0.604788	0.0527806	-0.162694	-0.599887	-0.243532	-0.367235	-0.126984	-0.461034	0.0460739	3.24286	0.719413	0.861074
CLIC6	-0.830359	-0.618701	-0.155748	-0.802545	-0.304647	0.41824	-1.00359	-0.413213	-0.684426	0.170696	-0.677503	-0.439163	0.225154	-0.219519	-0.226571	-0.658273	1.43654	3.27597	0.520673	1.00698
LEP	-0.412679	-0.326394	-0.439413	-0.294295	-0.702357	-0.301982	-0.118117	-0.359172	-0.607381	0.581681	-0.383249	0.3247	-0.48469	0.0281493	1.40041	-0.86898	-0.86898	3.53346	-0.346833	0.666123
DPT	-0.741915	-0.778156	-0.647838	-0.706767	-0.593675	-0.790198	-0.567261	-0.183982	-0.417644	0.281824	0.438586	0.232639	0.423182	-0.0333726	0.609137	-0.329241	0.630946	3.71123	-0.510899	-0.00659486
SFRP4	-0.57978	-0.658582	-0.599273	-0.612585	-0.538603	-0.649186	-0.559221	-0.368854	-0.491077	0.0292614	0.699228	0.121429	0.094951	-0.191986	0.791172	-0.30891	0.293762	3.83157	-0.228742	-0.0545705
LRRC15	-0.564798	-0.626723	-0.454478	-0.49509	0.0135499	-0.610855	-0.423787	-0.247482	-0.512279	-0.0287866	0.8885	-0.173151	-0.0371843	-0.138625	-0.114351	-0.298798	0.0481906	3.97193	-0.42163	0.245845
LUM	-0.715668	-0.77032	-0.612227	-0.644872	-0.0979337	-0.756059	-0.500766	-0.294069	-0.547637	0.143774	0.85945	0.135216	0.037603	-0.130311	0.25606	-0.389997	0.286899	3.80567	-0.413085	0.368269
POSTN	-0.653757	-0.708436	-0.499573	-0.542156	0.0994821	-0.696599	-0.415422	-0.347671	-0.605144	0.0758752	0.685187	-0.091221	-0.133732	-0.0664749	0.237295	-0.490917	0.227894	3.89135	-0.405013	0.459035
MMP2	-0.581447	-0.606596	-0.464711	-0.503274	-0.292929	-0.625454	-0.415255	-0.356718	-0.523023	-0.0315921	0.281115	0.045227	-0.11106	-0.0208933	0.263873	-0.402299	0.347665	3.98235	-0.466003	0.50102
CCDC80	-0.67593	-0.703499	-0.647194	-0.64358	-0.377712	-0.67955	-0.479131	-0.28466	-0.477629	0.138131	0.225121	0.161463	0.217875	-0.16212	0.575617	-0.441422	0.297302	3.90048	-0.150438	0.226882
FBLN1	-0.532446	-0.561446	-0.516867	-0.537235	-0.208862	-0.449404	-0.450663	-0.332252	-0.430281	-0.0509947	0.111696	0.112413	0.0947957	-0.233365	0.306644	-0.395974	0.00163374	4.09039	-0.117328	0.119549
PDGFRA	-0.48771	-0.566186	-0.5156	-0.546596	0.311289	0.291952	-0.494421	-0.351906	-0.438657	-0.114122	0.126607	0.0953063	-0.0800098	-0.241678	0.0294271	-0.463986	-0.115383	4.06852	-0.49875	0.0119057
TAC1	-0.308237	-0.447908	-0.106918	-0.270624	-0.29187	-0.467453	-0.126431	-0.331948	-0.477607	-0.00290921	-0.112013	-0.0990747	-0.133506	-0.185944	0.0544499	-0.591022	0.220403	4.14485	-0.544621	0.0983775
ADH1B	-0.635414	-0.66022	-0.634115	-0.654835	-0.643203	-0.672424	-0.56286	-0.431175	-0.446382	-0.00071576	-0.0292967	0.0600329	-0.0567064	-0.265282	0.971117	-0.430251	0.202932	3.69685	0.368159	0.843793
CXCL12	-0.80538	-0.840142	-0.768257	-0.77686	-0.678974	-0.827332	-0.60603	-0.383959	-0.487198	0.0688888	0.0188627	0.377275	0.148983	-0.199111	1.27017	-0.506225	0.172442	3.20325	0.171446	1.46815
ADIPOQ	-0.464411	-0.512173	-0.440106	-0.47103	-0.505859	-0.529257	-0.196757	-0.380341	-0.403375	-0.157347	-0.149492	-0.084542	-0.283154	-0.224992	0.973354	-0.531778	0.265667	3.91031	-0.359371	0.564648
IGF1	-0.655539	-0.721568	-0.599986	-0.610509	-0.466143	-0.691339	-0.431762	-0.359794	-0.51016	0.0381959	0.0518412	0.085212	0.212923	0.107235	1.57233	-0.401115	0.141827	3.61033	-0.513364	0.161379
ZEB1	-0.924201	-0.962277	-0.767225	-0.7815	0.157335	-0.981748	-0.140023	-0.113061	-0.460319	0.000964659	-0.137586	-0.151832	-0.118053	-0.212667	-0.365105	0.257218	-0.229417	1.93219	0.861553	3.15575
LPL	-0.681425	-0.792008	-0.725051	-0.698708	-0.446031	0.312168	-0.500908	-0.639932	-0.757438	-0.230367	-0.38965	-0.469811	-0.542803	0.910657	0.128193	-0.225542	-0.276075	2.94217	1.23377	1.86879
MEDAG	-0.643152	-0.711025	-0.633974	-0.634577	-0.0159369	-0.609596	-0.25366	-0.448136	-0.548471	-0.129422	-0.171887	0.0376744	-0.199555	-0.371171	0.0247866	-0.497422	0.00276563	3.63368	0.730303	1.45878
CRISPLD2	-0.470512	-0.460542	-0.127628	-0.313463	-0.0710417	-0.530221	-0.615293	-0.429566	-0.58226	-0.236329	-0.0684777	-0.376999	-0.351312	-0.366901	-0.285438	-0.393525	-0.283315	3.57437	1.84058	0.567865
PCOLCE	-0.358695	-0.615089	-0.234045	-0.415077	-0.0872138	-0.609763	-0.613569	-0.417711	-0.545307	-0.144454	-0.0953649	-0.344592	-0.257568	-0.296052	-0.16562	-0.437861	-0.470606	3.58976	1.57415	0.964678
PDGFRB	-0.543001	-0.570428	-0.482115	-0.505446	-0.0209521	-0.583488	-0.511185	-0.426333	-0.502588	-0.119964	-0.182125	-0.414125	-0.322385	-0.313314	-0.271048	-0.500723	-0.363726	2.49279	2.82513	1.33502
TIMP4	-0.24207	-0.438621	-0.526062	-0.549698	-0.434252	-0.935137	-0.65229	-0.791335	-0.815223	-0.14063	-0.376865	0.202008	-0.313841	-0.45299	-0.0195982	-0.608533	0.650144	2.46879	2.07343	1.92278
FBLIM1	-0.660838	-0.753131	-0.69265	-0.699364	1.08495	1.3811	-0.437774	-0.580952	-0.71443	-0.139849	-0.388028	-0.47901	-0.547853	-0.472717	-0.40474	-0.712389	-0.382311	1.23051	2.28001	2.10947
LGALSL	0.202469	0.141882	0.726117	0.446405	0.0864878	0.48853	-0.442392	-0.737119	-0.806253	-0.225788	-0.735853	-0.543137	-0.549163	-0.466564	-0.50049	-0.744162	-0.868809	-0.038607	3.53662	1.04982
SSTR2	-0.58441	-0.50796	-0.512919	-0.510185	-0.416377	-0.491566	-0.346205	-0.39084	-0.514539	0.0278827	-0.136036	-0.545162	-0.187487	0.015262	-0.285123	-0.275494	0.0783396	0.56499	3.82284	1.21499
AVPR1A	-0.370111	-0.364055	-0.325046	-0.330396	-0.354279	-0.37018	-0.254262	-0.340743	-0.333562	-0.0788169	-0.31819	-0.342318	-0.321731	-0.284043	-0.204899	-0.337162	-0.391356	-0.00332778	3.88915	1.45533
NDUFA4L2	-0.387222	-0.400522	-0.244426	-0.212625	-0.356344	-0.380439	-0.248286	-0.393534	-0.440019	-0.0645806	-0.322445	-0.195901	-0.198962	-0.355562	-0.397193	-0.386086	-0.520687	-0.0868657	3.59934	2.01236
EDNRB	-0.563558	-0.580723	-0.531002	-0.539157	-0.429525	-0.599638	-0.487865	-0.435995	-0.440415	-0.108208	-0.35371	-0.293931	-0.351739	-0.309428	-0.194483	-0.42282	0.150138	1.18264	2.26186	3.06756
ANKRD29	-0.444763	-0.196041	-0.298442	-0.251621	-0.00650523	-0.453744	-0.425594	-0.414674	-0.411242	-0.168556	-0.412545	-0.402564	-0.425126	-0.336136	-0.321979	-0.410094	-0.303996	-0.0779186	3.16045	2.62109
ANGPT2	-0.43254	-0.360946	-0.41999	-0.437232	-0.219566	-0.472468	-0.334148	-0.369932	-0.371717	-0.072232	-0.463152	-0.394914	-0.402572	-0.352524	-0.356875	-0.165894	-0.236606	0.109762	2.65752	3.11603
CAV1	-0.422784	-0.501357	-0.483158	-0.481202	0.340786	-0.441832	-0.432263	-0.424749	-0.452859	-0.167285	-0.386227	-0.382142	-0.147908	-0.388158	-0.283233	-0.423596	-0.417288	0.256601	2.50093	3.15772
FSTL3	1.1777	0.760034	0.0865425	-0.0554393	1.531	-0.311027	-0.761666	-0.802276	-0.876786	-0.477904	-0.563272	-0.671213	-0.758142	-0.641885	-0.547739	-0.694916	-0.614176	1.9796	2.34986	-0.088296
ACTA2	-0.14756	-0.456253	-0.286599	-0.374978	1.57158	-0.483258	-0.433844	-0.492023	-0.546879	-0.163319	-0.432903	-0.465872	-0.521565	-0.394747	-0.415543	-0.463975	-0.431397	0.463068	3.54414	0.951923
MYH11	-0.0955046	-0.329895	-0.405197	-0.40339	1.67699	-0.2768	-0.381757	-0.371176	-0.386454	-0.220415	-0.373379	-0.338693	-0.374004	-0.337925	-0.348119	-0.372619	-0.292174	-0.212916	3.77872	0.0847089
PGR	-0.0463498	0.354358	-0.665654	-0.714407	3.0912	-0.315391	-0.451736	-0.631861	-0.593948	-0.333997	-0.589258	-0.118855	-0.549877	-0.50817	-0.338966	-0.755673	-0.0780727	0.833751	2.19817	0.234734
FOXC2	-0.313683	-0.344918	-0.448957	-0.461187	2.68936	0.239751	-0.344327	-0.490388	-0.51007	-0.243659	-0.400471	-0.480012	-0.484947	-0.424044	-0.415347	-0.44719	-0.40204	-0.0477998	2.98769	0.362244
MYLK	-0.0360625	-0.344909	-0.499687	-0.505995	3.47339	-0.0958516	-0.481906	-0.424424	-0.452363	-0.26047	-0.421427	-0.408865	-0.452581	-0.389265	-0.404499	-0.465159	-0.389963	-0.0507557	1.99336	0.637436
NCAM1	-0.858251	-0.413406	-0.731947	-0.727097	-0.650766	2.13757	-0.599966	2.03478	-0.520556	0.249412	-0.326531	-0.484529	0.430378	-0.187716	-0.0572638	-0.013795	-1.20024	0.959259	-0.887168	1.86783
HOXD8	1.9287	0.00374432	0.530515	0.192258	-0.202962	-0.445312	-0.246619	-0.651923	-0.739188	-0.270869	-0.628236	-0.565436	-0.584257	-0.490904	-0.479218	-0.819489	-0.414452	0.466028	0.118641	3.31898
CAVIN2	-0.442554	-0.465054	-0.439642	-0.411603	-0.311032	-0.443671	-0.430136	-0.386244	-0.375744	-0.192897	-0.350841	-0.367311	-0.397226	-0.361153	-0.311826	-0.166018	2.16182	-0.008671	0.254288	3.46552
EDN1	-0.327477	-0.0612491	-0.387573	-0.394545	-0.093855	1.68832	-0.350728	-0.363079	-0.361364	-0.297651	-0.378873	-0.377071	-0.316745	-0.358063	-0.350998	-0.403027	-0.317376	-0.161752	-0.148568	3.78167
RAPGEF3	0.413443	-0.205468	0.841909	0.807735	-0.0717263	-0.308456	-0.404944	-0.49723	-0.526737	-0.328133	-0.530931	-0.482807	-0.231778	-0.382873	-0.417936	-0.516088	-0.40346	-0.251527	-0.358329	3.87534
SNAI1	-0.166321	-0.387426	-0.20465	-0.284669	-0.260258	0.103312	-0.38002	-0.388717	-0.413738	-0.216107	-0.248709	-0.136503	-0.323248	-0.1758	-0.377291	-0.48637	-0.183716	0.490454	-0.0911473	4.15092
EGFL7	-0.321756	-0.167125	0.021331	-0.05485	-0.298887	-0.332249	-0.245192	-0.315384	-0.313178	-0.220513	-0.323176	-0.271427	-0.317752	-0.267423	0.24932	-0.271839	-0.348152	-0.144834	-0.240755	4.20384
NOSTRIN	-0.212199	0.275152	-0.259108	-0.258184	-0.0782972	-0.1954	-0.255399	-0.306185	-0.321505	-0.192372	-0.342987	-0.283902	-0.331832	-0.304366	-0.29356	-0.381273	-0.25433	-0.158005	-0.0308519	4.2046
AQP1	-0.315198	-0.352889	-0.308606	-0.342779	0.212929	-0.155487	-0.355798	-0.294859	-0.328281	-0.212908	-0.254708	-0.258617	-0.297506	-0.283635	-0.264177	-0.308994	-0.223527	0.176898	-0.00471038	4.19285
SOX18	-0.381773	-0.105411	-0.176573	-0.205693	-0.268796	-0.392541	-0.20213	-0.252148	-0.314267	0.0223699	-0.20875	-0.311303	-0.270943	-0.270717	-0.194039	-0.362345	-0.425382	0.0938801	0.0403628	4.2062
CLDN5	-0.334546	-0.338451	-0.328559	-0.33394	-0.332848	-0.31967	-0.217128	-0.302779	-0.284427	-0.00375195	-0.259074	-0.3152	-0.267326	-0.286023	-0.0238202	-0.256388	-0.140112	0.0917924	0.0647478	4.2075
BTNL9	-0.352549	-0.352585	-0.297241	-0.31404	-0.261166	-0.343056	-0.219884	-0.259587	-0.30843	-0.113274	-0.172056	-0.22975	-0.170014	-0.208715	-0.11609	-0.255923	-0.19129	0.0883587	-0.128822	4.22611
VWF	-0.308381	-0.310295	-0.242985	-0.257147	-0.276106	-0.322238	-0.198615	-0.230621	-0.234133	-0.142374	-0.248283	-0.177224	-0.243774	-0.219656	-0.175439	-0.217009	-0.172035	-0.0625231	-0.18265	4.24149
MMRN2	-0.276695	-0.294846	-0.255909	-0.276479	-0.029865	-0.252276	-0.226386	-0.267115	-0.279082	-0.186249	-0.287681	-0.280929	-0.281496	-0.252096	-0.234592	-0.322979	-0.146882	-0.149651	0.0929152	4.22829
ESM1	-0.305554	-0.31725	-0.207991	-0.225295	-0.235012	-0.296082	-0.0883782	-0.219531	-0.256311	-0.109608	-0.23417	-0.283185	-0.300681	-0.19326	-0.313768	-0.29655	-0.207277	-0.10501	-0.0196866	4.2346
CLEC14A	-0.287374	-0.291131	-0.267172	-0.264107	-0.240727	-0.298671	-0.197973	-0.224817	-0.245846	-0.151286	-0.210851	-0.245806	-0.242238	-0.215186	-0.205727	-0.260934	-0.234895	-0.118643	-0.0170791	4.24046
HOXD9	-0.27445	-0.279907	-0.260792	-0.264218	-0.234307	-0.290823	-0.230427	-0.219523	-0.240018	-0.173699	-0.247156	-0.244417	-0.215394	-0.224332	-0.199688	-0.283649	-0.218448	-0.0425041	-0.0773091	4.24106
RAMP2	-0.305627	-0.313396	-0.265389	-0.261637	-0.249303	-0.312696	-0.18855	-0.241408	-0.249291	-0.158649	-0.277738	-0.265774	-0.252454	-0.224916	-0.227408	-0.236822	-0.246869	-0.0458807	0.115065	4.22874
KDR	-0.258619	-0.312775	-0.255574	-0.256346	-0.215601	-0.256676	-0.164867	-0.248954	-0.276924	-0.139784	-0.273953	-0.253015	-0.266931	-0.220724	-0.23753	-0.293031	-0.250284	-0.0506973	0.0167574	4.23553
SOX17	-0.252939	-0.275303	-0.226962	-0.26069	-0.24722	-0.299662	-0.191516	-0.254548	-0.285198	-0.146452	-0.29631	-0.202852	-0.251353	-0.22299	-0.226842	-0.244278	-0.32572	-0.0591513	0.05681	4.23318
CD93	-0.423938	-0.439858	-0.407077	-0.410402	-0.351525	-0.426976	-0.300563	-0.324608	-0.354047	-0.212493	-0.336934	-0.215025	-0.341017	0.0723704	0.972602	-0.369951	-0.319789	-0.0331594	0.229874	4.01251
PECAM1	-0.512881	-0.529239	-0.478909	-0.479745	-0.467979	-0.520906	-0.258275	-0.251416	-0.408434	-0.149682	-0.361302	0.213781	0.637049	0.0515256	0.246769	-0.315353	-0.292216	0.000458238	-0.145076	4.04183
PPARG	-0.338426	-0.507219	0.316962	-0.141006	-0.559448	-0.584905	-0.120495	-0.5373	-0.639934	-0.144658	-0.572286	-0.500312	-0.480455	0.200765	0.104691	-0.464516	-0.419073	0.76071	0.824744	3.82216
TCF15	-0.431056	-0.359757	-0.23878	-0.325422	-0.330731	-0.402823	0.306865	-0.162181	-0.415775	-0.00259916	0.0466798	-0.648853	-0.310222	-0.283616	-0.128917	-0.648853	-0.648853	0.190319	0.846502	3.96807
TCF4	-0.705485	-0.731847	-0.684185	-0.685841	-0.396396	-0.716368	-0.583386	-0.497069	-0.582606	-0.280543	-0.423529	2.51774	0.249668	-0.136094	0.119409	-0.297976	-0.391752	1.08548	0.502645	2.65813
AKR1C1	0.298755	-0.465756	-0.794885	-0.797805	0.0595943	2.0735	-0.855245	-0.795098	-0.837757	-0.397505	-0.140717	0.982352	-0.742926	-0.328333	0.0755698	-0.860275	-0.245074	2.07644	-0.297012	2.01218
AKR1C3	-0.673172	-0.595774	-0.650234	-0.715268	-0.264523	0.956717	-0.680866	-0.624022	-0.564892	-0.209913	-0.317868	1.74066	-0.433759	-0.245218	-0.116595	-0.797343	-0.274333	1.68024	-0.0446381	2.8508

## Sheet: Fig. 4a ROIs
DCIS 1A		DCIS 1B		DCIS 1C		DCIS 2A		DCIS 2B		DCIS 2C		DCIS 2D		DCIS 1B		DCIS 1C		Invasive
X	Y	X	Y	X	Y	X	Y	X	Y	X	Y	X	Y	X	Y	X	Y	X	Y
6492.57	6843.4	6869.72	7423.91	7512.47	5506.84	374.94	3954.91	903.24	9012.81	2215.32	6450.13	6238.44	4203.23	6869.72	7423.91	7512.47	5506.84	3830.07	4798.43
6487.65	6822.09	6876.28	7409.15	7529.8	5989.24	370.02	3951.63	907.89	8998.85	2221.88	6440.29	6246.64	4203.23	6876.28	7409.15	7529.8	5989.24	3824.98	4752.63
6492.57	6823.73	6874.64	7418.99	7529.8	5989.24	370.02	3951.63	907.89	8999.78	2221.88	6440.29	6246.64	4203.23	6874.64	7418.99	7529.8	5989.24	3824.98	4752.63
6499.13	6830.29	6861.52	7437.03	7529.8	5995.02	374.94	3946.71	905.1	9010.02	2225.16	6441.93	6251.56	4198.31	6861.52	7437.03	7529.8	5995.02	3835.16	4757.72
6515.53	6843.4	6856.6	7453.43	7529.8	6015.24	386.42	3936.87	903.24	9024.91	2228.44	6463.25	6259.76	4195.03	6856.6	7453.43	7529.8	6015.24	3860.6	4798.43
6523.73	6853.24	6835.29	7486.22	7524.02	6035.46	399.54	3923.75	903.24	9037.94	2228.44	6464.89	6267.96	4193.39	6835.29	7486.22	7524.02	6035.46	3891.13	4859.49
6533.57	6872.92	6812.33	7510.82	7515.35	6073.01	406.1	3918.83	903.24	9049.11	2228.44	6487.85	6282.71	4191.75	6812.33	7510.82	7515.35	6073.01	3926.75	4986.71
6540.12	6899.16	6795.93	7533.78	7509.58	6084.57	422.5	3900.8	900.44	9062.14	2228.44	6505.88	6295.83	4191.75	6795.93	7533.78	7509.58	6084.57	3947.11	5083.39
6543.4	6925.39	6774.61	7551.82	7498.02	6104.79	440.53	3882.76	887.41	9080.76	2226.8	6522.28	6315.51	4191.75	6774.61	7551.82	7498.02	6104.79	3952.19	5174.99
6543.4	6949.99	6759.86	7564.93	7492.25	6107.67	448.73	3874.56	880.9	9085.41	2223.52	6538.68	6336.83	4195.03	6759.86	7564.93	7492.25	6107.67	3947.11	5225.87
6538.48	7002.46	6745.1	7576.41	7463.36	6122.12	465.13	3859.8	859.49	9097.52	2223.52	6548.52	6351.59	4198.31	6745.1	7576.41	7463.36	6122.12	3926.75	5302.2
6535.2	7030.34	6728.7	7576.41	7417.14	6127.89	479.89	3845.04	850.18	9103.1	2221.88	6555.08	6358.14	4203.23	6728.7	7576.41	7417.14	6127.89	3901.31	5342.91
6530.29	7059.86	6710.66	7576.41	7362.26	6127.89	488.09	3840.12	833.42	9113.34	2221.88	6582.95	6364.7	4206.51	6710.66	7576.41	7362.26	6127.89	3865.69	5398.89
6518.81	7092.65	6709.02	7576.41	7333.37	6127.89	493.01	3833.57	825.05	9117.06	2216.96	6597.71	6376.18	4217.99	6709.02	7576.41	7333.37	6127.89	3830.07	5444.68
6510.61	7158.24	6715.58	7581.33	7301.6	6127.89	502.85	3825.37	815.74	9117.99	2208.76	6610.83	6386.02	4232.74	6715.58	7581.33	7301.6	6127.89	3794.45	5490.48
6495.85	7199.24	6722.14	7592.81	7249.6	6130.78	512.68	3813.89	813.88	9117.99	2205.48	6623.95	6386.02	4240.94	6722.14	7592.81	7249.6	6130.78	3753.74	5541.37
6474.53	7240.23	6725.42	7596.09	7226.49	6139.45	519.24	3802.41	804.57	9118.93	2203.84	6630.51	6384.38	4258.98	6725.42	7596.09	7226.49	6139.45	3702.85	5607.52
6463.05	7263.19	6743.46	7615.77	7203.38	6153.89	522.52	3789.29	797.12	9118.93	2203.84	6633.79	6381.1	4281.94	6743.46	7615.77	7203.38	6153.89	3672.32	5632.96
6458.14	7269.75	6759.86	7628.89	7203.38	6159.67	522.52	3769.61	787.81	9118.93	2203.84	6635.43	6379.46	4303.25	6759.86	7628.89	7203.38	6159.67	3621.44	5668.58
6448.3	7289.43	6792.65	7646.92	7203.38	6168.34	522.52	3759.77	776.64	9117.99	2210.4	6643.62	6369.62	4318.01	6792.65	7646.92	7203.38	6168.34	3580.73	5699.11
6443.38	7295.98	6813.97	7663.32	7209.16	6177	522.52	3748.3	769.19	9117.99	2215.32	6646.9	6353.22	4336.05	6813.97	7663.32	7209.16	6177	3514.58	5734.73
6438.46	7302.54	6833.65	7673.16	7232.27	6200.11	520.88	3731.9	755.23	9117.06	2220.24	6650.18	6340.11	4352.45	6833.65	7673.16	7232.27	6200.11	3453.51	5739.82
6425.34	7317.3	6856.6	7691.2	7261.15	6223.22	520.88	3718.78	743.13	9116.13	2230.08	6653.46	6328.63	4367.21	6856.6	7691.2	7261.15	6223.22	3407.71	5750
6412.22	7332.06	6873	7709.23	7292.93	6240.55	520.88	3699.1	740.34	9114.27	2236.63	6658.38	6313.87	4385.24	6873	7709.23	7292.93	6240.55	3341.56	5775.44
6400.74	7348.46	6887.76	7728.91	7310.26	6249.22	520.88	3687.62	725.44	9113.34	2246.47	6663.3	6294.19	4411.48	6887.76	7728.91	7310.26	6249.22	3265.23	5805.97
6385.98	7364.86	6904.16	7758.43	7365.15	6278.1	532.36	3667.95	711.48	9114.27	2256.31	6669.86	6282.71	4427.88	6904.16	7758.43	7365.15	6278.1	3204.17	5816.15
6374.51	7381.25	6918.91	7784.66	7388.25	6275.22	545.48	3654.83	699.38	9114.27	2274.35	6679.7	6264.68	4455.75	6918.91	7784.66	7388.25	6275.22	3143.11	5816.15
6366.31	7394.37	6932.03	7812.54	7396.92	6283.88	555.32	3643.35	684.49	9114.27	2295.67	6692.82	6236.8	4485.27	6932.03	7812.54	7396.92	6283.88	3107.49	5816.15
6341.71	7417.33	6941.87	7837.14	7428.7	6301.21	565.16	3636.79	672.39	9114.27	2315.34	6704.3	6223.68	4498.39	6941.87	7837.14	7428.7	6301.21	2980.27	5811.06
6320.39	7432.09	6950.07	7851.9	7446.03	6318.54	575	3628.59	661.22	9114.27	2323.54	6709.22	6223.68	4508.23	6950.07	7851.9	7446.03	6318.54	2929.39	5800.89
6304	7438.65	6959.91	7873.21	7460.47	6341.65	589.75	3622.03	650.05	9117.06	2341.58	6728.89	6223.68	4536.1	6959.91	7873.21	7460.47	6341.65	2847.97	5790.71
6266.28	7459.96	6977.95	7902.73	7472.02	6367.65	606.15	3612.19	630.5	9117.06	2351.42	6743.65	6222.04	4554.14	6977.95	7902.73	7472.02	6367.65	2832.7	5785.62
6240.04	7469.8	6984.51	7920.77	7486.47	6396.54	622.55	3600.72	602.57	9117.06	2361.26	6760.05	6213.84	4575.46	6984.51	7920.77	7486.47	6396.54	2797.08	5770.35
6226.93	7469.8	6992.7	7948.64	7498.02	6428.31	648.79	3594.16	590.47	9117.06	2362.9	6773.17	6204	4590.22	6992.7	7948.64	7498.02	6428.31	2771.64	5780.53
6203.97	7469.8	6992.7	7973.24	7509.58	6457.2	665.18	3592.52	580.23	9117.06	2362.9	6796.12	6182.69	4604.98	6992.7	7973.24	7509.58	6457.2	2746.2	5795.8
6189.21	7469.8	6989.43	8007.68	7512.47	6488.97	679.94	3592.52	572.78	9116.13	2366.18	6815.8	6148.25	4621.37	6989.43	8007.68	7512.47	6488.97	2741.11	5811.06
6156.41	7468.16	6982.87	8032.27	7515.35	6517.86	691.42	3592.52	559.75	9113.34	2366.18	6838.76	6112.18	4623.01	6982.87	8032.27	7515.35	6517.86	2720.75	5836.51
6108.86	7461.6	6977.95	8048.67	7515.35	6532.3	714.38	3592.52	556.03	9113.34	2369.46	6866.64	6092.5	4621.37	6977.95	8048.67	7515.35	6532.3	2674.96	5897.57
6080.98	7455.04	6971.39	8074.91	7515.35	6564.08	729.14	3592.52	543.93	9113.34	2369.46	6879.75	6074.46	4619.73	6971.39	8074.91	7515.35	6564.08	2629.16	5938.28
6054.75	7446.85	6963.19	8096.22	7518.24	6601.63	765.21	3592.52	535.55	9113.34	2364.54	6902.71	6048.23	4616.45	6963.19	8096.22	7518.24	6601.63	2613.89	5948.46
6028.51	7433.73	6953.35	8129.02	7521.13	6647.85	779.97	3592.52	523.45	9112.41	2361.26	6919.11	6012.15	4613.17	6953.35	8129.02	7521.13	6647.85	2557.92	5994.25
6005.55	7423.89	6941.87	8155.26	7521.13	6676.74	802.93	3595.8	513.21	9112.41	2353.06	6928.95	5989.19	4604.98	6941.87	8155.26	7521.13	6676.74	2532.48	6024.78
5982.6	7414.05	6933.67	8176.57	7521.13	6708.51	840.64	3599.08	502.04	9112.41	2338.3	6942.07	5944.92	4583.66	6933.67	8176.57	7521.13	6708.51	2496.85	6080.76
5953.08	7394.37	6922.19	8214.29	7521.13	6746.06	855.4	3600.72	485.28	9114.27	2313.7	6960.1	5902.28	4563.98	6922.19	8214.29	7521.13	6746.06	2471.41	6096.02
5938.32	7379.61	6905.8	8242.16	7521.13	6774.95	880	3608.91	472.25	9117.06	2300.59	6966.66	5867.85	4552.5	6905.8	8242.16	7521.13	6774.95	2456.15	6096.02
5917.01	7355.02	6895.96	8260.2	7521.13	6815.39	907.87	3615.47	461.08	9117.06	2295.67	6969.94	5843.25	4550.86	6895.96	8260.2	7521.13	6815.39	2410.35	6085.85
5890.77	7333.7	6891.04	8273.32	7521.13	6841.39	920.99	3623.67	457.36	9115.2	2285.83	6978.14	5818.66	4547.58	6891.04	8273.32	7521.13	6841.39	2349.29	6070.58
5874.37	7338.62	6881.2	8307.76	7521.13	6881.83	930.83	3628.59	451.77	9111.48	2261.23	6986.34	5790.78	4555.78	6881.2	8307.76	7521.13	6881.83	2303.49	6040.05
5871.09	7338.62	6876.28	8329.07	7521.13	6928.05	945.59	3640.07	448.98	9108.69	2234.99	6987.98	5762.9	4568.9	6876.28	8329.07	7521.13	6928.05	2257.69	5984.08
5867.81	7340.26	6871.36	8342.19	7521.13	6965.6	957.07	3649.91	448.05	9107.75	2218.6	6978.14	5749.78	4580.38	6871.36	8342.19	7521.13	6965.6	2206.8	5928.1
5864.53	7340.26	6864.8	8366.79	7521.13	7003.15	961.98	3654.83	444.33	9102.17	2184.16	6960.1	5744.87	4586.94	6864.8	8366.79	7521.13	7003.15	2145.74	5897.57
5848.14	7346.82	6854.96	8394.66	7521.13	7026.26	971.82	3659.75	441.53	9091.93	2179.24	6960.1	5723.55	4609.89	6854.96	8394.66	7521.13	7026.26	2079.59	5902.66
5839.94	7353.38	6845.12	8414.34	7521.13	7060.92	980.02	3667.95	437.81	9084.48	2169.4	6965.02	5708.79	4631.21	6845.12	8414.34	7521.13	7060.92	2033.79	5907.75
5825.18	7363.22	6835.29	8438.94	7521.13	7092.7	993.14	3679.43	435.95	9076.11	2171.04	6976.5	5697.31	4647.61	6835.29	8438.94	7521.13	7092.7	1982.91	5917.92
5779.26	7392.73	6827.09	8458.62	7521.13	7136.03	1007.9	3692.54	434.09	9071.45	2172.68	6991.26	5685.83	4675.49	6827.09	8458.62	7521.13	7136.03	1947.29	5928.1
5767.79	7399.29	6823.81	8478.29	7521.13	7164.91	1016.1	3700.74	430.36	9063.07	2174.32	7004.38	5677.63	4690.24	6823.81	8478.29	7521.13	7164.91	1921.84	5933.19
5756.31	7405.85	6813.97	8499.61	7521.13	7185.14	1027.58	3708.94	426.64	9046.32	2180.88	7027.33	5666.16	4713.2	6813.97	8499.61	7521.13	7185.14	1891.31	5953.54
5738.27	7417.33	6802.49	8517.65	7518.24	7222.69	1047.25	3722.06	423.85	9042.6	2182.52	7047.01	5657.96	4723.04	6802.49	8517.65	7518.24	7222.69	1789.54	6014.61
5710.39	7428.81	6776.25	8543.88	7515.35	7257.35	1070.21	3743.38	418.26	9037.01	2182.52	7065.05	5649.76	4734.52	6776.25	8543.88	7515.35	7257.35	1748.83	6014.61
5674.32	7443.57	6751.66	8555.36	7515.35	7286.24	1083.33	3751.58	412.68	9035.15	2179.24	7083.09	5639.92	4746	6751.66	8555.36	7515.35	7286.24	1723.39	6024.78
5638.24	7450.12	6730.34	8565.2	7515.35	7318.01	1098.09	3763.05	408.02	9034.22	2175.96	7096.21	5638.28	4747.64	6730.34	8565.2	7515.35	7318.01	1697.94	6029.87
5608.73	7450.12	6704.1	8573.4	7518.24	7341.12	1121.04	3784.37	394.99	9028.63	2171.04	7106.04	5636.64	4747.64	6704.1	8573.4	7518.24	7341.12	1652.15	6065.49
5590.69	7450.12	6671.31	8583.24	7521.13	7375.78	1134.16	3800.77	385.68	9023.98	2164.48	7133.92	5636.64	4749.28	6671.31	8583.24	7521.13	7375.78	1626.7	6096.02
5559.53	7445.21	6633.59	8583.24	7521.13	7404.67	1150.56	3825.37	374.51	9020.25	2159.56	7137.2	5631.72	4757.47	6633.59	8583.24	7521.13	7404.67	1616.53	6111.29
5541.5	7441.93	6605.72	8583.24	7521.13	7424.89	1162.04	3843.4	365.2	9018.39	2151.37	7148.68	5625.16	4775.51	6605.72	8583.24	7521.13	7424.89	1601.26	6162.18
5516.9	7428.81	6571.28	8578.32	7521.13	7462.44	1170.24	3858.16	356.83	9016.53	2138.25	7156.88	5613.68	4786.99	6571.28	8578.32	7521.13	7462.44	1586	6197.8
5479.18	7412.41	6540.12	8578.32	7524.02	7482.66	1176.8	3871.28	348.45	9015.6	2123.49	7166.72	5598.92	4798.47	6540.12	8578.32	7524.02	7482.66	1575.82	6243.59
5457.87	7404.21	6500.77	8576.68	7526.91	7500	1189.91	3890.96	341	9013.74	2112.01	7173.28	5566.13	4819.79	6500.77	8576.68	7526.91	7500	1565.64	6294.48
5438.19	7387.81	6469.61	8570.12	7521.13	7525.99	1196.47	3897.52	330.76	9010.95	2089.05	7179.83	5549.73	4819.79	6469.61	8570.12	7521.13	7525.99	1560.55	6319.92
5408.67	7366.5	6435.18	8553.72	7518.24	7540.44	1203.03	3907.36	324.25	9008.15	2080.86	7179.83	5533.33	4821.43	6435.18	8553.72	7518.24	7540.44	1560.55	6355.54
5384.08	7351.74	6397.46	8542.25	7515.35	7554.88	1211.23	3920.47	315.87	9007.22	2066.1	7179.83	5510.38	4823.07	6397.46	8542.25	7515.35	7554.88	1560.55	6406.43
5359.48	7338.62	6358.11	8525.85	7509.58	7572.21	1214.51	3931.95	304.7	9004.43	2041.5	7176.55	5508.74	4823.07	6358.11	8525.85	7509.58	7572.21	1560.55	6482.76
5338.16	7330.42	6330.23	8509.45	7506.69	7572.21	1217.79	3940.15	297.25	9003.5	2028.38	7173.28	5508.74	4824.71	6330.23	8509.45	7506.69	7572.21	1560.55	6523.47
5328.32	7330.42	6308.91	8494.69	7503.8	7572.21	1222.71	3948.35	287.01	8998.85	2011.98	7163.44	5512.02	4844.38	6308.91	8494.69	7503.8	7572.21	1560.55	6564.18
5316.85	7330.42	6289.24	8479.93	7498.02	7572.21	1227.63	3961.47	274.91	8992.33	1998.87	7155.24	5516.94	4860.78	6289.24	8479.93	7498.02	7572.21	1565.64	6620.15
5298.81	7330.42	6272.84	8465.18	7489.36	7569.32	1242.39	3979.51	268.4	8987.67	1987.39	7148.68	5523.49	4872.26	6272.84	8465.18	7489.36	7569.32	1575.82	6665.95
5292.25	7330.42	6253.16	8443.86	7480.69	7566.43	1247.31	3987.7	260.95	8980.23	1974.27	7137.2	5536.61	4895.22	6253.16	8443.86	7480.69	7566.43	1606.35	6727.01
5259.45	7328.78	6238.4	8427.46	7457.58	7554.88	1258.79	4000.82	250.71	8971.85	1957.87	7124.08	5543.17	4918.17	6238.4	8427.46	7457.58	7554.88	1621.62	6782.99
5241.42	7327.14	6222.01	8409.42	7417.14	7528.88	1273.54	4018.86	245.12	8967.2	1952.95	7119.16	5567.77	4954.25	6222.01	8409.42	7417.14	7528.88	1647.06	6833.87
5220.1	7322.22	6207.25	8386.47	7385.37	7505.77	1281.74	4027.06	235.82	8961.61	1939.83	7106.04	5582.53	4988.68	6207.25	8386.47	7385.37	7505.77	1652.15	6849.14
5202.06	7320.58	6190.85	8360.23	7347.81	7476.89	1291.58	4033.62	225.58	8959.75	1928.36	7088.01	5587.45	5008.36	6190.85	8360.23	7347.81	7476.89	1662.32	6874.58
5169.26	7312.38	6174.45	8325.79	7318.93	7453.78	1299.78	4040.18	216.27	8956.96	1918.52	7073.25	5595.64	5046.08	6174.45	8325.79	7318.93	7453.78	1677.59	6915.29
5154.51	7302.54	6158.05	8289.72	7281.37	7430.67	1306.34	4045.1	208.82	8952.3	1911.96	7060.13	5598.92	5078.87	6158.05	8289.72	7281.37	7430.67	1697.94	6981.44
5138.11	7289.43	6141.66	8252	7243.82	7401.78	1309.62	4045.1	203.24	8950.44	1900.48	7045.37	5598.92	5096.91	6141.66	8252	7243.82	7401.78	1697.94	7027.24
5124.99	7277.95	6130.18	8222.49	7209.16	7381.56	1311.26	4045.1	187.41	8947.65	1890.64	7025.69	5598.92	5123.15	6130.18	8222.49	7209.16	7381.56	1703.03	7073.04
5113.51	7263.19	6125.26	8204.45	7180.27	7370.01	1319.46	4041.82	172.52	8944.86	1879.16	7001.1	5600.56	5154.3	6125.26	8204.45	7180.27	7370.01	1708.12	7134.1
5103.67	7250.07	6115.42	8174.93	7160.05	7355.56	1321.1	4040.18	162.28	8941.13	1870.96	6984.7	5592.37	5167.42	6115.42	8174.93	7160.05	7355.56	1708.12	7190.07
5087.28	7222.19	6110.5	8148.7	7084.95	7344.01	1322.74	4040.18	150.18	8935.55	1861.12	6971.58	5582.53	5185.46	6110.5	8148.7	7084.95	7344.01	1708.12	7205.34
5077.44	7209.08	6105.58	8122.46	7027.17	7329.57	1337.5	4033.62	145.52	8929.96	1857.84	6961.74	5580.89	5187.1	6105.58	8122.46	7027.17	7329.57	1697.94	7246.05
5074.16	7205.8	6105.58	8097.86	6992.51	7315.12	1348.97	4031.98	139.94	8922.52	1849.65	6946.98	5556.29	5216.61	6105.58	8097.86	6992.51	7315.12	1687.77	7276.58
5074.16	7204.16	6105.58	8063.43	6940.52	7292.01	1360.45	4031.98	136.21	8915.07	1836.53	6920.75	5539.89	5228.09	6105.58	8063.43	6940.52	7292.01	1662.32	7312.2
5062.68	7173	6107.22	8038.83	6902.96	7277.57	1363.73	4031.98	131.56	8907.62	1829.97	6907.63	5530.05	5234.65	6107.22	8038.83	6902.96	7277.57	1616.53	7352.91
5049.56	7148.4	6108.86	8004.4	6865.41	7266.02	1367.01	4031.98	125.04	8897.38	1826.69	6897.79	5505.46	5249.41	6108.86	8004.4	6865.41	7266.02	1570.73	7368.18
5038.08	7128.73	6107.22	7989.64	6836.53	7251.57	1386.69	4035.26	121.32	8891.8	1821.77	6874.83	5487.42	5252.69	6107.22	7989.64	6836.53	7251.57	1535.11	7398.71
5028.24	7107.41	6100.66	7976.52	6790.31	7231.35	1393.25	4043.46	121.32	8886.21	1821.77	6865	5462.82	5255.97	6100.66	7976.52	6790.31	7231.35	1479.13	7439.42
5023.32	7091.01	6094.1	7958.48	6772.98	7214.02	1401.45	4048.38	119.46	8875.97	1821.77	6850.24	5438.23	5257.61	6094.1	7958.48	6772.98	7214.02	1453.69	7449.59
5020.04	7077.89	6087.54	7945.36	6764.31	7205.36	1406.37	4056.58	119.46	8862.01	1821.77	6822.36	5416.91	5257.61	6087.54	7945.36	6764.31	7205.36	1397.72	7500.48
5015.12	7035.26	6082.62	7930.61	6749.87	7185.14	1414.57	4063.13	120.39	8854.56	1823.41	6810.88	5390.67	5257.61	6082.62	7930.61	6749.87	7185.14	1367.19	7525.92
5015.12	7017.22	6079.34	7914.21	6741.2	7167.8	1424.4	4081.17	120.39	8848.05	1825.05	6801.04	5362.8	5254.33	6079.34	7914.21	6741.2	7167.8	1321.39	7566.63
5016.76	6989.35	6074.43	7901.09	6726.76	7150.47	1429.32	4091.01	125.04	8834.08	1828.33	6787.93	5344.76	5249.41	6074.43	7901.09	6726.76	7150.47	1295.94	7597.16
5029.88	6956.55	6072.79	7869.93	6715.2	7127.36	1432.6	4100.85	126.91	8822.91	1833.25	6771.53	5331.64	5242.85	6072.79	7869.93	6715.2	7127.36	1295.94	7698.93
5046.28	6948.35	6072.79	7848.62	6700.76	7092.7	1439.16	4115.61	127.84	8814.54	1833.25	6753.49	5310.32	5233.01	6072.79	7848.62	6700.76	7092.7	1306.12	7749.82
5056.12	6941.79	6074.43	7820.74	6686.32	7060.92	1440.8	4132.01	131.56	8798.71	1833.25	6750.21	5295.56	5224.81	6074.43	7820.74	6686.32	7060.92	1336.65	7790.53
5080.72	6933.59	6076.07	7784.66	6677.65	7026.26	1440.8	4148.4	134.35	8786.61	1826.69	6733.81	5285.73	5223.17	6076.07	7784.66	6677.65	7026.26	1362.1	7821.06
5095.47	6928.67	6080.98	7760.07	6677.65	6997.37	1440.8	4166.44	139.94	8777.3	1821.77	6728.89	5261.13	5223.17	6080.98	7760.07	6677.65	6997.37	1397.72	7846.5
5100.39	6928.67	6085.9	7737.11	6683.43	6948.27	1439.16	4179.56	146.45	8769.86	1816.85	6723.97	5246.37	5223.17	6085.9	7737.11	6683.43	6948.27	1428.25	7871.95
5121.71	6922.11	6095.74	7717.43	6686.32	6887.61	1437.52	4197.6	156.69	8762.41	1802.09	6715.78	5220.13	5223.17	6095.74	7717.43	6686.32	6887.61	1458.78	7887.21
5124.99	6922.11	6105.58	7691.2	6697.87	6844.28	1430.96	4220.55	166	8755.89	1780.77	6704.3	5205.38	5221.53	6105.58	7691.2	6697.87	6844.28	1474.05	7897.39
5124.99	6920.47	6121.98	7664.96	6709.43	6800.95	1427.68	4228.75	179.03	8752.17	1767.66	6696.1	5190.62	5214.97	6121.98	7664.96	6709.43	6800.95	1504.58	7902.48
5129.91	6909	6140.02	7633.8	6720.98	6751.84	1422.76	4241.87	190.2	8745.65	1756.18	6686.26	5169.3	5206.78	6140.02	7633.8	6720.98	6751.84	1601.26	7922.83
5131.55	6904.08	6151.5	7615.77	6738.31	6702.73	1406.37	4268.11	202.31	8738.21	1749.62	6674.78	5156.18	5196.94	6151.5	7615.77	6738.31	6702.73	1636.88	7938.1
5136.47	6897.52	6169.53	7596.09	6755.64	6653.63	1398.17	4279.59	209.75	8731.69	1738.14	6646.9	5146.34	5188.74	6169.53	7596.09	6755.64	6653.63	1672.5	7948.28
5146.31	6881.12	6185.93	7582.97	6767.2	6624.74	1388.33	4297.62	217.2	8727.97	1731.58	6633.79	5126.67	5173.98	6185.93	7582.97	6767.2	6624.74	1703.03	7963.54
5154.51	6872.92	6192.49	7574.77	6778.75	6584.3	1376.85	4322.22	229.3	8727.97	1725.02	6615.75	5108.63	5159.22	6192.49	7574.77	6778.75	6584.3	1764.1	7999.16
5159.43	6863.08	6203.97	7564.93	6781.64	6566.97	1373.57	4333.7	246.06	8728.9	1720.1	6604.27	5097.15	5147.74	6203.97	7564.93	6781.64	6566.97	1779.36	8024.6
5162.71	6843.4	6222.01	7551.82	6781.64	6564.08	1368.65	4341.9	260.02	8730.76	1720.1	6582.95	5082.39	5137.9	6222.01	7551.82	6781.64	6564.08	1789.54	8050.05
5162.71	6836.85	6231.84	7546.9	6781.64	6561.19	1367.01	4361.58	268.4	8732.62	1720.1	6555.08	5065.99	5121.51	6231.84	7546.9	6781.64	6561.19	1804.81	8111.11
5162.71	6822.09	6243.32	7541.98	6775.86	6558.3	1360.45	4389.45	285.15	8733.55	1725.02	6530.48	5054.52	5108.39	6243.32	7541.98	6775.86	6558.3	1804.81	8146.73
5161.07	6795.85	6251.52	7538.7	6772.98	6558.3	1358.81	4409.13	294.46	8734.48	1725.02	6522.28	5043.04	5100.19	6251.52	7538.7	6772.98	6558.3	1799.72	8177.26
5161.07	6777.81	6263	7535.42	6746.98	6552.52	1352.25	4438.65	303.77	8735.41	1728.3	6510.8	5029.92	5088.71	6263	7535.42	6746.98	6552.52	1799.72	8192.53
5161.07	6759.78	6297.44	7525.58	6712.31	6549.64	1352.25	4466.52	315.87	8738.21	1738.14	6491.12	5015.16	5064.11	6297.44	7525.58	6712.31	6549.64	1784.45	8289.21
5154.51	6741.74	6317.11	7522.3	6692.09	6546.75	1352.25	4484.56	323.32	8739.14	1749.62	6476.37	5003.68	5046.08	6317.11	7522.3	6692.09	6546.75	1774.27	8319.74
5149.59	6736.82	6344.99	7515.74	6660.32	6535.19	1350.61	4497.68	335.42	8742.86	1757.82	6464.89	4993.84	5028.04	6344.99	7515.74	6660.32	6535.19	1769.18	8350.28
5147.95	6731.9	6371.23	7515.74	6611.21	6509.19	1350.61	4525.55	345.66	8746.58	1770.94	6453.41	4977.45	4998.52	6371.23	7515.74	6611.21	6509.19	1769.18	8370.63
5144.67	6731.9	6381.07	7515.74	6590.99	6503.42	1350.61	4550.15	353.1	8751.24	1780.77	6450.13	4967.61	4965.73	6381.07	7515.74	6590.99	6503.42	1769.18	8426.6
5143.03	6731.9	6377.79	7512.46	6570.77	6491.86	1348.97	4559.99	362.41	8755.89	1788.97	6443.57	4967.61	4955.89	6377.79	7512.46	6570.77	6491.86	1769.18	8497.84
5141.39	6730.26	6369.59	7500.98	6539	6462.98	1344.05	4571.47	381.03	8757.75	1798.81	6440.29	4967.61	4916.53	6369.59	7500.98	6539	6462.98	1769.18	8538.55
5136.47	6723.7	6358.11	7487.86	6513	6434.09	1339.14	4586.23	393.13	8758.69	1803.73	6438.65	4967.61	4870.62	6358.11	7487.86	6513	6434.09	1764.1	8604.71
5134.83	6723.7	6341.71	7466.55	6487	6405.2	1327.66	4610.82	404.3	8761.48	1813.57	6430.45	4967.61	4850.94	6341.71	7466.55	6487	6405.2	1753.92	8670.86
5128.27	6712.22	6330.23	7443.59	6455.23	6373.43	1324.38	4619.02	414.54	8764.27	1816.85	6427.17	4970.89	4814.87	6330.23	7443.59	6455.23	6373.43	1728.48	8731.92
5116.79	6685.99	6326.95	7410.79	6435	6335.88	1314.54	4632.14	419.19	8768.92	1816.85	6415.69	4977.45	4780.43	6326.95	7410.79	6435	6335.88	1677.59	8808.25
5113.51	6672.87	6330.23	7378	6417.67	6301.21	1303.06	4645.26	433.16	8778.23	1815.21	6387.82	4988.92	4742.72	6330.23	7378	6417.67	6301.21	1652.15	8833.69
5110.23	6648.27	6338.43	7359.96	6411.9	6263.66	1286.66	4658.38	448.05	8780.09	1807.01	6368.14	5005.32	4708.28	6338.43	7359.96	6411.9	6263.66	1626.7	8874.4
5110.23	6625.31	6351.55	7345.2	6409.01	6220.33	1281.74	4661.66	449.91	8780.09	1802.09	6358.3	5010.24	4696.8	6351.55	7345.2	6409.01	6220.33	1575.82	8904.93
5110.23	6607.28	6372.87	7322.25	6409.01	6185.67	1268.62	4671.49	450.84	8780.09	1792.25	6343.54	5038.12	4662.37	6372.87	7322.25	6409.01	6185.67	1519.84	8910.02
5110.23	6579.4	6392.54	7296.01	6409.01	6130.78	1253.87	4684.61	452.7	8777.3	1787.33	6332.07	5054.52	4641.05	6392.54	7296.01	6409.01	6130.78	1484.22	8910.02
5110.23	6554.8	6407.3	7276.33	6409.01	6093.23	1242.39	4689.53	456.43	8765.2	1777.5	6317.31	5072.55	4621.37	6407.3	7276.33	6409.01	6093.23	1479.13	8910.02
5108.59	6541.68	6425.34	7251.73	6420.56	6049.9	1230.91	4692.81	458.29	8760.55	1769.3	6307.47	5095.51	4604.98	6425.34	7251.73	6420.56	6049.9	1438.43	8910.02
5106.95	6528.57	6440.1	7235.34	6432.12	6012.35	1219.43	4692.81	463.87	8749.38	1764.38	6294.35	5118.47	4586.94	6440.1	7235.34	6432.12	6012.35	1367.19	8899.84
5100.39	6512.17	6454.86	7218.94	6458.11	5977.69	1214.51	4692.81	468.53	8744.72	1754.54	6279.59	5128.31	4575.46	6454.86	7218.94	6458.11	5977.69	1321.39	8894.76
5097.11	6497.41	6469.61	7202.54	6487	5951.69	1170.24	4701.01	475.98	8739.14	1746.34	6259.92	5139.78	4557.42	6469.61	7202.54	6487	5951.69	1280.68	8889.67
5090.55	6487.57	6489.29	7182.86	6515.89	5925.69	1160.4	4701.01	478.77	8738.21	1733.22	6232.04	5138.14	4537.74	6489.29	7182.86	6515.89	5925.69	1184	8879.49
5087.28	6466.25	6507.33	7168.11	6539	5911.25	1152.2	4704.29	483.42	8736.34	1723.38	6212.36	5131.59	4531.18	6507.33	7168.11	6539	5911.25	1128.02	8874.4
5087.28	6456.42	6527.01	7151.71	6614.1	5888.14	1122.68	4720.69	491.8	8733.55	1716.82	6192.68	5123.39	4519.71	6527.01	7151.71	6614.1	5888.14	1097.49	8854.05
5093.83	6436.74	6549.96	7135.31	6645.88	5888.14	1116.12	4730.53	499.25	8731.69	1716.82	6186.12	5118.47	4516.43	6549.96	7135.31	6645.88	5888.14	1061.87	8828.6
5123.35	6394.1	6561.44	7127.11	6663.21	5888.14	1109.57	4737.09	509.49	8728.9	1716.82	6161.53	5103.71	4503.31	6561.44	7127.11	6663.21	5888.14	1021.16	8792.98
5141.39	6387.54	6574.56	7120.55	6686.32	5891.03	1104.65	4745.29	521.59	8727.97	1720.1	6143.49	5095.51	4498.39	6574.56	7120.55	6686.32	5891.03	995.72	8767.54
5156.15	6385.9	6592.6	7112.35	6726.76	5893.92	1094.81	4756.76	526.24	8730.76	1728.3	6113.97	5092.23	4495.11	6592.6	7112.35	6726.76	5893.92	975.36	8747.19
5165.99	6384.26	6610.64	7112.35	6758.53	5905.47	1078.41	4778.08	534.62	8737.28	1738.14	6097.58	5082.39	4486.91	6610.64	7112.35	6758.53	5905.47	949.92	8711.57
5179.1	6384.26	6631.95	7112.35	6778.75	5905.47	1065.29	4794.48	546.72	8744.72	1744.7	6082.82	5067.63	4465.59	6631.95	7112.35	6778.75	5905.47	914.3	8655.59
5198.78	6384.26	6654.91	7113.99	6836.53	5908.36	1052.17	4810.88	555.1	8747.52	1759.46	6066.42	5065.99	4462.31	6654.91	7113.99	6836.53	5908.36	863.41	8543.64
5216.82	6384.26	6666.39	7118.91	6859.63	5908.36	1042.33	4822.36	558.82	8747.52	1772.58	6053.3	5061.07	4434.44	6666.39	7118.91	6859.63	5908.36	827.79	8487.67
5228.3	6387.54	6687.7	7122.19	6865.41	5908.36	1032.5	4835.47	568.13	8746.58	1795.53	6033.63	5064.35	4411.48	6687.7	7122.19	6865.41	5908.36	802.35	8431.69
5241.42	6394.1	6704.1	7127.11	6868.3	5908.36	1025.94	4853.51	570.92	8745.65	1811.93	6023.79	5065.99	4401.64	6704.1	7127.11	6868.3	5908.36	771.82	8360.45
5261.09	6408.86	6733.62	7138.59	6868.3	5905.47	1017.74	4863.35	574.65	8744.72	1833.25	6017.23	5072.55	4385.24	6733.62	7138.59	6868.3	5905.47	736.2	8309.57
5279.13	6421.98	6753.3	7154.99	6868.3	5896.8	1012.82	4869.91	579.3	8743.79	1851.29	6017.23	5080.75	4365.57	6753.3	7154.99	6868.3	5896.8	690.4	8258.68
5293.89	6436.74	6763.13	7168.11	6868.3	5853.47	1001.34	4892.87	590.47	8742.86	1861.12	6017.23	5085.67	4357.37	6763.13	7168.11	6868.3	5853.47	639.52	8187.44
5325.04	6453.14	6772.97	7181.22	6874.08	5804.37	988.22	4907.62	593.26	8742.86	1885.72	6018.87	5105.35	4336.05	6772.97	7181.22	6874.08	5804.37	563.19	8090.76
5341.44	6459.69	6787.73	7202.54	6874.08	5732.15	980.02	4915.82	599.78	8744.72	1902.12	6028.71	5128.31	4311.45	6787.73	7202.54	6874.08	5732.15	532.65	8050.05
5357.84	6467.89	6799.21	7215.66	6882.74	5688.82	968.54	4930.58	608.16	8744.72	1923.44	6043.46	5143.06	4296.7	6799.21	7215.66	6882.74	5688.82	512.3	8019.52
5389	6474.45	6809.05	7225.5	6897.19	5657.05	953.79	4946.98	617.47	8744.72	1933.27	6054.94	5159.46	4285.22	6809.05	7225.5	6897.19	5657.05	486.86	7983.9
5390.64	6474.45	6813.97	7233.7	6914.52	5613.72	945.59	4951.9	629.57	8743.79	1951.31	6072.98	5177.5	4272.1	6813.97	7233.7	6914.52	5613.72	461.41	7953.36
5444.75	6459.69	6822.17	7248.46	6940.52	5579.05	920.99	4978.13	630.5	8743.79	1957.87	6084.46	5193.9	4262.26	6822.17	7248.46	6940.52	5579.05	430.88	7907.57
5448.03	6458.06	6835.29	7263.21	6978.07	5535.72	907.87	4989.61	632.36	8741.93	1966.07	6099.22	5215.21	4258.98	6835.29	7263.21	6978.07	5535.72	390.17	7861.77
5448.03	6454.78	6848.4	7281.25	7001.18	5515.5	899.67	4996.17	637.01	8740.07	1977.55	6122.17	5256.21	4252.42	6848.4	7281.25	7001.18	5515.5	349.47	7805.79
5446.39	6449.86	6851.68	7287.81	7021.4	5503.95	886.55	5004.37	642.6	8737.28	1990.67	6146.77	5287.37	4247.5	6851.68	7287.81	7021.4	5503.95	318.93	7734.55
5439.83	6443.3	6868.08	7312.41	7044.51	5498.17	853.76	5019.13	644.46	8736.34	2000.51	6163.17	5302.12	4242.58	6868.08	7312.41	7044.51	5498.17	288.4	7658.23
5428.35	6423.62	6874.64	7323.89	7064.73	5498.17	832.44	5028.97	646.32	8736.34	2008.7	6182.85	5311.96	4232.74	6874.64	7323.89	7064.73	5498.17	268.05	7592.07
5423.43	6410.5	6879.56	7335.36	7090.72	5501.06	819.32	5032.25	666.8	8734.48	2010.34	6202.52	5318.52	4222.91	6879.56	7335.36	7090.72	5501.06	247.69	7531.01
5415.23	6392.46	6879.56	7358.32	7113.83	5512.62	802.93	5032.25	675.18	8734.48	2011.98	6227.12	5321.8	4209.79	6879.56	7358.32	7113.83	5512.62	242.6	7459.77
5413.59	6353.11	6877.92	7378	7142.72	5521.28	776.69	5032.25	680.76	8735.41	2013.62	6255	5321.8	4208.15	6877.92	7378	7142.72	5521.28	242.6	7413.97
5423.43	6320.31	6874.64	7394.4	7160.05	5527.06	752.09	5030.61	686.35	8739.14	2013.62	6264.83	5320.16	4203.23	6874.64	7394.4	7160.05	5527.06	252.78	7363.09
5444.75	6284.24	6869.72	7423.91	7162.94	5527.06	737.33	5030.61	691.93	8743.79	2018.54	6284.51	5318.52	4196.67	6869.72	7423.91	7162.94	5527.06	273.14	7286.76
5470.98	6261.28			7165.83	5521.28	724.22	5028.97	698.45	8749.38	2020.18	6297.63	5311.96	4186.83			7165.83	5521.28	283.31	7246.05
5480.82	6258			7171.61	5503.95	699.62	5028.97	704.03	8754.96	2026.74	6312.39	5310.32	4178.63			7171.61	5503.95	288.4	7225.69
5508.7	6256.36			7186.05	5469.29	681.58	5027.33	709.62	8758.69	2038.22	6323.87	5308.68	4163.87			7186.05	5469.29	293.49	7164.63
5536.58	6256.36			7194.72	5446.18	663.54	5025.69	717.07	8764.27	2048.06	6332.07	5308.68	4149.12			7194.72	5446.18	313.84	7108.66
5557.89	6258			7214.94	5425.96	645.51	5019.13	724.51	8771.72	2059.54	6340.26	5308.68	4142.56			7214.94	5425.96	339.29	7022.15
5595.61	6258			7240.93	5411.51	629.11	5014.21	731.03	8778.23	2077.58	6350.1	5310.32	4127.8			7240.93	5411.51	359.64	6945.82
5616.93	6258			7278.49	5397.07	612.71	5007.65	734.75	8781.03	2112.01	6366.5	5313.6	4113.04			7278.49	5397.07	369.82	6884.76
5638.24	6261.28			7310.26	5391.29	601.23	5001.09	742.2	8789.4	2136.61	6377.98	5318.52	4086.8			7310.26	5391.29	369.82	6828.78
5659.56	6267.84			7333.37	5391.29	588.11	4992.89	745.92	8794.06	2161.2	6392.74	5318.52	4068.77			7333.37	5391.29	369.82	6772.81
5687.44	6282.6			7353.59	5391.29	573.36	4981.41	753.37	8799.64	2180.88	6412.42	5316.88	4044.17			7353.59	5391.29	369.82	6727.01
5712.03	6292.44			7373.81	5399.96	568.44	4978.13	758.96	8805.23	2207.12	6438.65	5310.32	4026.13			7373.81	5399.96	369.82	6620.15
5726.79	6299			7391.14	5417.29	563.52	4973.22	760.82	8807.09	2215.32	6450.13	5310.32	4017.93			7391.14	5417.29	374.91	6584.53
5757.95	6318.67			7414.25	5437.51	558.6	4963.38	764.54	8808.95	2987.66	6535.4	5310.32	4001.53			7414.25	5437.51	390.17	6508.2
5771.07	6326.87			7428.7	5451.95	550.4	4950.26	771.06	8812.67	2997.49	6507.52	5311.96	3981.86			7428.7	5451.95	400.35	6467.49
5790.74	6328.51			7463.36	5483.73	545.48	4938.78	772.92	8814.54	2995.85	6515.72	5313.6	3973.66			7463.36	5483.73	405.44	6457.32
5795.66	6328.51			7506.69	5506.84	540.56	4930.58	775.71	8815.47	2986.02	6541.96	5318.52	3962.18			7506.69	5506.84	410.53	6457.32
5803.86	6323.59			7512.47	5506.84	534	4915.82	780.36	8818.26	2984.38	6546.88	5321.8	3952.34			7512.47	5506.84	410.53	6452.23
5813.7	6318.67					525.8	4902.7	784.09	8820.12	2967.98	6578.03	5330	3927.74					430.88	6426.78
5835.02	6312.11					520.88	4892.87	792.47	8825.71	2967.98	6589.51	5346.4	3919.55					441.06	6380.99
5848.14	6312.11					514.32	4881.39	796.19	8826.64	2967.98	6610.83	5390.67	3893.31					446.15	6319.92
5862.89	6313.75					506.12	4866.63	797.12	8826.64	2974.54	6630.51	5410.35	3881.83					435.97	6269.04
5887.49	6315.39					494.65	4850.23	798.05	8832.22	2977.82	6646.9	5444.78	3878.55					410.53	6177.44
5897.33	6315.39					486.45	4838.75	798.05	8833.15	2986.02	6679.7	5469.38	3880.19					400.35	6141.82
5912.09	6317.03					478.25	4825.63	798.05	8832.22	2994.21	6701.02	5492.34	3883.47					349.47	6055.32
5935.04	6325.23					466.77	4814.16	805.5	8835.95	3000.77	6722.33	5516.94	3885.11					334.2	6019.7
5961.28	6333.43					460.21	4807.6	810.15	8840.6	3000.77	6745.29	5549.73	3893.31					318.93	5968.81
5987.52	6344.91					455.29	4799.4	814.81	8844.32	2994.21	6774.81	5577.61	3904.79					288.4	5856.86
6015.39	6367.87					450.37	4794.48	821.32	8851.77	2989.3	6786.29	5613.68	3924.46					288.4	5805.97
6031.79	6377.71					438.89	4778.08	826.91	8857.36	2971.26	6802.68	5638.28	3937.58					288.4	5744.91
6076.07	6395.74					430.69	4773.16	829.7	8862.94	2958.14	6812.52	5661.24	3953.98					298.58	5658.41
6095.74	6430.18					424.14	4761.68	837.15	8873.18	2949.94	6820.72	5680.91	3978.58					313.84	5587.16
6095.74	6446.58					417.58	4755.12	839.94	8879.7	2946.66	6822.36	5698.95	4004.81					385.09	5480.3
6095.74	6471.17					409.38	4740.37	843.66	8897.38	2935.18	6827.28	5700.59	4016.29					415.62	5454.86
6089.18	6500.69					397.9	4722.33	849.25	8909.48	2922.06	6842.04	5700.59	4052.37					486.86	5393.8
6080.98	6528.57					389.7	4709.21	852.97	8916	2907.31	6842.04	5695.67	4083.52					573.36	5332.73
6069.51	6551.52					384.78	4696.09	862.28	8927.17	2894.19	6842.04	5687.47	4104.84					598.81	5317.47
6064.59	6563					376.58	4676.41	867.86	8934.62	2877.79	6842.04	5682.55	4116.32					644.6	5302.2
6064.59	6571.2					371.66	4655.1	874.38	8942.99	2859.75	6837.12	5661.24	4145.84					654.78	5302.2
6067.87	6579.4					368.38	4638.7	881.83	8951.37	2840.08	6832.2	5648.12	4160.59					736.2	5292.03
6087.54	6617.11					365.1	4623.94	890.21	8966.27	2820.4	6824	5623.52	4188.47					832.88	5281.85
6097.38	6640.07					365.1	4600.98	893	8973.71	2810.56	6819.08	5597.28	4222.91					843.06	5281.85
6108.86	6664.67					365.1	4574.75	896.72	8986.74	2777.76	6809.24	5564.49	4249.14					843.06	5276.76
6121.98	6695.82					365.1	4550.15	900.44	8997.91	2763.01	6809.24	5551.37	4258.98					843.06	5236.05
6125.26	6700.74					365.1	4538.67	903.24	9012.81	2735.13	6809.24	5518.57	4286.86					843.06	5200.43
6149.86	6723.7					361.82	4523.91			2725.29	6809.24	5510.38	4298.34					843.06	5159.72
6189.21	6745.02					360.18	4510.8			2708.89	6809.24	5510.38	4322.93					848.15	5073.22
6210.53	6763.06					358.54	4509.16			2681.02	6807.6	5515.3	4354.09					858.33	5027.42
6230.21	6779.45					350.35	4499.32			2671.18	6804.32	5525.13	4393.44					878.68	4976.53
6249.88	6784.37					345.43	4491.12			2656.42	6801.04	5533.33	4414.76					904.12	4915.47
6276.12	6787.65					340.51	4484.56			2631.82	6792.85	5548.09	4441					914.3	4895.11
6282.68	6790.93					330.67	4476.36			2612.15	6781.37	5571.05	4462.31					955.01	4834.05
6326.95	6792.57					327.39	4469.8			2607.23	6778.09	5582.53	4468.87					975.36	4813.7
6363.03	6794.21					317.55	4453.4			2592.47	6756.77	5608.76	4486.91					1000.81	4783.17
6385.98	6795.85					310.99	4440.29			2577.71	6737.09	5643.2	4498.39					1041.51	4747.55
6404.02	6797.49					306.07	4423.89			2576.07	6725.61	5648.12	4498.39					1056.78	4737.37
6431.9	6805.69					302.79	4410.77			2572.79	6691.18	5687.47	4493.47					1087.31	4711.93
6451.58	6817.17					302.79	4384.53			2572.79	6668.22	5726.83	4481.99					1107.67	4701.75
6484.37	6836.85					302.79	4373.05			2574.43	6645.26	5741.59	4473.79					1143.29	4681.39
6492.57	6843.4					302.79	4361.58			2576.07	6630.51	5764.54	4457.39					1199.26	4650.86
						302.79	4343.54			2580.99	6607.55	5795.7	4434.44					1219.62	4635.6
						304.43	4323.86			2592.47	6584.59	5802.26	4427.88					1224.7	4635.6
						306.07	4307.46			2605.59	6558.36	5805.54	4424.6					1234.88	4625.42
						306.07	4302.54			2615.42	6540.32	5805.54	4422.96					1250.15	4610.15
						306.07	4291.06			2623.62	6523.92	5807.18	4421.32					1280.68	4569.44
						306.07	4279.59			2630.18	6509.16	5815.38	4414.76					1285.77	4559.27
						306.07	4273.03			2638.38	6497.68	5821.93	4408.2					1290.86	4538.91
						301.15	4261.55			2651.5	6471.45	5826.85	4403.28					1301.03	4513.47
						297.87	4250.07			2651.5	6463.25	5826.85	4400					1321.39	4482.94
						288.03	4227.11			2653.14	6448.49	5830.13	4396.72					1331.57	4452.41
						281.47	4214			2658.06	6428.81	5833.41	4388.52					1341.74	4416.79
						276.56	4200.88			2664.62	6414.05	5836.69	4385.24					1377.36	4370.99
						273.28	4192.68			2677.74	6382.9	5841.61	4381.96					1392.63	4350.63
						265.08	4173			2689.22	6361.58	5848.17	4372.13					1412.98	4320.1
						263.44	4145.12			2703.97	6345.18	5856.37	4368.85					1448.6	4274.31
						263.44	4113.97			2720.37	6330.43	5872.77	4355.73					1474.05	4238.69
						265.08	4104.13			2736.77	6323.87	5895.73	4342.61					1535.11	4172.53
						271.64	4086.09			2756.45	6317.31	5915.4	4332.77					1555.46	4152.18
						284.75	4064.77			2774.48	6317.31	5928.52	4327.85					1601.26	4111.47
						294.59	4050.02			2789.24	6317.31	5948.2	4319.65					1657.24	4070.76
						310.99	4025.42			2804	6322.23	5954.76	4318.01					1697.94	4055.5
						322.47	4012.3			2817.12	6327.15	5966.24	4314.73					1789.54	4040.23
						335.59	4002.46			2830.24	6332.07	5987.55	4306.53					1845.51	4035.14
						343.79	3995.9			2874.51	6356.66	6026.91	4295.06					1876.05	4035.14
						356.9	3982.79			2885.99	6364.86	6054.78	4283.58					1906.58	4030.05
						371.66	3959.83			2913.87	6381.26	6079.38	4270.46					1932.02	4024.96
						374.94	3954.91			2935.18	6397.66	6115.46	4250.78					1957.46	4019.88
										2951.58	6415.69	6158.09	4231.1					1982.91	4019.88
										2964.7	6437.01	6208.92	4211.43					2013.44	4019.88
										2972.9	6453.41	6238.44	4203.23					2059.24	4019.88
										2977.82	6463.25							2105.03	4019.88
										2986.02	6476.37							2161.01	4019.88
										2987.66	6491.12							2176.27	4019.88
										2987.66	6515.72							2222.07	4004.61
										2987.66	6535.4							2262.78	3984.26
																		2308.58	3953.72
																		2354.37	3938.46
																		2400.17	3923.19
																		2481.59	3902.84
																		2598.63	3897.75
																		2649.51	3897.75
																		2695.31	3907.93
																		2771.64	3933.37
																		2822.53	3943.55
																		2878.5	3968.99
																		2939.56	3999.52
																		2970.09	4030.05
																		3005.72	4070.76
																		3046.42	4116.56
																		3082.04	4192.89
																		3107.49	4259.04
																		3143.11	4340.46
																		3219.44	4401.52
																		3295.77	4452.41
																		3372.09	4493.12
																		3433.16	4528.74
																		3519.66	4564.36
																		3580.73	4584.71
																		3646.88	4620.33
																		3677.41	4640.68
																		3728.3	4671.22
																		3779.18	4711.93
																		3804.63	4757.72
																		3830.07	4798.43

## Sheet: Fig. 4b-d 
Barcode	ROI_Membership	celltype	x_centroid	y_centroid	ABCC11	ACTA2	AGR3	ALDH1A3	APOC1	AQP1	BANK1	C15orf48	CD4	CD68	CD8A	CEACAM6	CXCR4	FASN	FOXA1	GATA3	GJB2	ITGAX	KRT15	KRT23	LRRC15	MMP12	MMP2	MYLK	MZB1	PECAM1	POSTN	SERPINA3	SFRP1	SFRP4	TACSTD2	TRAC	VWF
1	DCIS1A	DCIS_1	847.26	326.191	0	0	0	0	0	0	0	0	0	0	0	0	0	0	0	0	0	0	0	0	0	0	0	0	0	0	0	0	0	0	5	0	0
2	DCIS1A	DCIS_1	826.342	328.032	0	0	2	0	0	0	0	0	0	0	0	4	0	2	1	2	0	0	1	0	0	0	0	0	0	0	0	0	0	0	3	0	0
3	DCIS1A	Unlabeled	848.767	331.743	0	0	0	0	0	0	0	0	0	0	0	0	0	0	1	0	0	0	0	0	0	0	0	0	0	0	0	0	0	0	0	0	0
4	DCIS1A	Invasive_Tumor	824.228	334.253	0	0	0	0	0	0	0	0	0	0	0	0	0	0	0	0	0	0	0	0	0	0	0	0	0	0	0	0	0	0	0	0	0
5	DCIS1A	DCIS_1	841.358	332.243	0	0	0	0	0	0	1	0	0	1	0	1	0	0	1	1	0	0	2	0	0	0	0	0	0	0	0	0	0	0	1	0	0
6	DCIS1A	Unlabeled	848.022	336.574	0	0	1	0	0	0	0	0	0	0	0	0	0	0	1	0	0	0	0	0	0	0	0	0	0	0	0	0	0	0	0	0	0
7	DCIS1A	Unlabeled	835.285	338.136	0	0	0	0	0	0	0	0	0	0	0	0	0	0	0	0	0	0	0	0	0	0	0	0	0	0	0	0	0	0	0	0	0
8	DCIS1A	DCIS_1	828.726	341.712	0	1	1	0	0	0	0	0	0	0	0	1	0	0	0	0	0	0	0	0	0	0	0	0	0	0	0	2	0	0	0	0	0
9	DCIS1A	Macrophages_1	847.603	344.511	0	0	0	0	0	0	0	0	0	2	0	0	0	0	0	0	0	0	0	0	0	0	0	0	0	0	0	0	0	0	0	0	0
10	DCIS1A	Macrophages_1	838.765	345.307	0	0	0	0	0	0	0	1	1	5	0	0	0	0	0	0	0	6	0	0	0	0	0	0	0	0	0	0	0	0	0	0	0
11	DCIS1A	Macrophages_1	839.684	351.178	0	0	0	0	0	0	0	0	0	0	0	0	0	0	0	0	0	2	0	0	0	0	0	0	0	0	0	0	0	0	0	0	0
12	DCIS1A	Unlabeled	836.189	358.505	0	0	0	0	0	0	0	0	0	0	0	1	0	0	2	0	0	0	0	0	0	0	0	0	0	0	0	0	0	0	0	0	0
13	DCIS1A	DCIS_1	845.614	356.925	0	1	0	0	0	0	0	0	0	0	0	2	0	1	2	2	0	0	0	0	0	0	0	0	0	0	0	0	1	0	3	0	0
14	DCIS1A	DCIS_1	848.883	366.054	0	0	0	0	0	0	0	0	0	0	0	0	0	0	0	2	0	0	0	0	0	0	0	0	0	0	0	1	0	0	0	0	0
15	DCIS1A	DCIS_1	832.433	363.204	0	0	4	0	0	0	0	0	1	3	0	5	0	0	4	5	0	1	0	0	0	0	0	0	0	0	0	2	0	0	4	0	0
16	DCIS1A	Macrophages_1	822.417	371.748	0	0	0	0	0	0	1	1	0	1	0	0	0	1	1	0	0	0	0	0	0	0	0	0	0	0	0	0	0	0	1	0	0
17	DCIS1A	DCIS_1	833.046	371.032	0	0	0	0	0	0	0	0	0	0	0	2	0	0	0	1	0	0	0	0	0	1	0	0	0	0	0	1	0	0	0	0	0
18	DCIS1A	DCIS_1	849.215	373.96	0	1	0	0	0	0	0	0	1	0	0	0	0	0	0	0	0	0	0	0	0	0	0	0	0	0	0	1	0	0	1	0	0
19	DCIS1A	Invasive_Tumor	841.712	376.103	0	1	0	0	0	0	0	0	0	0	0	1	0	1	0	0	0	0	1	0	0	1	0	0	0	0	0	0	0	1	0	0	0
20	DCIS1A	Invasive_Tumor	832.795	379.91	0	0	0	0	0	0	0	1	0	0	0	0	0	0	0	0	0	0	0	0	0	1	0	0	0	0	0	0	0	0	1	0	0
21	DCIS1A	DCIS_1	842.06	384.01	0	0	0	0	0	0	0	0	0	0	0	2	0	0	0	0	0	0	0	0	0	0	0	1	0	0	0	0	0	0	0	0	0
22	DCIS1A	Invasive_Tumor	835.682	384.943	0	0	0	0	0	0	0	0	0	0	0	0	0	0	3	0	0	0	0	0	0	0	0	0	0	0	0	0	0	0	0	0	0
23	DCIS1A	Invasive_Tumor	825.283	411.021	0	0	0	0	0	0	0	0	0	0	0	0	0	0	0	0	0	0	0	0	0	0	0	0	0	0	0	0	0	0	2	0	0
24	DCIS1A	DCIS_1	831.991	414.522	0	0	0	0	0	0	0	0	0	0	0	0	0	0	1	0	0	0	0	0	0	0	0	0	0	0	0	0	0	0	1	0	0
25	DCIS1A	Unlabeled	840.849	415.708	0	0	0	0	0	0	0	0	0	0	0	0	0	0	0	0	0	0	0	0	0	0	0	0	0	0	0	0	0	0	0	0	0
26	DCIS1A	Stromal	824.881	418.109	0	0	0	0	0	0	0	0	0	0	0	1	0	0	0	0	0	1	0	0	0	0	0	0	0	0	1	1	0	0	0	0	0
27	DCIS1A	DCIS_1	841.136	423.046	0	0	0	0	0	0	0	0	0	0	0	3	0	0	0	1	0	0	0	0	0	1	0	0	0	0	0	0	0	0	0	0	0
28	DCIS1A	DCIS_1	829.196	425.288	0	0	0	0	0	0	0	0	0	0	0	1	0	0	0	1	0	0	1	0	0	0	0	0	0	0	1	0	0	0	0	0	0
29	DCIS1A	DCIS_1	827.011	432.354	0	0	0	0	0	0	0	1	0	4	0	2	1	0	1	2	0	0	1	0	0	1	0	0	0	0	1	0	0	0	4	0	0
30	DCIS1A	DCIS_1	844.837	433.986	0	0	0	0	0	0	0	1	0	0	0	0	0	0	1	1	0	0	0	0	0	0	0	0	0	0	0	1	0	0	0	0	0
31	DCIS1A	DCIS_1	834.93	448.594	0	1	0	0	1	0	0	1	0	1	0	0	0	0	0	1	0	0	0	0	0	0	0	0	0	0	0	0	0	0	2	0	1
32	DCIS1A	Macrophages_1	825.538	448.824	0	0	0	0	0	0	0	0	0	1	0	0	0	0	0	0	0	0	0	0	0	1	0	0	0	0	0	0	0	0	0	0	0
33	DCIS1A	Unlabeled	821.609	458.569	0	0	0	0	0	0	0	0	0	0	0	3	0	0	0	1	0	0	0	0	0	0	0	0	0	0	0	0	0	0	0	0	0
34	DCIS1A	Unlabeled	830.966	459.344	0	0	0	0	0	0	0	0	0	1	0	0	0	0	0	0	0	0	0	0	0	0	0	0	0	0	0	0	0	0	0	0	0
35	DCIS1A	Invasive_Tumor	835.46	461.151	0	0	0	0	0	0	0	0	0	0	0	0	0	0	0	0	0	0	0	0	0	0	0	0	0	0	0	0	0	0	0	0	0
36	DCIS1A	Unlabeled	842.53	456.887	0	0	0	0	0	0	0	0	0	0	0	0	0	0	0	0	0	0	0	0	0	0	0	0	0	0	0	0	0	0	1	0	0
37	DCIS1A	DCIS_2	827.279	463.311	0	0	0	0	0	0	0	0	0	0	0	1	0	0	0	0	0	0	0	0	1	0	0	0	0	0	0	0	0	0	0	0	0
38	DCIS1A	Unlabeled	826.52	468.622	0	0	0	0	0	0	0	0	0	0	0	0	0	0	0	0	0	0	0	0	0	0	0	0	0	0	0	0	0	1	0	0	0
39	DCIS1A	Unlabeled	818.829	471.203	0	0	0	2	0	0	1	0	0	0	0	1	0	1	0	1	0	0	0	0	0	0	0	0	0	0	0	0	0	0	1	0	0
40	DCIS1A	Unlabeled	831.173	469.475	0	0	0	0	0	0	0	0	0	0	0	0	0	0	0	0	0	0	0	0	0	0	0	0	0	0	0	0	0	0	0	0	0
41	DCIS1A	Invasive_Tumor	828.485	475.054	0	0	0	0	0	0	0	0	0	0	0	0	0	0	1	0	0	0	0	0	0	0	0	0	0	0	0	0	1	0	0	0	0
42	DCIS1A	Unlabeled	838.387	475.859	0	0	0	0	0	0	0	0	0	0	0	0	0	0	0	0	0	0	0	0	0	0	0	0	0	0	0	0	0	1	1	0	0
43	DCIS1A	Myoepi_ACTA2+	845.958	471.454	0	1	1	0	0	0	0	1	0	0	0	3	0	0	0	0	0	1	0	0	0	0	0	0	0	0	0	0	0	0	1	0	0
44	DCIS1A	DCIS_1	829.808	480.943	0	0	0	0	0	0	0	0	0	0	1	1	0	0	0	0	0	0	0	0	0	0	0	0	0	0	0	0	0	0	0	0	0
45	DCIS1A	Invasive_Tumor	845.459	484.546	0	0	0	0	0	0	0	0	0	2	0	0	0	1	0	0	1	0	0	0	0	0	0	0	0	0	0	0	0	0	0	0	0
46	DCIS1A	Unlabeled	837.564	484.414	0	0	0	0	0	0	0	1	0	0	0	0	0	0	0	1	0	0	0	0	0	0	0	0	0	0	0	0	0	0	0	0	0
47	DCIS1A	Macrophages_1	825.578	486.475	0	0	0	0	0	0	0	0	2	4	0	0	1	0	0	0	0	0	0	0	0	3	0	0	0	0	0	0	0	0	0	0	0
48	DCIS1A	Invasive_Tumor	827.129	387.99	0	0	0	0	0	0	0	0	0	0	0	0	0	0	0	0	0	0	0	0	0	0	0	0	0	0	0	0	0	0	0	0	0
49	DCIS1A	DCIS_1	850.163	383.847	0	0	0	0	0	0	0	0	0	0	0	1	0	0	3	0	0	0	0	0	0	0	0	0	0	0	0	0	0	0	0	0	0
50	DCIS1A	Unlabeled	843.335	395.233	0	0	0	0	0	0	0	0	0	0	0	0	0	0	0	0	0	0	0	0	0	0	0	0	0	0	0	0	0	0	0	0	0
51	DCIS1A	Unlabeled	841.428	389.97	1	0	0	0	0	0	0	0	1	0	0	1	0	0	0	0	0	0	0	0	0	0	0	0	0	0	0	0	0	0	0	0	0
52	DCIS1A	Invasive_Tumor	827.715	398.799	0	0	0	0	0	0	0	0	0	0	0	0	0	0	1	1	0	0	0	0	0	0	0	0	0	0	0	0	0	2	0	0	0
53	DCIS1A	DCIS_1	827.46	393.416	0	0	0	0	0	0	0	0	0	0	0	1	0	0	0	0	0	0	0	0	0	0	0	0	0	0	0	0	0	0	0	0	0
54	DCIS1A	Unlabeled	839.626	395.22	1	0	0	0	0	0	0	0	0	0	0	1	0	0	0	0	0	0	0	0	0	0	0	0	0	0	0	0	0	0	0	0	0
55	DCIS1A	Unlabeled	835.574	395.424	0	0	0	0	0	0	0	0	0	0	0	3	0	0	0	0	0	0	0	0	0	0	0	0	0	0	0	0	0	0	0	0	0
56	DCIS1A	Macrophages_1	837.394	401.552	0	0	0	0	0	0	0	2	0	0	0	0	0	0	0	0	0	1	0	0	0	0	0	0	0	0	0	0	0	0	1	0	0
57	DCIS1A	DCIS_1	848.923	399.356	0	0	1	1	0	0	0	0	1	0	0	2	0	1	3	0	0	1	0	0	0	0	1	0	0	0	0	0	1	1	2	0	0
58	DCIS1A	Unlabeled	835.144	389.692	0	0	0	0	0	0	0	0	0	0	0	1	0	0	0	0	0	0	0	0	0	0	0	0	0	0	0	0	0	0	0	0	0
59	DCIS1A	DCIS_2	833.558	423.416	0	0	0	0	0	0	0	0	0	0	0	1	0	2	0	0	0	0	0	0	0	0	0	0	0	0	0	0	0	0	2	0	0
60	DCIS1A	Unlabeled	837.429	417.698	0	0	0	0	0	0	0	0	0	0	0	0	0	0	0	0	0	0	0	0	0	0	0	0	0	0	0	0	0	0	0	0	0
61	DCIS1A	Invasive_Tumor	823.64	404.958	0	1	0	0	0	0	0	0	0	0	0	0	0	0	0	0	0	0	0	0	0	1	0	0	0	0	0	0	0	0	1	0	0
62	DCIS1A	Unlabeled	834.549	408.635	0	0	0	0	0	0	0	0	0	0	0	0	0	0	0	0	0	0	0	0	0	0	0	0	0	0	0	0	0	0	0	0	0
63	DCIS1A	Unlabeled	832.319	404.44	0	0	0	0	0	0	0	0	0	0	0	1	0	1	0	0	0	0	0	0	0	0	0	0	0	0	0	0	0	0	0	0	0
64	DCIS1A	Unlabeled	837.641	410.736	0	0	0	0	0	0	0	1	0	0	0	0	0	0	0	0	0	0	0	0	0	0	0	0	0	0	0	0	0	0	0	0	0
65	DCIS1A	DCIS_1	847.085	411.616	0	0	0	0	0	0	0	0	0	0	0	1	0	0	0	0	0	0	0	0	0	0	0	0	0	0	0	0	0	0	1	0	2
66	DCIS1A	Invasive_Tumor	824.036	351.492	1	1	0	0	0	0	0	0	0	1	0	0	0	1	2	1	0	0	1	0	0	0	0	0	0	0	0	0	0	0	0	0	0
67	DCIS1A	CD8+_T_Cells	817.459	6.09996	0	0	0	0	0	0	0	0	0	0	1	0	0	0	1	0	0	0	0	0	0	0	0	0	0	0	0	0	2	0	0	0	0
68	DCIS1A	Invasive_Tumor	828.997	148.561	6	0	0	0	0	0	0	0	0	0	0	1	0	5	12	6	0	0	0	0	0	0	0	0	0	0	0	0	0	0	15	0	0
69	DCIS1A	DCIS_1	849.885	311.871	6	0	0	0	0	0	0	0	0	0	0	7	0	3	6	3	0	0	1	0	0	0	0	0	0	0	0	1	0	0	29	0	0
70	DCIS1A	Myoepi_ACTA2+	806.524	15.4878	0	7	0	0	0	1	0	0	0	0	0	0	0	0	0	2	0	0	1	0	0	0	0	5	0	0	0	3	2	0	1	0	0
71	DCIS1A	Myoepi_ACTA2+	821.93	22.8814	0	4	0	0	0	0	0	0	0	0	0	0	0	1	3	6	0	0	1	0	0	0	0	1	0	0	0	0	4	0	5	0	0
72	DCIS1A	Myoepi_ACTA2+	810.035	25.0086	0	1	0	0	0	0	0	0	0	0	0	0	0	0	4	1	0	0	2	0	0	0	0	1	0	0	0	3	0	0	6	0	0
73	DCIS1A	Endothelial	829.107	12.3448	2	1	0	0	0	7	0	0	0	0	0	0	0	0	0	0	0	0	0	0	0	0	1	1	0	1	2	1	0	0	0	0	4
74	DCIS1A	Stromal	842.841	16.5411	0	14	0	3	0	0	0	0	2	0	0	0	0	0	1	0	0	0	0	0	2	0	2	3	0	0	10	0	1	0	1	0	0
75	DCIS1A	DCIS_1	830.097	28.9162	0	0	1	0	0	0	0	0	0	3	0	4	0	6	5	5	0	0	1	0	0	0	0	0	1	0	0	5	0	0	6	0	0
76	DCIS1A	Myoepi_ACTA2+	846.121	28.9785	0	2	0	0	1	0	0	0	1	1	0	0	0	0	2	0	0	0	2	0	0	0	0	3	0	1	0	6	2	0	1	0	0
77	DCIS1A	DCIS_1	822.259	43.1729	2	0	1	0	0	0	0	0	0	0	0	4	0	3	4	1	0	0	0	0	0	0	0	0	0	0	0	1	0	0	3	0	0
78	DCIS1A	DCIS_1	837.312	39.8558	6	0	1	0	0	0	0	0	0	0	0	4	0	1	9	2	0	0	0	0	0	0	0	0	0	0	0	1	0	0	4	0	0
79	DCIS1A	Invasive_Tumor	846.159	42.8229	0	0	0	0	0	0	0	0	0	0	0	3	0	3	3	2	0	0	0	0	0	0	0	0	0	0	0	0	0	0	4	0	0
80	DCIS1A	Invasive_Tumor	840.015	50.1538	0	1	0	0	0	0	0	0	0	0	0	0	0	2	3	2	0	0	0	0	0	0	0	0	0	0	0	1	0	0	0	0	0
81	DCIS1A	DCIS_1	851.683	45.7423	0	0	2	0	0	0	0	0	0	0	0	0	2	0	5	7	0	0	0	0	0	0	0	0	0	0	0	0	0	0	4	0	0
82	DCIS1A	Invasive_Tumor	828.28	47.3354	0	1	0	0	0	0	0	0	0	0	0	0	0	0	4	2	0	0	0	0	0	0	0	0	0	0	0	3	0	0	4	0	0
83	DCIS1A	Invasive_Tumor	832.541	52.4259	0	0	0	0	0	0	0	0	0	0	0	0	0	1	12	2	0	0	0	0	0	0	0	0	0	0	0	0	0	0	3	0	0
84	DCIS1A	DCIS_1	854.313	56.0208	3	0	1	0	0	0	0	0	0	0	1	1	0	5	7	8	0	0	0	0	0	0	0	0	0	0	0	6	0	0	3	0	0
85	DCIS1A	DCIS_1	828.944	58.0102	1	1	2	0	0	0	0	0	0	0	0	1	0	1	6	6	0	0	0	0	0	0	0	0	0	0	0	0	0	0	4	0	0
86	DCIS1A	DCIS_1	840.698	59.0138	2	0	0	0	0	0	0	0	0	0	0	0	0	1	2	4	0	0	0	0	0	0	0	0	0	0	0	2	0	0	5	0	0
87	DCIS1A	DCIS_1	821.902	63.9759	0	0	3	0	0	0	0	0	0	0	0	1	0	1	3	4	0	0	0	0	0	0	0	0	0	0	0	0	0	0	4	0	0
88	DCIS1A	DCIS_1	847.235	61.4822	0	0	0	0	0	0	0	0	0	0	0	2	0	2	3	0	0	0	0	0	0	0	0	0	0	0	0	0	0	0	0	0	0
89	DCIS1A	Invasive_Tumor	829.22	64.1637	0	0	0	0	0	0	0	0	0	0	0	0	0	2	2	2	0	0	0	0	0	0	0	0	0	0	0	0	0	0	1	0	0
90	DCIS1A	Invasive_Tumor	834.786	67.7212	0	0	2	0	0	0	0	0	0	0	0	0	0	5	10	4	0	0	0	0	0	0	0	0	0	0	0	1	0	0	9	0	0
91	DCIS1A	Invasive_Tumor	825.277	74.7482	1	1	0	0	0	0	0	0	0	0	0	1	0	3	8	6	0	0	0	0	0	0	0	0	0	0	2	2	0	0	3	0	0
92	DCIS1A	DCIS_1	848.99	74.8944	5	2	3	0	0	0	0	0	0	0	0	3	0	1	5	5	0	0	0	0	0	0	0	0	0	0	0	1	0	0	5	0	0
93	DCIS1A	DCIS_1	839.692	74.2157	1	1	0	0	0	2	0	0	0	0	0	0	0	0	3	4	0	0	0	0	0	0	1	0	0	0	0	3	0	0	3	0	0
94	DCIS1A	DCIS_1	832.484	77.7438	2	0	0	0	0	0	0	0	0	0	0	2	0	1	0	7	0	0	0	0	0	0	0	0	1	0	0	0	0	1	5	0	0
95	DCIS1A	DCIS_1	840.872	83.2078	2	1	2	0	0	0	0	0	0	0	0	2	0	5	3	5	0	0	0	0	0	0	0	0	0	0	0	0	0	0	4	0	0
96	DCIS1A	DCIS_1	821.101	208.719	1	0	3	0	0	0	0	0	0	0	0	2	0	3	8	1	0	0	1	1	0	0	0	1	1	0	0	7	0	0	18	0	0
97	DCIS1A	Invasive_Tumor	841.761	90.8822	0	0	0	0	0	0	0	0	0	0	0	2	0	4	3	6	0	0	0	0	0	0	0	0	0	0	0	0	0	0	4	0	0
98	DCIS1A	Invasive_Tumor	849.89	91.4466	0	0	1	0	0	0	0	0	0	0	0	0	0	2	5	2	0	0	0	0	0	0	0	0	0	0	0	1	0	0	1	0	0
99	DCIS1A	Invasive_Tumor	831.33	100.588	3	0	0	0	0	0	0	0	0	0	0	0	0	2	2	3	0	0	0	0	0	0	0	0	0	0	0	2	0	0	5	0	0
100	DCIS1A	Invasive_Tumor	844.084	99.3748	1	0	0	0	0	0	0	0	0	0	0	2	0	4	4	4	0	0	0	0	0	0	0	0	0	0	0	2	0	0	1	0	0
101	DCIS1A	DCIS_1	838.801	105.428	2	1	3	0	0	0	0	0	0	0	0	2	0	4	6	5	0	0	0	0	0	0	0	0	0	0	0	1	0	0	9	0	0
102	DCIS1A	Invasive_Tumor	849.952	101.655	1	0	0	0	0	0	0	0	0	0	0	0	0	4	3	5	0	0	0	0	0	0	0	0	0	0	0	0	0	0	5	0	0
103	DCIS1A	DCIS_1	825.269	104.588	0	0	0	0	0	0	0	0	0	0	0	4	0	1	5	0	0	0	1	0	0	0	0	0	0	0	0	4	0	0	3	0	0
104	DCIS1A	Invasive_Tumor	831.093	113.562	1	0	1	0	0	0	0	0	0	0	0	0	0	1	7	1	0	0	0	0	0	0	0	0	0	0	0	0	0	0	7	0	0
105	DCIS1A	DCIS_1	823.688	115.121	1	0	1	0	0	0	0	0	0	0	0	2	0	2	3	6	0	0	0	0	0	0	0	0	0	0	0	1	0	0	13	0	0
106	DCIS1A	DCIS_1	833.997	316.527	0	0	0	0	0	0	0	0	0	0	0	6	0	1	2	3	0	0	2	0	0	0	0	0	0	0	2	1	0	0	18	0	0
107	DCIS1A	DCIS_1	846.779	114.95	4	4	2	0	0	0	0	0	0	0	1	2	0	8	14	11	0	0	0	0	0	0	0	0	0	0	0	2	0	0	25	0	0
108	DCIS1A	DCIS_1	837.459	127.009	1	0	0	0	0	0	0	0	0	0	0	4	0	1	6	2	0	0	0	0	0	0	0	0	0	0	0	0	0	0	9	0	0
109	DCIS1A	DCIS_1	829.527	123.457	1	0	2	0	0	0	0	0	0	0	0	0	0	2	6	3	0	0	0	0	0	0	0	1	0	0	0	0	0	0	10	0	0
110	DCIS1A	Invasive_Tumor	852.554	126.48	0	0	0	0	0	0	0	0	0	0	0	1	0	2	6	1	0	0	0	0	0	0	0	0	0	0	0	0	0	0	8	0	0
111	DCIS1A	DCIS_1	844.75	125.287	2	1	1	0	0	0	0	0	0	0	0	3	0	3	6	5	0	0	0	0	0	0	0	0	0	0	0	1	0	0	14	0	0
112	DCIS1A	DCIS_1	845.358	135.01	0	1	1	0	0	0	0	0	0	0	0	5	0	6	9	3	0	0	0	0	0	0	0	0	0	0	0	1	0	0	9	0	0
113	DCIS1A	DCIS_1	842.827	319.326	1	1	0	0	0	0	0	0	1	0	0	6	0	1	6	3	0	0	1	0	0	0	0	0	2	0	0	0	0	0	41	0	0
114	DCIS1A	DCIS_1	833.265	134.415	2	1	1	0	0	0	0	0	0	0	0	7	0	3	4	0	0	0	0	0	0	0	0	0	0	0	0	0	0	0	10	0	0
115	DCIS1A	Invasive_Tumor	825.814	137.752	5	0	0	0	0	0	0	0	0	0	0	2	0	6	10	3	0	0	0	0	0	0	0	0	0	0	0	0	0	0	12	0	0
116	DCIS1A	Invasive_Tumor	841.099	142.592	1	0	1	0	0	0	0	0	0	0	0	0	0	7	9	7	0	0	0	0	0	0	0	0	0	0	0	0	0	0	5	0	0
117	DCIS1A	DCIS_1	820.252	316.207	0	0	1	0	0	0	0	0	0	1	0	5	0	2	4	1	0	0	0	0	0	0	0	0	0	0	0	0	0	0	8	0	0
118	DCIS1A	Invasive_Tumor	845.826	148.951	0	0	0	0	0	0	0	0	0	0	0	0	0	7	4	2	0	0	0	0	0	0	0	0	0	0	0	0	0	0	2	0	0
119	DCIS1A	DCIS_1	837.101	152.303	4	0	2	0	0	0	0	0	0	0	0	3	0	7	7	9	0	0	1	0	0	0	0	0	0	0	0	0	0	0	16	0	0
120	DCIS1A	Invasive_Tumor	851.703	155.004	5	0	3	1	0	0	0	0	0	0	0	2	1	7	16	8	0	0	0	0	0	0	0	0	0	0	0	0	0	0	9	0	0
121	DCIS1A	Invasive_Tumor	835.495	159.571	5	0	0	0	0	0	0	0	0	0	0	1	0	11	16	8	0	0	1	0	0	0	0	0	0	0	1	0	0	0	12	0	0
122	DCIS1A	Invasive_Tumor	830.808	168.684	5	1	2	0	0	0	0	0	0	0	0	1	0	4	7	7	0	0	2	0	0	0	0	0	0	0	0	0	0	0	12	0	0
123	DCIS1A	DCIS_1	848.514	169.995	2	0	1	0	0	0	0	0	0	0	0	2	0	1	8	3	0	0	0	0	0	0	0	0	0	0	0	0	0	0	5	0	0
124	DCIS1A	DCIS_1	818.699	159.608	4	0	4	0	0	0	0	0	0	1	0	11	0	12	13	11	0	0	0	0	0	0	0	0	0	0	0	0	0	0	28	0	0
125	DCIS1A	Invasive_Tumor	842.397	168.122	0	0	1	0	0	0	0	0	0	0	0	0	0	2	8	8	0	0	0	0	0	0	0	0	0	0	0	0	0	0	5	0	0
126	DCIS1A	DCIS_1	820.853	181.858	6	1	2	0	0	0	0	0	0	0	0	10	1	12	6	6	0	0	0	0	0	0	0	0	1	0	0	0	0	0	13	0	0
127	DCIS1A	Invasive_Tumor	835.457	174.958	5	1	1	0	0	0	0	0	0	0	0	3	0	9	9	7	0	0	0	0	0	0	0	0	1	0	0	2	1	0	4	0	0
128	DCIS1A	DCIS_1	833.814	186.858	0	0	4	0	0	0	0	0	0	0	0	3	0	0	2	0	0	0	0	0	0	0	0	0	0	0	0	2	0	0	1	0	0
129	DCIS1A	DCIS_1	836.656	181.651	2	0	1	0	0	0	0	0	0	0	0	0	0	3	8	6	0	0	0	0	0	0	0	0	0	0	0	1	0	0	8	0	0
130	DCIS1A	DCIS_1	827.418	192.413	2	1	1	0	0	0	0	0	0	0	0	7	0	2	10	2	0	0	0	0	0	0	0	0	1	0	0	2	0	0	19	0	0
131	DCIS1A	DCIS_1	847.341	182.465	2	1	4	0	0	0	0	0	0	0	0	3	0	7	12	9	0	0	0	0	0	0	0	0	0	0	0	3	1	0	8	0	0
132	DCIS1A	Invasive_Tumor	838.021	191.243	0	0	1	0	0	0	0	0	0	0	0	0	0	2	3	1	0	0	0	0	0	0	0	0	0	0	0	2	0	0	0	0	0
133	DCIS1A	Invasive_Tumor	845.878	196.653	4	0	3	0	0	0	0	0	0	0	0	0	0	7	19	17	0	0	0	0	0	0	0	0	1	0	0	2	0	0	21	0	0
134	DCIS1A	DCIS_1	827.996	203.054	4	0	0	0	0	0	0	0	0	0	0	8	0	13	11	10	0	0	0	0	0	0	0	0	0	0	0	6	0	0	12	0	0
135	DCIS1A	Invasive_Tumor	841.162	210.261	1	1	0	0	0	0	0	0	0	0	0	4	0	4	5	6	0	0	0	0	0	0	0	4	0	0	0	0	0	0	10	0	0
136	DCIS1A	Myoepi_ACTA2+	847.149	218.174	0	2	0	0	0	0	0	0	0	0	0	1	0	0	1	2	0	0	1	0	0	0	0	7	0	0	0	2	3	0	4	0	0
137	DCIS1A	Myoepi_ACTA2+	820.216	217.267	0	1	0	0	0	0	0	1	0	0	0	0	0	3	4	4	0	0	4	4	0	0	0	14	0	0	0	8	4	0	18	0	0
138	DCIS1A	DCIS_1	836.55	219.437	3	1	0	0	0	0	0	0	0	1	0	9	0	2	2	7	0	0	0	0	0	0	0	2	0	0	0	3	3	0	21	0	0
139	DCIS1A	Myoepi_ACTA2+	827.562	222.316	0	5	0	0	0	1	0	1	0	0	0	2	0	1	2	3	0	0	3	0	0	0	0	9	0	0	0	13	6	0	15	0	0
140	DCIS1A	DCIS_1	839.209	229.251	1	4	1	0	0	0	0	0	0	0	0	8	0	4	11	5	0	0	2	0	0	0	0	3	0	0	0	2	1	0	14	0	0
141	DCIS1A	DCIS_1	828.578	232.413	0	0	0	0	0	0	0	0	0	2	0	9	1	2	2	3	0	0	2	0	0	0	0	0	1	0	0	3	0	0	15	0	0
142	DCIS1A	Myoepi_ACTA2+	851.302	229.548	0	6	0	1	0	1	0	0	0	0	0	6	0	4	5	6	0	0	6	0	0	0	0	14	0	0	0	2	0	0	21	0	0
143	DCIS1A	Macrophages_1	819.882	233.16	1	0	0	0	0	0	0	1	3	5	0	2	2	2	1	1	0	1	0	0	0	0	0	0	0	0	0	0	0	0	7	0	0
144	DCIS1A	DCIS_1	847.376	241.428	0	0	4	0	0	0	0	0	0	1	1	21	1	8	17	4	0	0	4	0	0	0	0	2	0	0	0	3	0	1	52	0	0
145	DCIS1A	DCIS_1	834.371	245.027	3	2	1	0	0	0	0	0	0	0	0	16	0	5	6	1	0	0	4	1	0	0	0	0	0	0	0	1	0	0	35	0	1
146	DCIS1A	DCIS_1	821.481	248.67	1	3	1	0	0	0	0	0	0	0	0	8	0	9	13	6	0	0	0	0	0	0	0	0	0	0	0	0	0	0	17	0	0
147	DCIS1A	DCIS_1	835.392	254.242	0	0	0	0	0	0	0	0	0	0	0	3	0	6	4	6	0	0	0	0	0	0	0	0	0	0	0	2	0	0	12	0	0
148	DCIS1A	DCIS_1	828.099	261.514	8	0	3	0	0	0	0	0	0	0	0	25	0	10	13	9	0	0	1	0	0	0	0	0	0	0	1	4	0	0	47	0	0
149	DCIS1A	DCIS_1	843.664	263.138	0	0	0	0	0	0	0	0	0	0	0	1	0	0	2	0	0	0	0	0	0	0	0	0	0	0	0	2	0	0	3	0	1
150	DCIS1A	Invasive_Tumor	838.184	268.623	1	0	1	0	0	0	0	0	0	0	0	5	0	3	7	6	0	0	0	0	0	0	0	0	0	0	0	0	0	0	8	0	0
151	DCIS1A	DCIS_1	820.782	275.578	0	0	3	0	0	0	0	0	0	0	0	3	0	7	17	7	0	0	1	0	0	1	0	0	0	0	0	13	0	0	20	0	0
152	DCIS1A	DCIS_1	829.129	281.318	2	0	0	0	0	0	0	0	0	0	0	5	0	0	11	2	0	0	2	0	0	0	0	0	0	0	0	1	0	0	19	0	0
153	DCIS1A	DCIS_1	836.787	283.624	5	0	1	0	0	0	0	0	0	1	0	2	0	5	11	1	0	0	0	0	0	0	0	0	0	0	0	1	0	0	32	0	0
154	DCIS1A	DCIS_1	845.695	283.901	1	2	1	0	0	0	0	0	0	1	1	2	0	12	9	4	0	0	0	0	0	0	0	0	0	0	0	1	0	0	35	0	0
155	DCIS1A	DCIS_1	821.272	289.418	3	0	2	0	0	0	0	0	0	0	0	9	0	5	9	5	0	1	3	0	0	0	0	0	0	0	0	0	0	0	29	0	0
156	DCIS1A	Invasive_Tumor	848.766	296.449	0	1	0	0	0	0	0	0	0	0	0	1	0	3	0	0	0	0	1	0	0	0	0	0	0	0	0	0	0	0	11	0	0
157	DCIS1A	DCIS_1	829.302	295.711	0	0	1	0	0	0	0	0	0	0	0	4	0	5	7	0	0	0	1	0	0	0	0	0	0	0	0	3	0	0	16	0	0
158	DCIS1A	DCIS_1	839.502	300.512	2	1	0	0	0	0	0	0	0	0	1	7	0	4	6	3	1	0	0	0	0	0	0	0	0	0	0	0	0	0	23	0	0
159	DCIS1A	DCIS_1	828.425	307.864	3	0	0	0	0	0	0	0	0	0	0	9	0	5	8	6	0	0	6	0	0	0	0	0	0	0	0	0	0	0	32	0	0
160	DCIS1A	DCIS_1	830.705	88.1175	0	1	2	0	0	0	0	0	0	0	0	2	0	2	8	3	0	0	1	0	0	0	0	0	0	0	0	5	0	0	14	0	0
161	DCIS1A	DCIS_1	594.479	872.888	0	1	1	0	0	0	0	0	0	0	0	8	1	1	11	7	0	0	0	0	0	0	0	0	0	0	0	10	0	0	12	0	0
162	DCIS1A	DCIS_1	525.859	863.892	3	1	1	0	0	0	0	1	0	0	0	4	1	6	17	22	0	1	0	0	0	0	0	1	0	0	0	7	0	0	22	0	0
163	DCIS1A	Myoepi_ACTA2+	486.679	856.345	0	5	1	0	0	0	0	2	3	2	1	2	0	1	6	14	0	1	1	0	0	0	0	7	0	3	0	2	3	0	7	0	0
164	DCIS1A	Macrophages_1	536.324	846.478	0	0	0	0	1	0	0	3	0	7	0	1	1	1	0	1	0	9	0	0	0	1	0	0	0	0	1	0	0	0	0	0	0
165	DCIS1A	DCIS_1	503.446	863.348	1	2	2	0	1	0	0	0	0	0	1	8	2	5	19	19	0	0	0	0	0	0	0	0	0	0	0	17	0	0	31	0	0
166	DCIS1A	Endothelial	461.339	843.52	0	3	0	0	0	4	0	0	1	1	0	0	0	0	0	0	0	0	0	0	0	0	0	1	0	7	0	0	0	0	0	0	1
167	DCIS1A	DCIS_1	504.43	853.529	2	2	0	0	0	0	0	0	0	0	0	14	0	3	21	12	0	0	1	0	0	0	1	1	1	0	1	25	0	0	26	0	0
168	DCIS1A	Macrophages_1	532.556	855.767	0	1	0	0	1	0	0	1	1	1	0	0	0	0	1	1	0	3	0	0	0	3	0	0	0	0	0	0	0	0	0	0	0
169	DCIS1A	Stromal	467.386	857.84	0	5	0	0	0	3	0	0	2	4	2	0	0	0	2	0	0	0	0	0	0	0	0	0	0	3	6	1	0	0	0	0	2
170	DCIS1A	DCIS_1	526.543	845.075	0	0	2	0	1	0	1	0	2	1	0	1	0	0	7	8	0	1	0	0	0	1	0	0	0	0	0	3	0	0	1	0	0
171	DCIS1A	Invasive_Tumor	744.248	868.185	0	0	0	0	0	1	0	0	0	0	0	5	0	3	4	9	0	0	0	0	0	0	0	0	0	0	0	0	0	0	13	0	0
172	DCIS1A	Endothelial	459.464	870.6	2	3	0	2	0	13	0	0	0	1	0	1	0	1	0	1	0	0	0	0	1	0	1	3	2	4	7	2	0	0	1	0	4
173	DCIS1A	Myoepi_ACTA2+	486.498	840.511	0	13	0	0	0	0	0	0	1	3	0	0	0	0	1	3	0	0	2	0	0	0	0	11	0	0	4	6	4	0	9	1	0
174	DCIS1A	DCIS_1	498.129	846.91	0	0	2	0	0	0	0	0	1	0	0	1	0	5	3	5	0	1	0	0	0	0	0	0	0	1	0	7	0	0	13	0	0
175	DCIS1A	Endothelial	474.962	847.762	0	1	0	0	0	5	0	0	0	1	4	0	5	0	0	0	0	0	0	0	0	0	0	0	0	5	3	0	0	0	0	2	4
176	DCIS1A	DCIS_1	541.967	840.91	0	0	0	0	0	0	0	0	0	0	0	1	0	0	0	2	0	0	0	0	0	0	0	0	0	0	0	0	0	0	2	0	0
177	DCIS1A	Myoepi_ACTA2+	484.795	869.213	2	14	2	0	0	2	0	0	0	0	0	2	0	3	7	18	0	0	1	0	0	0	0	10	0	0	1	23	8	0	9	0	0
178	DCIS1A	DCIS_1	582.581	853.498	2	0	0	0	0	0	0	0	0	2	0	18	0	6	15	23	0	0	0	0	0	0	0	0	0	0	0	2	0	0	45	0	0
179	DCIS1A	Unlabeled	545.798	846.394	0	0	0	0	0	0	0	0	0	0	0	0	0	0	0	0	0	0	0	0	0	0	0	0	0	0	0	0	0	0	0	0	0
180	DCIS1A	DCIS_1	771.792	858.403	0	0	0	0	0	0	0	0	0	0	0	2	0	1	2	6	0	0	0	0	0	0	0	0	0	0	0	2	0	0	7	0	0
181	DCIS1A	Unlabeled	553.692	847.924	0	0	0	0	0	0	0	0	0	0	0	0	0	0	0	0	0	0	0	0	0	0	0	0	0	0	0	0	0	0	0	0	0
182	DCIS1A	DCIS_1	704.68	847.881	0	0	0	0	0	0	0	0	0	0	0	2	0	5	5	3	0	0	0	0	0	0	0	0	0	0	0	7	0	0	4	0	0
183	DCIS1A	Macrophages_1	560.429	848.766	0	0	0	0	0	1	0	0	0	2	0	0	0	0	0	0	0	0	0	0	0	1	0	0	0	0	0	1	0	0	0	0	0
184	DCIS1A	DCIS_1	610.077	864.032	0	2	0	0	0	0	0	0	0	0	0	6	0	1	2	4	0	0	3	0	0	0	0	0	0	0	0	1	0	0	6	0	0
185	DCIS1A	Invasive_Tumor	766.362	843.259	0	0	1	0	0	0	0	0	0	0	0	0	0	0	7	6	0	0	0	0	0	0	0	0	0	0	0	1	0	0	0	0	0
186	DCIS1A	DCIS_1	614.262	857.566	0	1	1	0	0	0	0	0	0	0	0	8	0	2	10	11	0	0	0	0	1	0	0	0	0	0	0	6	0	0	6	1	0
187	DCIS1A	Macrophages_1	554.233	838.571	0	1	0	0	2	0	0	0	0	1	0	0	0	1	0	0	0	0	0	0	0	0	0	0	0	0	0	0	0	0	0	0	0
188	DCIS1A	Macrophages_1	575.683	845.416	0	0	0	0	2	0	0	0	3	7	0	1	7	0	0	4	0	8	0	0	0	0	1	1	1	2	0	0	0	0	2	0	0
189	DCIS1A	Invasive_Tumor	556.531	863.358	1	0	0	0	0	0	0	0	0	0	1	0	0	0	0	1	0	0	0	0	0	0	0	0	0	0	0	0	1	0	2	0	0
190	DCIS1A	Unlabeled	548.675	850.061	0	0	0	0	0	0	0	0	0	0	0	0	0	0	0	0	0	0	0	0	0	0	0	0	0	0	0	0	0	0	1	0	0
191	DCIS1A	Macrophages_1	563.439	842.823	0	0	0	0	0	0	0	0	0	0	0	0	1	0	0	0	0	1	0	0	0	0	0	0	0	0	0	0	0	0	0	0	0
192	DCIS1A	Macrophages_1	545.912	856.52	1	0	0	0	0	0	0	1	1	2	0	0	1	0	0	1	0	0	0	0	0	1	0	0	0	0	0	0	0	0	0	0	0
193	DCIS1A	DCIS_1	579.917	867.181	0	0	0	0	0	0	0	0	0	0	0	5	1	3	10	16	0	0	0	0	0	0	0	1	0	0	0	2	0	0	11	0	0
194	DCIS1A	Unlabeled	551.948	844.523	0	0	0	0	0	0	0	0	0	0	0	0	0	0	0	0	0	0	0	0	0	0	0	0	0	0	0	0	0	0	0	0	0
195	DCIS1A	DCIS_1	602.993	866.014	0	0	4	0	0	0	0	0	0	0	0	1	1	1	8	10	0	0	0	0	0	0	1	0	0	0	0	2	0	0	7	0	1
196	DCIS1A	Invasive_Tumor	554.456	853.692	0	0	0	0	0	0	0	0	0	0	0	0	0	1	1	1	0	0	0	0	0	0	0	0	0	0	0	0	0	0	0	0	0
197	DCIS1A	DCIS_1	771.624	869.52	1	0	0	0	0	0	0	0	0	0	0	2	0	11	5	9	0	0	0	0	0	0	0	0	1	0	0	4	0	0	5	0	0
198	DCIS1A	DCIS_1	568.766	870.813	2	0	0	0	0	0	0	0	0	0	0	10	2	3	7	9	0	0	0	0	0	0	0	0	0	0	0	7	0	0	16	0	0
199	DCIS1A	DCIS_1	597.687	853.541	0	4	2	0	0	0	0	0	0	0	0	9	0	2	7	10	0	0	0	0	0	0	0	0	0	0	0	1	0	0	14	0	0
200	DCIS1A	DCIS_2	558.507	870.124	0	1	0	0	0	0	0	0	0	0	0	0	0	0	2	0	0	0	0	0	0	0	0	0	0	0	0	1	0	0	2	0	0
201	DCIS1A	DCIS_1	603.3	842.15	0	0	0	1	4	0	0	0	0	1	0	10	0	1	1	15	0	0	0	0	0	0	0	0	0	1	0	0	0	0	18	0	0
202	DCIS1A	DCIS_1	590.894	862.748	1	2	2	0	0	0	0	0	0	0	0	10	0	5	6	11	0	0	0	0	0	0	0	0	0	0	0	0	0	0	17	0	0
203	DCIS1A	Invasive_Tumor	567.465	856.926	0	0	0	0	3	0	0	1	0	1	0	0	0	1	1	3	0	0	0	0	0	0	0	1	0	0	0	1	0	0	9	0	0
204	DCIS1A	DCIS_1	617.307	843.794	1	3	1	0	0	0	0	0	0	0	0	7	0	2	5	8	0	0	0	0	0	0	0	0	0	0	0	2	0	1	11	0	0
205	DCIS1A	DCIS_1	623.944	848.308	0	0	0	0	1	0	0	0	0	0	0	5	0	0	1	2	0	0	0	0	0	0	0	0	0	0	0	1	0	0	2	0	0
206	DCIS1A	DCIS_1	714.456	846.298	1	1	0	0	0	0	0	0	0	0	0	11	0	5	4	2	0	0	0	0	0	0	0	0	0	0	0	0	0	0	11	0	0
207	DCIS1A	DCIS_1	623.15	864.74	4	0	1	0	0	0	0	0	0	0	0	13	0	0	9	19	0	0	1	0	0	0	0	0	0	0	0	3	0	0	15	0	0
208	DCIS1A	DCIS_1	631.69	843.568	1	0	1	0	0	0	0	0	0	0	0	8	0	0	2	0	0	0	1	0	0	0	0	0	0	0	0	1	0	0	8	0	0
209	DCIS1A	DCIS_1	630.065	855.23	0	0	0	0	0	0	0	0	0	0	0	4	1	2	2	7	0	0	0	0	0	0	0	0	0	0	0	2	0	0	7	0	0
210	DCIS1A	DCIS_1	631.877	869.471	5	0	1	0	0	0	0	0	0	0	0	7	0	2	2	9	0	0	0	0	0	0	0	0	0	0	0	3	0	0	12	0	0
211	DCIS1A	Invasive_Tumor	637.905	863.226	1	0	0	0	0	0	0	0	0	0	0	0	1	1	7	7	0	0	0	0	0	0	0	0	0	0	0	0	0	0	11	0	0
212	DCIS1A	DCIS_1	641.004	855.321	0	0	0	0	0	0	0	0	0	0	0	4	1	1	3	3	0	0	0	0	0	0	0	0	0	0	0	0	0	0	10	0	0
213	DCIS1A	DCIS_1	645.331	869.7	1	0	0	0	0	0	0	0	0	0	0	5	0	2	4	3	0	0	0	0	0	0	0	0	0	0	0	3	0	0	18	0	0
214	DCIS1A	Invasive_Tumor	648.715	839.768	1	0	0	0	0	1	0	0	0	0	0	1	0	0	6	8	0	0	0	0	0	0	0	0	0	0	0	0	0	0	8	0	0
215	DCIS1A	DCIS_1	645.954	848.379	2	1	1	0	0	0	0	0	0	0	0	5	0	1	5	3	0	0	0	0	0	0	0	0	0	0	0	4	0	0	5	0	0
216	DCIS1A	DCIS_1	655.912	849.097	0	0	0	0	0	0	0	0	0	0	0	2	0	1	3	2	1	0	0	0	0	0	0	0	0	0	0	0	0	0	6	0	0
217	DCIS1A	DCIS_1	650.07	855.71	1	0	0	0	0	0	0	0	0	0	0	4	0	2	3	2	0	0	0	0	0	0	0	0	0	0	0	2	0	0	4	0	0
218	DCIS1A	DCIS_1	654.917	862.555	3	0	4	0	0	0	0	0	0	0	0	5	0	2	6	7	0	0	0	0	0	0	0	0	0	0	0	3	0	0	5	0	0
219	DCIS1A	DCIS_1	662.918	869.13	0	0	3	0	0	0	0	0	0	0	0	10	0	3	1	3	0	0	0	0	0	0	0	0	0	0	0	1	0	0	10	0	0
220	DCIS1A	DCIS_1	660.092	844.897	1	0	0	0	0	0	0	0	0	0	0	1	0	0	3	4	0	0	0	0	0	0	0	0	0	0	0	6	0	0	2	0	0
221	DCIS1A	DCIS_1	664.107	860.811	0	0	1	0	0	0	0	0	0	0	0	1	0	2	7	3	0	0	0	0	0	0	0	0	0	0	0	3	0	0	12	0	0
222	DCIS1A	Invasive_Tumor	666.945	851.196	2	0	0	0	0	0	0	0	0	0	0	2	0	1	4	4	0	0	0	0	0	0	0	0	0	0	0	2	0	0	9	0	0
223	DCIS1A	DCIS_1	757.044	849.571	0	0	2	0	0	0	0	0	0	0	0	0	0	2	10	6	0	0	0	0	0	0	0	0	1	0	0	5	0	0	1	1	0
224	DCIS1A	DCIS_1	677.335	861.174	0	1	3	0	0	1	0	0	0	0	0	7	1	3	9	10	0	0	0	0	0	0	0	0	0	0	0	7	0	0	20	0	0
225	DCIS1A	DCIS_1	678.192	838.881	0	0	4	0	0	0	0	0	0	0	0	2	0	0	3	7	0	0	0	0	0	0	0	0	0	0	0	4	0	0	9	0	0
226	DCIS1A	DCIS_1	671.638	844.635	1	1	4	0	0	0	0	0	0	0	0	4	0	4	13	11	0	0	0	0	0	0	0	0	0	0	0	8	0	0	19	0	0
227	DCIS1A	Invasive_Tumor	694.468	841.187	1	0	0	0	0	0	0	0	0	0	0	0	0	2	3	1	0	0	1	0	0	0	0	0	0	0	0	0	0	0	8	0	0
228	DCIS1A	DCIS_1	695.84	862.089	2	1	0	0	0	0	0	0	0	0	0	6	1	3	10	4	0	0	0	0	0	0	0	0	0	0	0	2	0	0	14	0	0
229	DCIS1A	DCIS_1	693.605	854.728	2	1	1	0	0	0	0	1	0	0	0	5	0	0	3	3	0	0	1	0	0	0	0	0	0	0	0	0	0	0	12	0	0
230	DCIS1A	DCIS_1	698.213	870.428	4	0	3	0	0	0	0	0	0	0	0	9	0	1	3	9	0	0	0	0	0	0	0	0	0	0	0	1	0	0	17	0	0
231	DCIS1A	DCIS_1	684.763	849.843	2	0	5	0	0	0	0	0	0	0	0	7	0	2	6	12	0	0	0	0	0	0	0	0	0	0	0	1	0	0	10	0	0
232	DCIS1A	DCIS_1	708.758	859.045	0	1	4	0	0	0	0	0	0	0	0	2	0	6	8	1	0	0	0	0	0	0	0	0	0	0	0	2	0	0	8	0	0
233	DCIS1A	DCIS_1	696.569	846.448	0	0	1	0	0	0	0	0	0	0	0	4	0	3	3	2	0	0	0	0	0	0	0	0	0	0	0	0	0	0	2	0	0
234	DCIS1A	DCIS_1	724.597	852.403	4	1	2	0	0	0	0	0	0	0	0	7	0	8	14	8	0	0	0	0	0	0	0	0	0	0	0	8	0	0	35	0	0
235	DCIS1A	DCIS_1	715.557	871.034	1	1	0	0	0	0	0	0	0	0	0	5	1	2	10	8	0	0	0	0	0	0	0	0	1	0	0	7	0	0	8	0	0
236	DCIS1A	Invasive_Tumor	726.85	869.123	0	0	0	0	0	0	0	0	0	0	0	1	0	6	6	0	0	0	0	0	0	0	0	0	0	0	0	1	0	0	1	0	0
237	DCIS1A	DCIS_1	739.409	850.138	1	0	4	0	0	0	0	0	0	0	0	7	1	0	18	11	0	0	0	0	0	0	0	0	0	0	0	20	0	0	12	0	0
238	DCIS1A	DCIS_1	713.577	866.242	0	0	0	0	0	0	0	0	0	0	0	2	0	1	4	4	0	0	0	0	0	0	0	0	0	0	0	1	0	0	9	0	0
239	DCIS1A	DCIS_1	733.618	838.059	0	1	5	0	0	0	0	0	0	0	0	3	0	9	12	8	0	0	1	0	0	0	0	0	0	0	0	10	0	0	14	0	0
240	DCIS1A	DCIS_1	806.568	850.446	0	1	1	0	0	0	0	0	0	1	0	6	1	15	11	9	0	0	0	0	0	0	0	0	0	0	0	8	0	0	1	0	0
241	DCIS1A	DCIS_1	799.454	863.645	0	0	2	0	0	0	0	0	0	1	0	0	0	5	8	13	0	0	0	0	0	0	0	0	1	0	0	10	0	0	8	0	0
242	DCIS1A	DCIS_1	769.151	850.973	1	0	2	0	0	0	0	0	0	0	0	6	1	6	13	22	0	0	1	0	0	0	0	0	0	1	0	9	0	0	12	0	0
243	DCIS1A	Invasive_Tumor	752.682	840.941	3	0	0	0	0	0	0	0	0	0	0	0	0	0	5	4	0	0	0	0	0	0	0	0	0	0	0	2	0	0	7	0	0
244	DCIS1A	DCIS_1	786.85	859.667	0	3	3	0	1	0	0	0	1	0	0	6	1	18	9	14	0	0	1	0	0	0	0	0	0	0	0	7	0	1	5	0	0
245	DCIS1A	DCIS_1	747.232	857.486	1	0	2	0	0	0	0	0	0	0	0	3	1	2	7	9	0	0	0	0	0	0	0	0	0	0	0	2	0	0	3	0	0
246	DCIS1A	DCIS_1	813.516	865.269	2	0	2	0	0	0	0	0	0	0	0	0	0	6	10	3	0	0	0	0	0	0	0	0	1	0	0	6	0	0	3	0	0
247	DCIS1A	DCIS_1	782.294	850.508	1	2	1	0	1	0	0	1	0	2	0	4	0	8	5	7	0	0	0	0	0	0	0	0	0	1	0	4	0	0	8	0	0
248	DCIS1A	DCIS_1	757.327	863.886	1	1	3	0	0	0	0	0	0	0	0	2	0	2	6	16	0	0	0	0	0	0	0	0	0	0	0	1	0	0	1	0	0
249	DCIS1A	Unlabeled	542.692	867.14	0	0	1	0	1	0	0	2	0	0	0	0	0	0	0	0	0	0	0	0	0	0	0	0	0	0	0	0	0	0	2	0	0
313	DCIS1A	Stromal	439.748	866.961	2	15	0	1	0	3	0	0	0	0	5	1	5	0	1	0	0	0	0	0	2	0	4	0	0	1	35	1	0	1	1	1	0
329	DCIS1A	Endothelial	408.161	846.153	0	1	0	1	0	7	0	0	0	0	0	0	0	0	0	0	0	0	0	0	0	0	1	2	0	7	0	0	0	0	1	0	5
331	DCIS1A	Macrophages_1	411.923	856.103	0	0	0	0	0	0	0	0	1	0	0	0	0	0	0	0	0	1	0	0	0	0	0	0	0	0	0	0	0	0	0	0	0
334	DCIS1A	Stromal	404.641	861.092	0	6	0	0	0	1	0	0	0	0	0	0	1	0	1	0	0	0	0	0	0	0	0	0	1	0	8	1	0	4	1	0	0
346	DCIS1A	Stromal	426.801	859.878	0	5	0	3	0	0	0	0	0	1	0	0	0	1	0	0	0	0	0	0	0	0	3	1	0	0	14	0	0	2	0	0	0
368	DCIS1A	Unlabeled	417.147	843.598	0	0	0	1	0	0	0	0	0	0	2	0	1	1	0	0	0	0	0	0	0	0	1	0	0	0	2	0	0	0	0	0	0
374	DCIS1A	Macrophages_1	418.181	861.746	0	0	0	0	0	0	0	0	0	0	0	0	1	0	1	2	0	1	0	0	0	0	0	1	0	0	0	0	0	0	0	0	0
376	DCIS1A	Stromal	418.135	850.065	0	1	0	1	0	0	0	0	0	0	0	0	4	0	0	0	0	0	0	0	0	0	0	0	0	0	5	0	0	1	0	2	0
377	DCIS1A	Stromal	368.912	846.458	0	9	0	0	1	1	0	0	0	0	2	1	1	0	0	0	0	0	0	1	0	0	0	0	0	1	10	1	0	5	0	3	0
378	DCIS1A	CD4+_T_Cells	370.581	865.192	0	0	0	0	0	1	0	0	1	0	0	1	3	0	0	1	0	0	0	0	0	0	0	0	0	0	0	0	0	0	0	1	0
379	DCIS1A	CD8+_T_Cells	383.004	867.684	0	0	0	0	0	0	0	0	1	0	0	0	1	0	0	0	0	0	0	0	0	0	0	0	0	1	0	0	0	0	0	1	0
380	DCIS1A	CD4+_T_Cells	382.017	851.058	0	4	0	0	0	0	0	0	4	0	4	0	4	0	0	1	0	1	0	0	0	0	0	0	0	0	1	1	0	0	0	4	0
381	DCIS1A	Macrophages_1	377.666	843.542	0	3	0	0	0	0	0	0	9	3	0	0	5	0	0	1	0	12	0	0	0	0	0	0	0	0	2	0	0	2	0	1	0
382	DCIS1A	CD8+_T_Cells	382.079	858.945	0	0	0	0	0	0	0	0	0	0	4	0	5	0	0	0	0	0	0	0	0	0	0	0	0	0	0	0	0	0	0	1	0
383	DCIS1A	CD8+_T_Cells	390.29	862.137	0	3	0	0	0	0	0	0	0	0	2	0	1	0	1	0	0	0	0	0	0	0	0	0	0	0	0	0	0	0	0	1	0
384	DCIS1A	CD4+_T_Cells	391.86	848.501	0	1	0	0	0	0	0	0	0	0	0	0	5	1	0	2	0	0	0	0	0	0	0	0	1	0	1	0	0	0	0	2	0
385	DCIS1A	Stromal	401.702	849.831	0	6	0	0	0	3	0	0	1	0	0	0	0	0	0	0	0	0	0	0	0	0	1	1	0	1	3	0	0	0	0	0	0
386	DCIS1A	B_Cells	398.206	870.337	0	0	0	0	0	0	1	0	0	0	0	0	2	1	0	0	0	0	0	0	0	0	0	0	0	0	0	2	0	0	0	0	0
388	DCIS1A	Macrophages_1	840.651	507.502	0	0	0	0	3	0	0	0	1	4	0	0	0	1	1	0	0	0	0	0	0	2	0	0	0	0	0	1	0	0	0	0	0
389	DCIS1A	Macrophages_1	832.402	517.754	0	0	0	0	1	0	0	0	0	2	0	0	0	0	0	0	0	2	0	0	0	8	0	0	0	0	0	0	0	0	0	0	0
390	DCIS1A	Macrophages_1	841.975	520.133	0	0	0	0	1	0	0	0	1	4	0	0	3	0	1	3	0	0	0	0	0	5	0	0	0	0	0	0	0	0	0	0	0
391	DCIS1A	Macrophages_1	849.605	527.159	0	0	0	0	1	0	0	4	1	2	0	0	0	0	2	0	0	0	0	0	0	9	0	0	0	0	2	1	0	0	0	0	0
392	DCIS1A	Macrophages_1	822.562	535.469	0	0	0	0	3	0	0	14	2	6	0	0	3	0	0	0	0	4	0	0	0	20	2	0	0	0	0	0	0	0	0	0	0
393	DCIS1A	Macrophages_1	843.817	538.278	0	0	0	0	1	0	0	10	5	8	0	0	9	0	0	0	0	3	0	0	0	4	0	0	0	0	0	0	0	0	0	0	0
394	DCIS1A	Macrophages_1	846.833	548.817	0	0	0	0	1	0	0	4	0	5	0	0	1	0	1	0	0	0	0	0	0	6	0	0	0	0	0	0	0	0	0	0	0
395	DCIS1A	Macrophages_1	833.765	545.531	0	0	1	0	1	0	0	4	3	16	0	0	4	0	0	0	0	6	0	0	0	12	0	0	0	0	0	0	0	0	1	0	0
396	DCIS1A	Macrophages_1	836.195	556.972	0	0	0	0	1	0	1	1	0	1	0	0	0	1	0	0	0	0	0	0	0	1	0	0	0	0	1	1	0	0	1	0	0
397	DCIS1A	Macrophages_1	824.803	551.189	0	0	0	0	2	0	0	0	1	2	0	0	2	1	0	0	0	0	0	0	0	3	0	0	0	1	0	1	0	0	0	0	0
398	DCIS1A	DCIS_1	825.372	562.201	0	0	0	1	0	0	0	0	0	1	0	1	0	0	1	0	0	0	0	0	0	4	0	0	0	0	0	0	0	0	4	0	0
399	DCIS1A	Macrophages_1	845.083	557.054	0	0	0	0	1	0	0	0	1	1	0	0	0	0	0	0	0	0	0	0	0	3	0	0	0	0	0	0	0	0	1	0	0
400	DCIS1A	DCIS_1	837.419	566.528	2	1	0	0	3	0	0	0	0	0	0	0	0	0	3	0	0	1	0	0	0	0	0	0	1	0	1	3	0	0	7	0	0
401	DCIS1A	Unlabeled	824.444	569.086	0	0	0	0	0	0	0	0	0	0	0	0	0	0	0	0	0	0	0	0	0	3	0	0	0	0	0	0	0	0	0	0	0
402	DCIS1A	Invasive_Tumor	829.887	560.461	0	0	0	0	1	0	0	0	0	0	0	0	0	1	0	0	0	1	0	0	0	1	0	0	0	2	0	1	0	0	3	0	0
403	DCIS1A	Myoepi_ACTA2+	851.347	785.402	0	2	0	0	1	1	0	0	0	0	0	0	0	0	0	0	0	0	0	0	0	0	0	5	0	0	1	1	0	0	0	0	1
404	DCIS1A	Invasive_Tumor	831.168	575.352	0	0	0	0	0	0	0	0	0	0	0	0	0	0	0	1	0	0	0	0	0	0	0	0	1	0	0	0	0	0	2	0	0
405	DCIS1A	Invasive_Tumor	836.39	578.43	0	0	0	0	0	0	0	0	0	0	0	0	0	0	1	0	0	0	0	0	0	0	0	0	0	0	0	0	0	0	1	0	0
406	DCIS1A	DCIS_1	852.338	577.498	1	2	0	0	0	0	0	0	0	0	0	4	0	0	1	2	0	0	0	0	0	0	0	0	0	0	0	3	0	0	7	1	0
407	DCIS1A	DCIS_1	842.651	577.127	0	1	0	0	0	0	0	0	0	0	0	1	0	0	0	1	0	0	1	0	0	0	0	0	0	0	0	1	0	0	20	0	0
408	DCIS1A	DCIS_1	844.041	584.382	0	0	2	0	0	0	0	0	0	0	0	0	0	1	5	2	0	0	0	0	0	0	0	0	0	0	0	3	0	0	6	0	0
409	DCIS1A	DCIS_1	825.042	585.973	1	0	1	0	0	0	0	0	0	0	0	0	0	0	1	0	0	0	0	0	0	0	0	0	0	0	0	0	0	0	7	0	0
410	DCIS1A	DCIS_1	835.613	585.279	1	1	0	0	0	0	0	0	1	0	0	5	0	0	5	1	0	0	0	0	0	0	0	0	0	0	0	4	0	0	13	0	0
411	DCIS1A	DCIS_1	850.221	588.02	0	1	3	0	0	0	0	0	0	0	0	6	0	0	5	2	0	0	0	1	0	0	0	0	0	0	0	8	0	0	17	0	0
412	DCIS1A	DCIS_1	841.902	591.523	0	0	0	0	0	0	0	0	0	0	0	4	0	0	13	0	0	0	0	0	0	0	0	0	0	0	0	4	0	0	25	0	0
413	DCIS1A	DCIS_1	831.848	593.297	1	1	0	0	0	0	0	0	0	0	0	3	0	1	4	0	0	0	0	0	0	0	0	0	0	0	0	3	0	0	10	0	0
414	DCIS1A	DCIS_1	836.642	598.425	0	0	0	0	0	0	0	0	0	0	0	2	0	0	0	1	0	0	0	0	0	0	0	0	0	0	0	2	0	0	9	0	0
415	DCIS1A	DCIS_1	851.874	599.58	0	1	1	0	0	0	0	0	0	0	0	19	1	0	14	14	0	0	2	0	0	0	0	0	0	0	0	8	0	0	39	0	0
416	DCIS1A	DCIS_1	824.974	600.768	2	1	5	0	0	0	0	1	0	0	0	9	0	5	20	5	0	0	0	0	0	0	0	0	0	0	0	15	0	0	24	0	0
417	DCIS1A	DCIS_1	838.86	606.668	0	0	3	0	1	0	0	0	0	0	0	16	0	2	9	6	0	0	0	0	0	0	0	0	0	0	0	8	0	0	43	0	0
418	DCIS1A	Macrophages_1	822.85	621.798	1	0	0	0	3	0	0	1	1	6	0	1	0	1	5	0	0	5	0	0	0	0	1	0	0	0	0	2	0	0	6	0	1
419	DCIS1A	DCIS_1	836.344	614.279	1	0	1	0	0	0	0	0	0	0	1	6	0	2	2	3	0	0	0	0	0	0	0	0	0	0	0	2	0	0	23	0	0
420	DCIS1A	DCIS_1	839.45	619.912	1	0	0	0	0	0	0	0	0	0	0	5	0	16	6	12	0	1	0	0	0	0	0	0	0	0	0	5	0	0	22	0	0
421	DCIS1A	DCIS_1	847.822	628.66	3	2	4	0	0	0	0	0	0	0	0	10	1	5	18	8	0	0	1	0	0	1	0	0	0	0	0	1	0	0	17	0	0
422	DCIS1A	DCIS_1	832.019	631.238	1	1	3	0	0	0	0	1	1	2	0	18	3	5	9	16	0	0	0	0	0	0	1	0	0	0	0	21	0	0	11	0	0
423	DCIS1A	DCIS_1	823.379	642.54	2	0	1	0	1	0	0	0	0	0	0	6	0	1	4	2	0	0	0	0	0	0	0	0	0	1	0	2	0	0	4	0	0
424	DCIS1A	DCIS_1	829.694	645.235	1	2	1	0	0	0	0	0	0	0	0	10	1	3	8	12	0	0	0	0	0	0	0	0	0	0	0	15	0	0	12	0	0
425	DCIS1A	DCIS_1	836.455	657.874	1	0	5	0	0	0	0	0	0	0	0	18	0	4	18	19	0	0	0	0	0	0	0	0	0	0	0	15	0	0	21	0	0
426	DCIS1A	DCIS_1	845.087	644.937	2	0	4	0	0	0	0	0	0	0	0	6	0	3	9	15	0	0	0	0	0	0	0	0	1	0	0	1	0	0	8	0	1
427	DCIS1A	DCIS_1	852.955	657.416	2	0	2	0	0	1	0	0	0	0	0	4	0	6	8	7	0	0	0	0	0	0	0	0	0	0	0	4	0	0	4	0	0
428	DCIS1A	DCIS_1	827.286	670.894	0	2	1	0	0	0	0	2	1	3	0	6	0	1	11	16	0	1	0	0	0	0	0	0	0	0	0	1	0	0	6	0	0
429	DCIS1A	DCIS_1	846.67	680.022	0	2	2	0	1	0	0	2	3	0	0	0	0	2	1	1	0	0	0	0	0	0	0	0	0	0	0	0	0	0	6	0	0
430	DCIS1A	Macrophages_1	818.336	689.128	1	0	0	0	0	0	0	1	2	4	0	0	0	3	0	2	0	4	0	0	0	0	0	0	0	1	1	0	0	0	0	0	0
431	DCIS1A	Invasive_Tumor	831.709	840.52	1	1	2	0	0	0	0	0	0	0	0	1	0	6	13	6	0	0	0	0	0	0	0	1	0	1	1	2	1	0	2	0	0
432	DCIS1A	Invasive_Tumor	844.705	693.323	2	1	1	0	0	1	0	0	1	0	7	3	2	10	9	6	0	0	0	0	0	1	0	0	0	0	0	0	0	0	6	1	0
433	DCIS1A	T_Cell_&_Tumor_Hybrid	835.428	699.233	0	0	2	0	0	0	0	0	0	0	4	1	1	8	4	2	0	0	0	0	0	0	0	0	0	0	0	0	0	0	1	1	0
434	DCIS1A	DCIS_1	813.82	699.699	0	1	2	0	0	0	0	4	4	7	0	8	0	6	3	14	0	0	0	0	0	0	0	0	0	1	0	11	0	0	11	0	0
435	DCIS1A	DCIS_1	827.072	703.066	0	1	5	0	0	0	0	0	0	0	1	6	0	1	9	19	0	0	0	0	0	0	0	0	0	0	0	3	0	0	2	0	1
436	DCIS1A	DCIS_1	839.334	705.057	4	0	1	0	0	0	0	0	0	0	2	2	1	3	5	6	0	0	0	0	0	0	0	0	0	0	0	1	0	0	3	2	0
437	DCIS1A	DCIS_1	846.472	711.566	1	1	5	0	1	0	0	1	1	3	0	9	0	10	22	21	0	0	0	0	0	0	0	0	0	0	0	3	0	0	4	0	0
438	DCIS1A	Macrophages_1	832.492	683.127	0	0	0	0	0	0	0	4	2	9	1	0	0	3	1	5	0	7	0	0	0	0	0	0	0	0	0	1	0	0	3	1	1
439	DCIS1A	Unlabeled	849.812	510.005	1	0	1	0	1	0	0	0	0	1	0	0	0	0	0	1	0	0	1	0	0	1	0	0	0	0	0	0	0	0	1	0	0
440	DCIS1A	Macrophages_1	822.83	507.47	0	0	0	0	4	0	1	3	1	13	0	1	1	0	1	0	0	1	0	0	0	19	0	0	0	1	0	0	0	0	2	0	0
441	DCIS1A	Macrophages_1	840.668	491.044	0	0	0	0	1	0	0	0	0	1	0	1	0	0	0	0	0	0	0	0	0	0	0	0	0	0	0	0	0	0	0	0	0
442	DCIS1A	Unlabeled	847.748	492.456	0	0	1	0	0	0	0	0	0	0	0	0	0	0	0	0	0	0	0	0	0	0	0	0	0	0	0	0	0	0	0	0	0
443	DCIS1A	DCIS_1	847.511	566.418	0	1	0	0	0	0	0	0	0	0	0	1	0	0	2	1	0	5	1	0	0	0	0	0	0	0	1	0	0	0	5	0	0
444	DCIS1A	Macrophages_1	832.294	495.884	0	0	0	0	2	0	0	1	2	9	0	0	2	0	1	2	0	0	0	0	0	13	0	0	0	0	0	0	0	0	3	0	0
445	DCIS1A	Unlabeled	842.179	496.491	0	1	0	0	0	0	0	0	0	1	0	0	0	0	0	0	0	0	0	0	0	0	0	0	0	0	0	0	0	0	0	0	0
446	DCIS1A	DCIS_1	844.955	741.036	5	0	4	0	0	0	0	0	1	0	0	13	2	8	17	25	0	0	0	0	0	0	0	0	0	0	0	32	0	0	11	0	0
447	DCIS1A	DCIS_1	846.47	752.398	0	1	0	0	0	0	0	0	0	0	0	3	0	6	7	7	0	0	0	0	0	0	0	0	1	0	0	4	1	0	5	0	0
448	DCIS1A	DCIS_1	846.351	726.303	0	0	4	0	0	0	0	0	0	0	0	10	0	9	19	33	0	0	0	0	0	0	0	0	1	0	0	14	0	0	2	0	0
449	DCIS1A	Myoepi_ACTA2+	831.076	757.108	0	10	0	0	0	0	0	0	0	1	0	0	0	1	2	5	0	0	1	0	0	0	0	12	0	1	0	6	3	0	0	0	1
450	DCIS1A	DCIS_1	826.412	728.693	1	4	1	0	0	0	0	0	0	0	0	1	0	13	16	7	0	0	0	0	0	0	0	0	0	0	2	5	0	0	3	0	0
451	DCIS1A	DCIS_1	832.403	736.253	2	1	5	0	0	0	0	0	0	0	0	3	1	3	13	12	0	0	0	0	0	0	0	0	0	0	1	7	0	0	1	0	0
452	DCIS1A	DCIS_1	828.319	747.494	7	0	4	0	0	0	0	0	0	0	0	4	1	8	15	3	0	0	2	0	0	0	0	2	1	1	0	9	1	0	2	0	0
453	DCIS1A	DCIS_1	831.057	715.277	0	1	1	0	0	0	0	0	0	0	0	4	0	4	14	10	0	0	0	0	0	0	0	0	0	0	0	7	0	0	5	0	0
454	DCIS1A	Stromal	838.471	812.177	0	1	0	0	0	3	0	0	0	0	1	0	3	0	2	0	0	0	0	0	0	0	1	1	0	1	16	0	2	0	0	1	0
455	DCIS1A	Myoepi_ACTA2+	818.087	788.354	0	16	2	0	0	0	0	0	2	0	1	0	1	1	2	1	0	0	0	0	0	0	0	17	0	0	2	7	6	1	13	0	0
456	DCIS1A	Endothelial	829.018	801.206	0	4	0	0	0	0	0	0	0	1	0	0	1	0	0	1	0	0	0	0	0	0	1	0	0	4	6	1	0	0	0	0	6
457	DCIS1A	Endothelial	844.278	770.765	0	4	0	0	1	7	0	0	1	0	0	0	2	0	2	0	0	0	0	0	1	0	0	4	0	5	0	1	2	0	0	0	11
458	DCIS1A	Stromal	839.305	821.364	0	1	0	0	0	0	0	0	0	0	1	0	0	1	1	3	0	0	0	0	3	0	0	0	0	0	10	1	1	2	1	1	0
459	DCIS1A	Myoepi_ACTA2+	830.985	773.922	0	5	0	0	0	0	0	0	0	0	1	1	0	4	4	3	0	0	1	0	0	0	0	7	0	0	3	2	2	0	0	0	1
460	DCIS1A	Endothelial	820.207	801.959	0	0	0	0	1	6	0	0	0	1	0	0	3	1	3	1	0	0	0	0	0	0	0	0	0	1	2	1	0	0	0	0	3
461	DCIS1A	DCIS_1	825.154	825.521	4	1	3	0	0	0	0	0	0	0	0	4	0	5	10	7	0	0	0	0	0	0	0	0	0	0	2	4	1	0	6	0	1
462	DCIS1A	Invasive_Tumor	839.452	861.266	0	0	0	0	0	0	0	0	0	0	0	1	1	5	7	7	0	0	0	0	0	0	0	0	0	0	0	1	0	0	3	0	0
463	DCIS1A	Myoepi_ACTA2+	840.664	760.53	0	7	0	0	0	0	0	0	0	0	0	0	0	1	0	0	0	0	3	0	0	0	0	11	0	0	0	2	1	0	3	0	0
464	DCIS1A	Myoepi_ACTA2+	848.161	804.665	0	8	1	0	0	0	0	0	0	0	0	3	0	2	11	1	0	0	0	0	0	0	0	4	0	0	1	2	2	0	1	0	0
465	DCIS1A	Myoepi_ACTA2+	849.238	819.6	1	5	0	0	2	1	0	0	0	0	0	1	0	0	2	2	0	0	1	0	1	0	0	5	0	0	1	6	3	0	3	0	0
466	DCIS1A	DCIS_1	836.642	829.384	1	1	1	0	0	0	0	0	0	0	0	3	1	0	1	8	0	0	0	0	0	0	0	2	0	0	0	1	1	0	4	0	0
467	DCIS1A	Myoepi_ACTA2+	822.052	778.638	1	4	5	0	0	0	0	0	0	0	0	0	0	1	13	7	0	0	0	0	0	0	0	2	0	0	0	3	1	0	3	0	0
468	DCIS1A	Stromal	836.684	799.222	0	1	0	0	0	0	0	0	0	1	3	0	2	0	1	0	0	0	1	0	0	0	0	0	0	0	7	2	0	0	0	1	0
469	DCIS1A	Endothelial	829.022	765.209	0	2	0	0	0	3	0	0	0	0	0	0	0	0	0	0	0	0	0	0	0	0	1	3	0	3	1	1	1	0	1	0	6
470	DCIS1A	Myoepi_ACTA2+	818.832	814.334	1	4	2	0	1	0	0	1	0	0	0	3	0	3	8	11	0	0	2	0	0	0	0	3	1	1	3	4	1	0	3	0	1
471	DCIS1A	Myoepi_ACTA2+	845.242	831.619	0	3	1	0	0	0	0	0	0	0	0	0	2	1	1	2	0	0	0	0	0	0	0	1	0	0	2	3	3	0	0	0	1
472	DCIS1A	DCIS_1	851.346	857.324	2	1	2	0	0	0	0	0	0	1	0	2	0	6	7	3	0	0	1	0	0	0	0	0	0	1	0	4	0	0	2	0	0
473	DCIS1A	Prolif_Invasive_Tumor	829.312	860.533	3	1	2	0	2	0	0	0	0	0	0	2	1	6	12	4	0	0	0	0	0	0	0	0	0	1	0	2	0	0	2	0	0
474	DCIS1A	Macrophages_1	819.905	851.308	0	1	0	0	0	0	0	6	1	5	0	0	3	4	2	3	0	11	0	0	0	0	0	0	0	2	0	0	0	0	1	0	1
475	DCIS1A	DCIS_1	844.904	843.724	6	3	0	0	0	0	0	0	0	0	0	2	0	8	12	14	0	0	2	0	0	0	0	2	0	0	0	5	0	0	7	0	0
476	DCIS1A	Invasive_Tumor	850.77	488.244	1	0	0	0	0	0	0	0	0	0	0	0	0	0	1	1	0	0	0	0	0	0	0	0	0	0	0	0	0	0	0	0	0
477	DCIS1A	Myoepi_ACTA2+	839.196	784.59	0	18	1	0	1	0	0	0	1	0	0	1	0	1	3	2	0	0	3	0	0	0	0	18	0	0	2	4	12	0	13	0	0
478	DCIS1A	DCIS_1	850.064	499.213	0	0	0	0	0	0	0	0	0	0	0	1	0	0	0	0	0	0	0	0	0	0	0	0	0	0	0	0	0	0	1	0	0
479	DCIS1A	DCIS_1	849.405	871.206	7	1	1	0	0	0	0	0	0	0	0	5	0	13	16	20	0	0	0	0	0	0	0	0	0	0	0	2	0	0	6	0	0
584	DCIS1A	Stromal	531.868	16.2948	0	3	2	0	1	0	0	0	2	0	0	0	2	0	4	4	0	0	0	0	0	0	0	0	0	3	12	2	0	1	4	3	0
585	DCIS1A	Stromal	558.385	6.50339	1	1	0	0	0	0	0	0	0	1	0	1	1	0	2	0	0	0	0	0	0	0	0	0	0	0	1	0	0	0	0	0	0
586	DCIS1A	B_Cells	559.79	25.1814	0	0	0	0	0	0	1	0	0	0	0	0	2	0	1	1	0	0	0	0	0	0	0	0	0	0	0	0	0	0	1	0	0
587	DCIS1A	Stromal	567.854	17.9972	1	1	0	0	0	4	0	0	2	0	0	0	0	1	1	2	0	0	0	0	1	0	2	1	0	1	18	0	1	3	0	0	1
588	DCIS1A	Macrophages_1	581.514	5.46076	0	0	0	0	0	0	0	0	0	1	0	2	0	1	1	0	0	0	0	0	0	0	0	0	0	1	0	0	0	0	0	0	0
589	DCIS1A	Unlabeled	583.795	24.2424	0	1	1	0	0	0	0	0	0	0	3	0	2	0	2	0	0	0	0	0	0	0	0	0	0	1	5	0	0	0	0	1	0
590	DCIS1A	Macrophages_1	599.341	9.19583	0	2	0	0	0	0	1	0	3	4	0	0	1	0	0	0	0	2	0	0	0	0	1	0	0	0	7	0	0	0	0	0	0
591	DCIS1A	Unlabeled	617.759	3.2086	0	0	0	0	0	0	0	0	0	0	0	0	0	0	0	0	0	1	0	0	0	0	0	0	0	0	0	0	0	0	0	0	0
592	DCIS1A	Stromal	615.867	13.216	0	1	0	0	0	1	0	0	0	1	0	0	0	0	1	0	0	0	0	0	0	0	0	0	0	0	9	1	0	0	0	0	0
593	DCIS1A	Stromal	617.932	24.3205	0	10	1	0	0	4	0	0	0	0	0	0	1	0	1	1	0	0	0	0	1	0	0	0	0	1	10	0	0	2	0	0	0
594	DCIS1A	Stromal	627.873	23.5138	0	4	0	0	1	1	0	0	0	2	0	0	1	0	0	0	0	1	0	0	0	0	1	0	0	0	6	0	0	0	0	0	2
595	DCIS1A	Myoepi_ACTA2+	646.866	26.2872	1	2	0	0	0	0	0	1	1	0	0	0	0	0	1	3	0	0	1	0	0	0	0	5	0	1	0	1	4	0	3	0	0
596	DCIS1A	Stromal	650.056	10.1714	0	2	0	2	0	1	0	0	0	0	1	2	0	0	0	0	0	0	0	0	0	0	0	2	0	0	4	0	0	2	1	0	0
597	DCIS1A	Macrophages_1	666.643	16.929	1	8	0	1	2	0	0	0	1	1	0	0	4	0	0	1	0	0	0	0	0	0	0	1	0	1	5	0	0	0	0	0	0
598	DCIS1A	Myoepi_ACTA2+	674.551	22.0955	0	3	0	0	0	0	0	0	0	0	0	0	0	0	0	3	0	0	0	0	0	0	0	5	0	0	1	1	2	0	0	0	0
599	DCIS1A	Unlabeled	674.328	3.67968	0	0	0	0	0	0	0	0	0	0	0	0	0	0	0	0	0	0	0	0	0	0	0	0	0	0	0	1	0	0	0	0	0
600	DCIS1A	Endothelial	679.835	13.5185	0	1	0	0	0	1	0	0	0	0	0	0	0	0	0	0	0	0	0	0	0	0	1	0	0	0	0	0	0	0	0	0	1
601	DCIS1A	Unlabeled	677.452	31.6118	1	3	1	0	0	1	0	0	0	0	0	0	2	4	3	4	0	0	0	0	0	0	0	1	0	0	2	3	0	0	1	0	0
602	DCIS1A	Unlabeled	683.331	26.0632	0	0	0	0	0	0	0	0	0	0	0	0	0	0	2	0	0	0	0	0	0	0	0	0	0	0	1	3	1	0	1	0	0
603	DCIS1A	Endothelial	687.623	11.1612	0	3	0	0	0	6	0	0	0	0	0	0	2	0	0	1	0	0	0	0	0	0	2	0	0	3	6	0	0	0	0	0	2
604	DCIS1A	Myoepi_ACTA2+	686.958	22.4846	0	3	0	0	0	0	0	0	0	0	0	0	0	0	0	0	0	0	0	0	0	0	0	5	0	0	2	0	1	0	0	0	0
605	DCIS1A	Stromal	696.612	4.55447	0	0	0	0	0	1	0	0	0	0	0	0	1	0	0	0	0	0	0	0	0	0	0	0	0	0	1	0	0	0	0	0	0
606	DCIS1A	Myoepi_ACTA2+	693.881	22.1535	0	5	0	0	0	0	0	0	1	4	3	0	1	0	1	0	0	1	0	0	0	0	1	4	0	0	1	0	0	0	0	0	0
607	DCIS1A	Invasive_Tumor	699.989	25.8624	0	2	0	0	0	0	0	0	0	0	0	0	1	1	1	0	0	0	0	0	0	0	0	0	0	1	0	0	0	0	1	0	0
608	DCIS1A	Myoepi_ACTA2+	705.115	15.1364	0	7	0	0	0	3	0	0	0	0	0	0	0	0	1	2	0	0	0	0	0	0	1	5	0	0	1	1	2	0	5	0	0
609	DCIS1A	DCIS_1	708.098	23.5694	0	0	1	0	0	0	0	0	0	0	0	3	0	2	2	2	0	0	1	0	0	0	0	0	0	0	0	1	0	0	2	0	0
610	DCIS1A	DCIS_1	711.038	30.5849	1	0	1	0	0	0	0	0	0	0	0	2	0	2	4	1	0	0	0	0	0	0	0	0	0	0	1	7	0	0	4	0	0
611	DCIS1A	Macrophages_2	719.201	7.44332	0	0	0	0	0	0	0	0	1	0	0	0	2	0	1	0	0	0	0	0	0	0	0	0	0	2	0	0	1	0	1	0	0
612	DCIS1A	DCIS_1	721.464	22.4075	0	0	1	0	0	0	0	0	0	0	0	0	0	0	8	5	0	0	0	0	0	0	0	0	1	0	0	3	1	0	4	0	0
613	DCIS1A	Myoepi_ACTA2+	733.016	16.2914	0	1	0	0	0	0	0	0	0	0	0	1	0	0	3	1	0	0	1	0	0	0	0	2	0	0	0	2	4	0	3	0	0
614	DCIS1A	DCIS_1	735.032	27.5559	0	1	3	0	0	0	0	0	0	0	0	0	0	1	6	2	0	0	0	0	0	0	0	2	0	0	0	8	0	0	4	0	0
615	DCIS1A	Unlabeled	739.959	2.35552	0	0	0	0	0	0	0	0	0	0	0	0	0	0	0	0	0	0	0	0	0	0	0	0	0	0	0	0	0	0	0	0	0
616	DCIS1A	Stromal	740.729	9.18614	0	3	0	0	0	0	0	0	0	0	0	0	0	0	0	0	0	0	0	0	0	0	1	0	0	0	2	0	0	0	0	0	0
617	DCIS1A	DCIS_1	742.279	22.1514	1	1	2	0	0	0	0	0	0	0	1	1	0	0	3	7	0	0	0	0	0	0	0	1	0	0	0	6	0	0	3	0	0
618	DCIS1A	CD8+_T_Cells	746.38	18.2976	0	1	0	0	0	0	0	0	0	0	1	0	1	0	0	1	0	0	0	0	0	0	0	0	0	0	0	1	0	0	0	0	0
619	DCIS1A	Stromal	750.209	12.6902	0	1	0	0	0	1	0	0	0	0	0	0	0	0	0	0	0	0	0	0	0	0	0	0	0	0	5	0	0	0	0	0	0
620	DCIS1A	Invasive_Tumor	751.596	31.0029	2	1	1	0	0	0	0	0	0	1	0	2	0	2	8	4	0	0	0	0	0	0	0	0	0	0	0	1	0	0	1	0	0
621	DCIS1A	CD4+_T_Cells	755.721	6.23483	0	0	0	0	0	0	0	0	0	0	0	0	0	0	0	0	0	0	0	0	0	0	0	0	0	0	1	0	0	0	1	1	0
622	DCIS1A	Prolif_Invasive_Tumor	753.25	21.238	0	0	0	0	0	0	0	0	0	0	0	0	0	1	1	2	0	0	0	0	0	0	0	0	0	0	1	0	0	0	0	0	0
623	DCIS1A	DCIS_1	760.51	29.2595	0	1	2	0	0	0	0	0	0	0	0	2	0	0	6	6	0	0	0	0	0	0	0	1	0	0	0	8	0	0	7	0	0
624	DCIS1A	Myoepi_ACTA2+	763.458	19.7002	0	7	0	0	0	0	0	0	0	0	0	1	0	2	3	3	0	0	0	0	0	0	1	7	0	0	0	0	1	0	2	0	0
625	DCIS1A	Stromal	767.98	7.37796	0	2	0	0	0	0	0	0	0	0	0	0	0	0	0	0	0	0	0	0	0	0	0	0	0	0	6	0	0	0	1	0	0
626	DCIS1A	Myoepi_ACTA2+	775.714	16.6524	0	4	1	0	0	0	0	0	0	0	0	3	0	2	1	4	0	0	1	0	0	0	0	0	0	0	2	2	1	0	3	0	0
627	DCIS1A	Myoepi_ACTA2+	782.825	18.8473	0	2	0	0	0	0	0	0	0	0	0	2	0	0	1	0	0	0	0	0	0	0	0	1	0	0	0	4	1	0	1	0	0
628	DCIS1A	Endothelial	792.388	5.99845	0	1	0	0	0	3	0	0	0	0	0	0	0	0	1	0	0	0	0	0	0	0	0	1	0	4	0	0	0	0	0	0	4
629	DCIS1A	Myoepi_ACTA2+	791.288	18.1972	0	8	0	0	1	0	0	0	0	0	0	1	0	1	0	0	0	0	0	1	0	0	0	6	0	0	1	4	2	0	4	0	0
630	DCIS1A	DCIS_1	798.45	29.7628	2	1	0	0	0	0	0	0	0	0	0	8	0	0	11	6	0	0	0	0	0	0	0	2	0	0	0	5	0	0	1	0	0
645	InvasiveA	CD4+_T_Cells	850.544	1445.18	0	0	0	0	0	0	0	0	0	0	0	0	3	0	0	0	0	0	0	0	0	0	0	0	0	0	0	0	0	1	0	4	0
646	InvasiveA	CD4+_T_Cells	844.864	1445.85	0	1	0	1	0	0	0	0	1	0	0	0	6	0	0	1	0	0	0	0	0	0	0	0	0	0	0	0	0	0	1	6	0
648	InvasiveA	CD4+_T_Cells	848.599	1451.58	0	0	0	0	0	0	1	0	1	0	0	0	5	0	0	0	0	0	0	0	0	0	0	0	0	0	0	0	0	0	0	5	0
657	InvasiveA	CD8+_T_Cells	847.178	1462.6	0	0	0	0	0	0	0	0	1	0	0	0	9	0	0	0	0	0	0	0	0	0	0	0	0	0	0	0	0	0	0	3	0
661	InvasiveA	Unlabeled	850.536	1472.01	0	0	0	1	0	0	0	0	1	0	0	0	6	0	0	0	0	0	0	0	0	0	0	0	0	0	3	0	0	0	0	4	0
666	InvasiveA	CD8+_T_Cells	845.13	1480.45	0	0	0	0	0	0	0	0	2	2	1	0	3	0	0	2	0	0	0	0	0	0	0	0	0	0	2	0	0	0	0	2	0
676	InvasiveA	Macrophages_1	852.701	1518.72	0	0	0	0	1	0	0	0	11	8	0	0	1	2	1	2	1	1	0	0	0	1	1	0	0	1	4	1	0	0	0	0	2
681	InvasiveA	Unlabeled	846.36	1549.24	0	0	0	0	0	0	0	0	1	1	0	0	4	1	2	0	0	0	0	0	0	0	0	0	0	0	0	0	0	0	0	0	0
683	InvasiveA	Stromal	845.228	1562.74	0	4	0	2	0	5	0	0	1	2	0	0	1	0	2	1	0	0	0	0	1	0	16	0	0	0	39	0	0	1	0	1	0
687	InvasiveA	Perivascular-Like	822.221	1592.45	2	4	0	0	0	0	0	0	0	0	0	0	0	0	0	0	0	0	0	0	0	0	0	4	0	0	0	0	0	0	0	0	0
689	InvasiveA	CD8+_T_Cells	845.573	1586.15	0	0	0	0	1	0	1	0	0	0	3	0	0	0	0	0	0	0	0	0	0	0	0	0	0	1	0	0	0	0	0	1	0
690	InvasiveA	Endothelial	829.975	1593.69	0	1	0	0	0	7	0	0	0	0	0	0	0	0	0	0	0	0	0	0	0	0	0	0	0	3	4	0	0	2	0	0	3
691	InvasiveA	CD8+_T_Cells	847.636	1594.71	1	1	0	0	2	0	0	0	2	3	15	0	7	0	0	0	0	1	0	0	0	0	1	0	0	1	0	0	0	0	0	5	0
692	InvasiveA	Stromal	843.011	1602.64	0	1	0	0	2	0	0	2	1	1	1	0	1	0	0	0	0	0	0	0	0	0	0	0	0	0	9	0	0	0	0	0	0
693	InvasiveA	Macrophages_1	822.286	1601.8	0	0	0	0	1	0	0	0	2	0	0	0	7	0	0	0	0	0	0	0	0	0	0	0	0	1	2	0	1	0	0	3	0
694	InvasiveA	Stromal	820.939	1610.96	0	12	0	0	2	0	0	0	2	4	1	0	4	0	0	0	0	0	0	0	4	0	1	2	0	2	18	0	0	1	0	0	1
695	InvasiveA	Stromal	843.833	1613.17	0	11	0	1	0	0	0	0	0	0	0	0	0	0	0	0	0	0	0	0	2	0	0	0	0	2	27	2	0	26	0	0	2
696	InvasiveA	Stromal	830.046	1621.41	0	7	0	0	0	0	0	0	1	0	0	0	0	0	2	0	0	0	0	0	0	0	1	1	0	10	11	0	0	0	0	0	10
697	InvasiveA	Endothelial	843.203	1629.44	0	1	0	0	0	0	0	0	0	1	0	0	0	6	2	1	0	0	0	0	0	0	2	0	0	4	2	0	0	0	0	0	6
698	InvasiveA	Stromal	847.595	1642.57	3	4	0	0	3	1	0	0	1	5	1	0	5	0	1	4	0	1	0	0	1	0	3	0	0	0	5	0	0	3	0	1	0
699	InvasiveA	CD8+_T_Cells	829.693	1642.33	0	0	0	0	1	0	0	0	6	4	9	1	11	1	1	0	1	0	0	0	0	0	0	0	0	3	1	0	0	0	0	5	0
700	InvasiveA	Stromal	841.495	1655.33	1	6	0	0	0	0	0	0	0	0	6	1	11	1	1	2	0	0	0	0	0	0	4	0	0	1	10	0	1	0	0	3	0
803	InvasiveA	Endothelial	668.903	1708.74	0	4	0	0	0	3	0	0	2	0	0	0	1	0	0	1	0	0	0	0	0	0	1	3	0	6	10	0	0	2	0	1	3
839	InvasiveA	Invasive_Tumor	810.994	1712.42	4	0	0	0	0	0	0	0	0	0	0	2	1	9	7	5	0	0	0	0	0	0	0	0	0	0	0	0	0	0	2	0	0
840	InvasiveA	Stromal	580.903	1708.17	0	2	0	2	0	0	0	1	0	1	9	0	4	1	4	1	0	0	0	0	1	0	13	2	0	0	39	1	0	0	0	2	0
841	InvasiveA	Stromal	598.083	1701.37	0	11	0	0	0	0	0	0	0	1	1	0	3	0	1	1	0	0	0	0	0	0	2	0	0	0	9	0	0	1	1	0	0
842	InvasiveA	Macrophages_2	600.464	1710.18	0	0	0	0	0	0	0	0	0	3	0	0	0	0	0	0	0	0	0	0	0	0	0	0	0	0	1	0	0	0	0	0	0
843	InvasiveA	Macrophages_1	603.33	1713.61	0	0	0	0	2	0	0	0	5	4	0	0	0	0	0	0	0	1	0	0	0	0	0	0	0	2	1	0	0	0	0	0	0
844	InvasiveA	Stromal	618.271	1703.68	0	5	0	0	0	0	0	0	0	2	0	0	3	0	5	1	0	0	0	0	0	0	0	2	0	0	7	1	3	0	0	3	0
845	InvasiveA	CD4+_T_Cells	624.348	1713.08	0	1	0	0	0	2	0	0	3	0	1	0	5	0	1	1	0	0	0	0	0	0	0	0	0	2	0	0	0	0	0	2	1
846	InvasiveA	CD8+_T_Cells	640.162	1706.85	0	1	0	0	0	0	0	0	0	0	0	0	5	0	1	0	0	0	0	0	0	0	0	0	0	0	0	0	0	0	0	1	0
847	InvasiveA	Macrophages_1	648.287	1690.22	5	0	0	0	0	0	0	0	0	1	1	1	2	2	2	1	0	1	0	0	0	0	0	0	0	0	3	1	0	0	2	0	0
848	InvasiveA	Stromal	657.317	1703.8	0	1	0	0	0	0	0	0	0	2	0	0	0	1	1	0	0	0	0	0	1	0	7	0	0	0	18	0	1	9	1	0	0
849	InvasiveA	Stromal	751.388	1696.12	5	0	0	0	0	0	1	0	0	0	1	0	3	3	4	3	0	0	0	0	0	0	8	1	0	1	12	0	0	1	0	0	0
850	InvasiveA	Macrophages_1	779.238	1714.92	0	0	0	0	2	0	0	0	0	1	0	0	6	1	2	3	0	0	0	0	0	0	0	0	2	1	0	0	0	0	0	1	0
851	InvasiveA	Unlabeled	825.396	1676.12	2	1	0	0	1	1	0	0	0	0	7	0	8	2	1	2	0	0	0	0	0	0	2	2	0	0	13	2	0	2	0	1	0
852	InvasiveA	Unlabeled	766.599	1701.83	0	1	0	0	0	0	0	0	0	0	2	2	5	1	3	2	0	0	0	0	0	0	0	0	0	0	1	0	0	0	0	3	0
853	InvasiveA	Perivascular-Like	785.267	1693.9	0	3	0	0	0	1	0	0	0	0	0	0	0	1	1	1	0	0	0	0	0	0	0	0	0	0	0	0	1	0	0	0	0
854	InvasiveA	CD4+_T_Cells	801.006	1702.82	0	0	0	0	0	0	0	0	4	1	0	0	10	0	0	1	0	0	0	0	0	0	0	0	0	0	0	0	0	0	1	2	0
855	InvasiveA	Endothelial	844.536	1679.98	0	5	0	0	0	4	0	0	3	0	0	0	0	0	0	0	0	0	0	0	0	1	0	6	1	5	0	0	0	0	0	0	12
856	InvasiveA	T_Cell_&_Tumor_Hybrid	795.581	1680.06	0	0	0	0	0	0	0	0	0	0	0	1	5	0	6	1	0	0	0	0	0	0	0	1	0	0	1	0	0	0	0	4	0
857	InvasiveA	Macrophages_1	810.329	1699.39	1	0	0	0	1	0	0	0	1	2	0	1	0	3	1	2	0	3	0	0	0	0	0	0	0	1	1	0	0	0	1	0	0
858	InvasiveA	Macrophages_1	790.695	1706.26	0	0	0	0	2	0	0	0	0	3	1	0	4	0	1	0	0	1	0	0	0	0	0	0	0	0	1	0	0	0	0	0	0
859	InvasiveA	Endothelial	794.037	1697.51	0	0	0	0	0	4	0	0	0	0	0	0	0	0	0	0	0	0	0	0	0	0	1	0	0	3	1	0	0	0	0	0	7
861	InvasiveA	Stromal	513.543	1693.46	1	25	0	0	0	1	0	0	7	9	0	0	0	1	0	0	0	1	0	0	0	0	3	1	0	0	46	0	4	11	0	0	1
863	InvasiveA	Stromal	496.747	1709.46	0	7	0	0	0	0	0	0	2	0	0	0	3	0	0	0	0	0	0	0	0	0	0	1	0	0	7	0	0	0	0	0	0
864	InvasiveA	Stromal	494.706	1700.68	0	11	0	1	1	1	0	0	1	2	0	0	0	1	2	1	0	0	0	0	1	0	4	0	0	0	25	0	0	4	1	0	1
866	InvasiveA	Stromal	487.556	1710.73	0	3	0	0	0	0	0	0	2	1	0	0	3	0	0	0	0	0	0	0	0	0	0	0	0	0	6	0	0	1	0	0	0
868	InvasiveA	Stromal	529.474	1703.5	0	10	0	0	0	1	0	0	0	1	0	1	2	2	2	0	0	2	0	0	2	0	7	0	0	0	24	0	0	1	1	2	0
871	InvasiveA	CD8+_T_Cells	773.343	1687.91	1	0	0	0	0	0	0	0	1	0	0	0	3	2	3	1	0	0	0	0	0	0	0	0	0	1	2	0	0	0	0	8	0
872	InvasiveA	CD8+_T_Cells	838.782	1668.72	0	0	0	0	0	1	0	0	0	1	7	0	10	1	2	3	0	0	0	0	1	0	1	0	0	1	3	0	1	0	0	1	0
873	InvasiveA	T_Cell_&_Tumor_Hybrid	535.476	1712.4	0	0	0	0	0	0	0	0	0	0	0	1	4	1	9	1	0	0	0	0	0	0	2	0	0	0	1	1	0	1	0	2	0
874	InvasiveA	Endothelial	799.467	1693.29	0	0	0	0	0	4	0	0	0	0	0	0	0	0	2	0	0	0	0	0	0	0	1	0	0	3	0	0	0	0	0	0	2
875	InvasiveA	CD4+_T_Cells	778.517	1703.87	0	0	0	0	0	0	0	0	1	1	0	0	8	1	2	1	0	0	0	0	0	0	0	0	0	0	0	0	1	0	0	4	0
876	InvasiveA	Invasive_Tumor	842.166	1716.29	1	1	0	0	0	0	0	0	0	0	0	0	5	7	11	6	0	0	0	0	0	0	0	0	0	0	0	0	0	0	3	0	1
877	InvasiveA	Invasive_Tumor	801.145	1711.23	1	1	0	0	0	0	0	0	0	0	0	1	2	9	2	2	0	0	0	0	0	0	0	0	0	0	1	0	0	0	0	0	1
878	InvasiveA	Unlabeled	825.473	1700.85	0	4	0	0	3	0	0	0	2	4	7	0	11	1	4	0	0	0	0	0	0	0	1	0	0	2	3	1	0	0	0	2	0
879	InvasiveA	Stromal	814.286	1685.17	0	3	0	0	0	0	0	0	0	2	0	2	8	2	6	1	0	0	0	0	0	0	2	0	4	1	8	3	0	0	0	1	1
880	InvasiveA	Invasive_Tumor	833.14	1708.62	0	0	0	0	0	0	0	0	1	0	0	0	0	4	4	0	0	0	0	0	0	0	0	0	0	0	0	0	0	0	0	0	0
881	InvasiveA	Stromal	844.065	1690.51	0	9	0	0	1	0	0	0	0	4	0	0	1	1	3	0	0	0	0	0	1	1	13	2	0	1	35	0	1	1	0	0	0
882	DCIS1A	Myoepi_ACTA2+	827.161	1254.06	0	5	0	0	0	1	0	0	3	4	0	1	10	1	0	5	0	8	0	0	0	0	0	7	0	0	3	15	4	0	2	0	0
883	DCIS1A	Endothelial	847.148	1266.46	0	0	0	1	0	7	0	0	0	0	0	0	0	0	0	0	0	0	0	0	1	0	2	2	0	4	6	0	0	0	0	0	5
884	DCIS1A	Endothelial	833.064	1273.63	0	3	0	0	0	10	0	0	1	0	0	0	0	1	1	0	0	0	0	0	0	0	4	5	0	14	10	0	0	0	0	0	10
885	DCIS1A	Stromal	848.304	1327.88	0	8	0	0	0	4	0	0	1	0	0	0	2	1	3	0	0	0	0	0	1	0	5	3	0	0	25	0	0	2	1	0	0
886	DCIS1A	Macrophages_1	832.745	1335.3	0	0	0	0	0	0	0	0	4	4	0	0	3	2	2	0	0	1	0	0	0	0	0	0	0	0	1	0	0	0	0	0	0
899	InvasiveA	Macrophages_1	850.137	1385.57	0	3	0	0	0	0	0	0	3	0	0	0	7	0	0	1	0	1	0	0	0	0	0	0	0	0	0	0	0	0	1	1	0
905	InvasiveA	CD4+_T_Cells	849.051	1406.52	0	0	0	0	0	0	0	0	2	0	0	0	5	0	0	0	0	0	0	0	0	0	0	0	0	0	1	1	0	1	0	1	0
912	InvasiveA	LAMP3+_DCs	848.037	1415.78	0	0	0	0	0	0	0	0	0	0	1	0	3	0	0	0	0	0	0	0	0	0	0	0	0	1	0	0	0	0	0	0	0
916	InvasiveA	CD8+_T_Cells	846.909	1421.07	0	0	0	0	0	0	0	0	2	0	6	0	6	0	0	0	0	0	0	0	0	0	0	0	0	0	0	0	0	0	0	2	0
920	InvasiveA	CD8+_T_Cells	850.014	1427.94	0	0	0	0	0	0	0	0	1	0	0	0	12	1	0	1	0	0	0	0	0	0	0	0	0	0	0	0	0	0	0	5	0
922	InvasiveA	CD4+_T_Cells	845.048	1434.37	0	0	0	0	0	0	0	0	2	0	0	0	1	0	0	1	0	0	0	0	0	0	0	0	0	0	0	0	0	0	0	2	0
924	InvasiveA	CD8+_T_Cells	848.277	1437.66	0	0	0	0	0	0	0	0	0	0	0	0	3	0	0	1	0	0	0	0	0	0	0	0	0	0	0	0	0	2	0	4	0
926	DCIS1A	Myoepi_ACTA2+	842.306	1250.78	0	8	0	0	0	0	0	0	0	0	0	0	1	0	0	1	0	0	4	0	0	0	0	10	0	1	2	3	5	0	3	0	0
927	DCIS1A	DCIS_1	819.539	1189.2	4	0	2	0	0	0	0	0	0	0	0	7	0	3	6	2	0	0	0	0	0	0	0	0	0	0	0	0	1	0	8	0	0
928	DCIS1A	DCIS_1	826.292	1184.43	1	1	0	0	0	0	0	0	0	0	0	11	0	9	1	4	0	0	0	0	0	0	0	0	0	0	0	0	0	0	6	0	0
929	DCIS1A	DCIS_1	825.384	1195.66	2	0	1	0	0	0	0	0	0	0	0	6	0	2	3	4	0	0	0	0	0	0	0	0	0	0	0	3	0	0	3	0	0
930	DCIS1A	DCIS_1	834.526	1190.64	0	0	2	0	0	0	0	0	0	0	1	5	0	5	8	3	0	0	0	0	0	0	0	0	0	0	0	1	0	0	20	0	0
931	DCIS1A	Invasive_Tumor	842.292	1183.82	2	1	0	0	0	0	0	0	0	0	0	2	0	5	6	2	0	0	0	0	0	0	0	0	0	0	1	0	0	0	17	0	0
932	DCIS1A	DCIS_1	849.573	1190.06	2	0	0	0	0	0	0	0	0	1	0	5	0	4	7	5	0	0	0	0	0	0	0	0	0	0	0	3	0	0	14	0	0
933	DCIS1A	DCIS_1	839.676	1200.84	2	2	5	0	0	0	0	0	0	0	0	1	0	7	9	7	0	0	0	0	0	0	0	0	0	0	2	3	0	0	17	0	0
934	DCIS1A	Myoepi_ACTA2+	820.592	1225.05	1	4	1	0	0	0	0	0	0	0	0	2	0	8	12	12	0	0	1	0	0	0	0	2	0	0	0	5	4	0	11	0	0
935	DCIS1A	DCIS_1	827.022	1207.29	3	2	6	0	1	0	0	0	0	0	0	6	0	7	16	16	0	0	0	0	0	0	0	1	0	0	0	9	2	0	5	0	0
936	DCIS1A	DCIS_1	848.525	1209.98	3	0	6	0	0	0	0	0	0	0	0	1	0	3	10	9	0	0	0	0	0	0	0	0	0	0	0	8	0	0	6	0	0
937	DCIS1A	DCIS_1	842.368	1219.09	2	3	3	0	0	0	0	0	0	0	0	10	0	8	6	4	0	0	0	0	0	0	0	1	1	0	0	11	1	0	8	0	0
938	DCIS1A	DCIS_1	831.28	1228.64	2	1	4	0	0	0	0	0	0	0	0	6	0	6	16	7	0	0	0	0	0	0	0	1	1	0	0	42	0	0	2	0	0
939	DCIS1A	DCIS_1	845.456	1231.8	0	2	5	0	0	0	0	0	0	0	0	7	0	2	11	10	0	0	0	0	0	0	0	1	0	0	0	44	0	0	1	0	0
940	DCIS1A	DCIS_1	818.306	1240.41	1	3	7	0	0	0	1	0	0	0	0	6	0	7	6	10	0	0	1	0	0	0	0	3	0	0	1	33	0	0	7	0	0
941	DCIS1A	DCIS_1	834.013	1241.27	0	3	3	0	1	0	0	0	1	0	0	4	0	4	12	12	0	0	0	0	0	0	0	4	0	0	0	27	2	0	7	0	0
942	DCIS1A	Macrophages_2	836.338	1258.37	0	0	0	0	0	1	0	0	2	2	0	0	0	0	0	0	0	0	0	0	0	0	0	0	0	0	0	3	0	0	0	0	0
943	DCIS1A	Stromal	836.185	1316.34	0	1	0	0	0	0	1	0	0	0	0	0	2	0	0	0	0	0	0	0	0	0	3	0	0	1	4	0	0	0	0	0	0
944	DCIS1A	Stromal	825.796	1318.27	0	2	0	0	0	0	0	0	1	1	0	0	0	1	1	0	0	0	0	0	0	0	5	1	0	0	6	0	0	4	3	0	0
945	DCIS1A	Myoepi_ACTA2+	834.957	1251.43	0	2	0	0	0	1	0	0	1	0	0	0	6	0	0	1	0	1	1	0	0	0	0	2	1	0	0	0	1	0	1	0	0
946	DCIS1A	Myoepi_ACTA2+	849.588	1244.35	2	7	2	0	0	1	0	0	0	0	0	0	1	6	12	9	0	0	0	1	0	0	0	5	0	0	1	7	3	0	13	0	0
1095	DCIS1A	Invasive_Tumor	837.838	1045.23	1	0	0	0	0	0	0	0	0	0	0	6	0	7	14	10	0	0	0	0	0	0	0	0	0	0	0	4	0	0	24	0	0
1096	DCIS1A	DCIS_1	845.838	1057.51	4	0	4	0	0	0	0	0	0	0	0	2	1	11	8	8	0	0	1	0	0	0	0	0	0	0	0	3	4	0	14	0	0
1097	DCIS1A	DCIS_1	819.472	1067.17	1	0	0	0	0	0	0	0	0	0	0	1	0	1	3	0	0	0	0	0	0	0	0	0	0	0	0	1	0	0	14	0	0
1098	DCIS1A	DCIS_1	825.675	876.401	0	2	1	0	0	0	0	0	0	0	0	2	0	4	5	7	0	0	0	0	0	0	0	0	0	0	0	6	0	0	1	0	0
1099	DCIS1A	Invasive_Tumor	818.849	1074.56	1	1	0	0	0	0	0	0	0	0	0	0	0	4	7	0	0	0	1	0	0	0	0	0	1	0	0	0	0	0	17	0	0
1100	DCIS1A	DCIS_1	839.721	1030.42	1	0	2	0	0	0	0	0	0	0	0	0	0	4	5	5	0	0	1	0	0	0	0	0	0	0	0	3	0	0	4	0	0
1101	DCIS1A	Invasive_Tumor	846.004	991.455	1	0	2	0	0	0	0	0	0	0	0	1	1	4	0	7	0	0	1	0	0	0	0	0	1	0	0	1	0	0	2	0	0
1102	DCIS1A	DCIS_1	839.207	1069.67	1	0	6	0	0	0	0	0	0	2	0	6	0	2	14	4	0	0	1	0	0	0	0	0	0	0	0	2	0	0	36	0	0
1103	DCIS1A	DCIS_1	835.85	985.475	0	0	2	0	0	0	0	0	0	0	0	4	0	4	3	10	0	0	0	0	0	0	0	0	0	0	0	3	0	0	6	0	0
1104	DCIS1A	DCIS_1	832.935	1007.36	1	0	1	0	0	0	0	0	0	0	0	1	0	3	2	0	0	0	0	0	0	0	0	0	0	0	0	2	0	0	0	0	0
1105	DCIS1A	Invasive_Tumor	826.205	1083.51	2	2	1	0	0	0	0	0	0	0	0	2	0	6	10	10	0	0	1	0	0	0	0	0	0	0	0	0	0	0	18	0	0
1106	DCIS1A	DCIS_1	836.287	1079.65	1	1	1	0	0	0	0	0	0	0	0	3	0	5	3	2	0	0	0	1	0	0	0	0	0	0	0	0	0	0	32	0	0
1107	DCIS1A	DCIS_1	840.648	1014.86	4	1	3	0	0	0	0	0	0	0	0	4	0	4	8	4	0	0	0	0	0	0	0	0	0	0	0	1	0	0	5	0	0
1108	DCIS1A	DCIS_1	831.501	997.873	1	1	2	0	0	0	0	0	0	0	0	3	0	6	6	8	0	0	0	0	0	0	0	0	0	0	0	3	0	0	9	0	0
1109	DCIS1A	Invasive_Tumor	842.099	1003.44	0	0	2	0	0	0	0	0	0	0	0	1	1	7	5	8	0	0	0	0	0	0	0	0	0	0	0	2	1	0	3	0	1
1110	DCIS1A	Invasive_Tumor	820	973.282	0	0	0	0	0	0	0	0	0	0	0	0	0	4	3	5	0	0	0	0	0	0	0	0	1	0	0	1	0	0	4	0	0
1111	DCIS1A	DCIS_1	825.09	994.286	2	0	2	1	0	0	0	0	0	0	0	2	0	4	5	6	0	0	2	0	0	0	0	0	0	0	0	1	0	0	7	0	0
1112	DCIS1A	Invasive_Tumor	855.212	1108.41	5	0	2	0	0	0	0	0	0	0	0	4	0	7	12	8	0	0	1	0	0	0	0	0	0	0	0	0	0	0	11	0	0
1113	DCIS1A	DCIS_1	851.426	1040.63	0	1	2	0	0	0	0	0	0	0	0	6	0	9	14	3	0	0	0	0	0	0	0	0	0	0	0	3	0	0	6	0	0
1114	DCIS1A	DCIS_1	848.091	1071.27	0	0	0	0	0	0	0	0	0	1	0	2	0	7	7	5	0	0	0	0	0	0	0	0	0	0	0	1	0	0	8	0	0
1115	DCIS1A	DCIS_1	820.073	1060.04	1	0	5	0	0	0	0	0	0	0	0	5	0	5	12	1	0	0	3	0	0	0	0	0	0	0	0	0	0	0	20	0	0
1116	DCIS1A	Invasive_Tumor	849.504	1025.82	0	1	0	0	0	0	0	0	0	0	0	2	0	9	7	5	0	0	0	0	0	0	0	0	0	0	0	1	0	0	9	0	0
1117	DCIS1A	DCIS_1	846.169	1087.31	1	2	3	0	0	0	0	0	0	0	0	6	0	2	9	6	0	0	1	0	0	0	0	0	0	0	0	4	0	0	15	0	0
1118	DCIS1A	Invasive_Tumor	825.747	1010.06	1	0	0	0	0	0	0	0	0	0	0	0	0	4	5	2	0	0	0	0	0	0	0	0	0	0	0	1	0	0	3	0	0
1119	DCIS1A	DCIS_1	536.697	871.11	0	1	1	0	0	0	0	0	0	0	0	2	0	0	7	6	0	0	0	0	0	0	0	0	0	0	0	2	0	0	6	0	0
1120	DCIS1A	Invasive_Tumor	834.113	976.121	1	0	0	0	0	0	0	0	0	0	0	0	0	7	5	8	0	0	0	0	0	0	0	0	1	1	0	4	0	0	3	0	0
1121	DCIS1A	Invasive_Tumor	844.457	1039.52	0	0	0	0	0	0	0	0	0	0	0	0	0	4	1	1	0	0	0	0	0	0	0	0	0	0	0	0	0	0	3	0	0
1122	DCIS1A	Invasive_Tumor	849.366	960.891	0	0	4	0	1	0	0	0	0	2	0	5	0	21	11	10	0	0	0	0	0	0	0	0	0	0	0	2	0	0	8	0	1
1123	DCIS1A	DCIS_1	504.246	874.52	1	4	4	0	0	0	0	0	0	0	0	5	2	1	12	21	0	0	0	0	0	0	0	0	0	0	0	11	0	0	13	0	0
1124	DCIS1A	Invasive_Tumor	836.303	949.815	0	2	2	0	0	0	0	0	0	0	0	4	0	15	17	11	0	0	0	0	0	0	0	0	0	0	0	0	0	0	9	0	0
1125	DCIS1A	DCIS_1	822.587	1047.42	0	0	3	0	0	0	0	0	0	0	0	6	0	9	20	9	0	0	0	0	0	0	0	0	1	0	0	7	0	0	35	0	0
1126	DCIS1A	DCIS_1	516.963	872.584	2	1	2	0	0	0	0	0	0	0	0	6	0	6	19	24	0	0	0	0	0	0	0	0	0	0	0	4	0	0	14	0	0
1127	DCIS1A	DCIS_1	845.981	974.002	0	1	3	0	0	0	0	0	0	0	0	1	0	5	10	13	0	1	0	0	0	0	0	0	0	0	0	4	0	0	8	0	0
1128	DCIS1A	DCIS_1	825.956	1033.21	3	1	1	0	0	0	0	0	0	0	0	5	0	3	6	6	0	0	0	0	0	0	0	0	0	0	0	1	0	0	10	0	0
1129	DCIS1A	DCIS_1	829.852	1018.58	3	2	3	0	0	0	0	0	0	0	0	4	0	5	6	5	0	0	0	0	1	0	0	0	0	0	0	1	0	0	2	0	0
1130	DCIS1A	DCIS_1	821.763	1112.06	1	0	6	0	0	0	0	0	0	0	0	6	0	15	9	1	0	0	0	0	0	0	0	0	2	0	0	4	0	0	11	0	0
1131	DCIS1A	DCIS_1	677.853	871.728	2	0	1	0	0	0	0	0	0	0	0	1	0	3	8	11	0	0	0	0	0	0	0	0	0	0	0	3	0	0	6	0	0
1132	DCIS1A	DCIS_1	670.056	869.336	0	0	1	0	0	0	0	0	0	0	0	1	0	0	0	1	0	0	0	0	0	0	0	0	0	0	0	3	0	0	0	0	0
1133	DCIS1A	DCIS_1	827.366	1071.15	0	1	1	0	0	0	0	0	0	0	0	2	0	3	8	0	0	0	1	0	0	0	0	0	0	0	0	0	0	0	21	0	0
1134	DCIS1A	DCIS_1	847.658	1129.27	0	0	5	0	0	0	0	0	0	1	0	8	0	9	14	4	0	0	1	0	0	0	0	0	0	0	0	3	0	0	18	0	0
1135	DCIS1A	DCIS_1	831.717	1059.21	2	1	4	0	0	0	0	0	0	0	0	3	0	8	19	2	0	0	0	0	0	0	0	0	0	0	0	0	0	1	26	0	0
1136	DCIS1A	DCIS_1	848.192	1116.47	7	1	4	0	0	0	0	0	0	0	0	6	3	9	16	10	1	0	1	0	1	0	0	0	0	0	1	4	1	0	17	0	0
1137	DCIS1A	DCIS_1	820.565	986.574	0	0	0	0	0	0	1	0	0	0	0	2	0	8	8	6	0	0	0	0	0	0	0	0	0	0	0	5	0	0	9	0	0
1138	DCIS1A	DCIS_1	831.795	1141.51	2	1	2	0	0	0	0	0	0	0	0	9	0	8	16	4	0	0	0	0	0	0	1	0	0	0	0	1	0	0	15	0	0
1139	DCIS1A	DCIS_1	832.369	1098.24	7	1	2	0	0	1	0	0	0	1	1	4	0	14	29	10	0	0	2	0	0	0	0	0	0	0	1	7	0	0	24	0	0
1140	DCIS1A	DCIS_1	839.658	926.765	0	0	1	0	0	0	0	0	0	0	0	0	1	0	0	1	0	0	0	0	0	0	0	0	0	0	1	1	0	0	1	0	0
1141	DCIS1A	DCIS_1	736.174	872.683	0	2	1	0	0	0	0	1	0	0	0	3	0	2	10	8	0	0	0	0	0	0	0	0	0	0	0	2	0	0	20	0	0
1142	DCIS1A	Invasive_Tumor	829.386	966.855	1	1	1	0	0	0	0	0	0	0	0	2	0	13	11	5	0	0	0	0	0	0	0	0	0	0	0	2	0	0	3	0	0
1143	DCIS1A	DCIS_1	615.923	873.301	4	0	0	0	0	0	0	0	0	0	0	2	0	1	1	9	0	0	1	0	0	0	0	0	0	0	0	1	0	0	15	0	0
1144	DCIS1A	DCIS_1	844.41	1100.5	0	1	0	0	0	0	0	0	0	0	0	3	0	2	8	6	0	0	2	0	0	0	0	0	0	0	0	6	0	1	8	0	0
1145	DCIS1A	DCIS_1	824.641	1132.61	1	0	0	0	0	0	0	0	0	0	0	5	0	2	8	5	0	0	0	0	0	0	0	0	0	0	0	4	0	0	8	0	0
1146	DCIS1A	DCIS_1	849.505	948.507	2	1	2	0	0	0	0	0	1	0	0	2	0	13	12	11	0	0	0	0	0	0	0	0	0	0	0	4	0	0	6	0	0
1147	DCIS1A	DCIS_1	832.786	1114.65	0	0	7	0	0	0	0	0	0	0	1	2	0	4	7	5	0	0	0	0	0	0	0	0	1	0	0	36	0	0	14	0	0
1148	DCIS1A	DCIS_1	826.329	953.316	4	0	2	0	0	0	0	0	0	0	0	6	0	4	8	6	0	0	0	0	0	0	0	0	0	0	0	0	0	0	9	1	0
1149	DCIS1A	DCIS_1	757.624	874.637	0	0	5	0	0	0	0	0	0	0	0	3	0	3	10	8	0	0	0	0	0	0	0	0	0	0	0	2	0	0	7	0	0
1150	DCIS1A	Prolif_Invasive_Tumor	819.386	921.459	0	0	0	0	0	0	0	0	0	0	0	0	1	5	7	5	0	0	0	0	0	0	0	0	1	0	0	1	0	0	0	0	0
1151	DCIS1A	Invasive_Tumor	826.96	887.904	0	0	0	0	0	0	0	0	0	0	0	0	0	1	6	3	0	0	1	0	0	0	0	0	1	0	0	2	0	0	2	0	0
1152	DCIS1A	Prolif_Invasive_Tumor	837.948	875.797	1	0	1	0	0	0	0	0	0	0	0	1	0	4	5	7	0	0	0	0	0	0	0	0	0	0	0	0	0	0	0	0	0
1153	DCIS1A	DCIS_1	831.969	1126.56	1	1	3	0	0	0	0	0	0	0	0	4	1	7	4	10	0	0	0	0	0	0	0	0	0	0	0	0	0	0	11	0	0
1154	DCIS1A	DCIS_1	853.318	924.788	0	1	3	0	0	0	0	0	0	0	0	4	0	20	9	9	0	0	0	0	0	0	0	0	0	0	1	3	0	0	3	0	0
1155	DCIS1A	DCIS_1	821.856	1145	1	0	3	0	0	0	0	0	0	0	0	1	0	6	6	10	0	0	0	0	0	0	0	0	0	0	0	4	0	0	23	0	0
1156	DCIS1A	DCIS_1	823.347	934.123	0	0	9	0	0	0	0	0	0	0	0	5	1	14	19	14	0	0	0	0	0	0	0	0	0	0	0	6	0	0	18	0	0
1157	DCIS1A	DCIS_1	838.635	936.792	0	0	3	0	0	0	0	0	0	0	0	1	0	13	7	8	0	0	0	0	0	0	0	0	0	0	0	10	0	0	4	0	0
1158	DCIS1A	DCIS_1	849.263	907.783	0	1	4	0	0	0	0	0	0	0	0	5	0	4	12	21	0	0	0	0	0	0	0	0	0	0	0	5	0	0	8	0	0
1159	DCIS1A	Invasive_Tumor	585.764	874.151	0	0	1	0	0	0	0	0	0	0	0	0	0	1	3	8	0	0	0	0	0	0	0	0	0	0	0	0	0	0	7	0	1
1160	DCIS1A	DCIS_1	826.36	1164.24	0	1	4	0	0	0	0	0	0	0	0	9	1	3	8	7	0	0	1	0	0	0	0	0	1	0	0	0	0	0	27	0	0
1161	DCIS1A	DCIS_1	818.833	1176.2	0	0	1	0	0	0	0	0	0	0	0	7	0	8	10	4	0	0	0	0	0	0	0	0	0	0	0	5	0	0	6	0	0
1162	DCIS1A	DCIS_1	845.683	927.148	0	0	1	0	0	0	0	0	0	0	0	1	0	2	2	0	0	0	0	0	0	0	0	0	0	0	0	2	0	0	1	0	0
1163	DCIS1A	Invasive_Tumor	829.991	907.519	0	0	1	0	0	0	0	0	0	0	0	1	0	2	2	4	0	0	0	0	0	0	0	0	0	0	0	0	0	0	1	0	0
1164	DCIS1A	DCIS_1	819.881	909.723	1	2	1	0	0	0	0	0	0	0	0	2	0	0	6	5	0	0	0	0	0	0	0	1	0	0	0	16	0	0	1	0	0
1165	DCIS1A	DCIS_1	828.383	923.485	0	1	1	0	0	0	0	0	0	0	0	2	0	1	8	3	0	0	0	0	0	0	0	0	0	0	0	4	0	0	0	0	0
1166	DCIS1A	DCIS_1	838.757	1147.92	3	3	4	0	0	0	0	0	0	0	0	15	0	4	19	8	0	0	1	0	0	0	0	0	0	0	0	7	1	0	44	0	0
1167	DCIS1A	DCIS_1	831.685	914.043	0	0	0	0	0	0	0	0	0	0	0	3	0	5	5	5	0	0	0	0	0	0	0	0	1	0	0	2	0	0	2	0	0
1168	DCIS1A	DCIS_1	849.907	1153.09	2	0	3	0	0	2	0	0	0	0	0	7	1	3	9	4	0	1	0	0	0	0	0	0	2	0	0	18	0	0	7	0	0
1169	DCIS1A	DCIS_1	833.968	1175.63	0	0	2	0	0	0	0	0	0	0	0	4	0	6	14	12	0	0	0	0	0	0	0	1	1	0	0	3	0	0	5	0	0
1170	DCIS1A	DCIS_1	798.366	874.358	0	2	4	0	0	0	0	0	0	0	0	2	0	7	12	6	0	0	0	0	0	0	0	0	0	0	0	18	0	0	2	0	0
1171	DCIS1A	Invasive_Tumor	852.402	895.141	6	2	3	0	0	0	0	0	0	0	0	2	0	11	13	14	0	0	1	0	0	0	0	0	0	0	0	1	0	0	7	0	0
1172	DCIS1A	DCIS_1	842.658	1168.24	1	2	6	0	0	0	0	0	0	0	0	7	1	9	21	9	0	0	0	0	0	0	0	0	1	0	0	3	0	0	16	0	1
1173	DCIS1A	Invasive_Tumor	828.669	895.831	2	1	1	0	0	0	0	0	0	0	0	0	0	3	13	10	0	0	0	0	0	0	0	0	0	0	0	3	0	0	4	0	0
1174	DCIS1A	DCIS_1	853.013	1163.36	1	0	6	0	0	0	0	0	0	0	0	5	0	2	10	8	0	0	0	0	0	0	0	0	2	0	0	3	0	0	5	0	0
1175	DCIS1A	DCIS_1	839.267	884.687	0	0	2	0	0	0	0	0	0	0	0	0	0	10	6	9	0	0	0	0	0	0	0	0	0	0	0	4	0	0	0	0	0
1176	DCIS1A	Invasive_Tumor	843.998	1178.04	0	0	0	0	0	0	0	0	0	0	0	0	1	0	2	2	0	0	0	0	0	0	0	0	0	0	0	0	0	0	2	0	0
1177	DCIS1A	Invasive_Tumor	836.634	900.209	0	0	1	0	0	0	0	0	0	0	0	0	0	3	7	8	0	0	0	0	0	0	0	0	0	0	0	2	0	0	2	0	0
1178	DCIS1A	Macrophages_1	545.787	863.273	0	0	0	0	1	0	0	1	0	1	0	0	0	0	0	0	0	0	0	0	0	0	0	0	0	0	0	0	0	0	0	0	0
1179	DCIS1A	DCIS_1	842.481	917.906	0	2	1	0	0	0	0	0	0	0	0	1	2	9	9	5	0	0	0	0	0	0	0	0	0	0	0	10	0	0	2	0	0
1180	InvasiveA	Invasive_Tumor	823.842	2252.19	1	0	1	0	0	0	0	0	0	0	0	1	0	8	22	10	0	0	0	0	0	0	0	0	0	0	3	0	0	0	3	0	1
1181	InvasiveA	Invasive_Tumor	837.246	2252.28	0	2	1	0	0	0	0	0	0	0	0	0	0	7	3	2	0	0	0	0	0	0	0	0	0	0	1	0	0	0	2	0	0
1182	InvasiveA	Invasive_Tumor	846.237	2254.86	1	3	0	0	0	0	0	0	0	0	0	0	1	11	11	4	0	0	0	0	0	0	1	0	0	0	1	0	0	0	7	0	3
1183	InvasiveA	Prolif_Invasive_Tumor	831.271	2258.89	0	2	1	0	0	2	0	0	0	0	0	0	1	2	6	6	0	0	0	0	0	0	0	1	0	1	0	0	0	0	1	1	1
1184	InvasiveA	Endothelial	842.886	2266.77	0	2	0	0	0	18	0	0	0	0	0	0	0	3	8	5	0	0	0	0	0	0	5	2	0	6	11	1	0	0	0	0	7
1185	InvasiveA	Invasive_Tumor	824.459	2269.12	10	6	0	0	2	1	0	0	2	6	0	1	0	12	8	18	0	1	0	0	0	0	1	0	3	1	5	0	0	0	5	0	1
1186	InvasiveA	Invasive_Tumor	831.951	2277.75	5	1	1	0	0	0	0	0	0	0	0	2	1	8	18	16	0	0	0	0	0	0	1	0	0	0	0	1	0	0	4	0	0
1187	InvasiveA	Invasive_Tumor	849.367	2279.93	1	0	0	0	0	1	0	0	0	0	0	0	0	6	8	11	0	0	0	0	0	0	0	0	0	0	0	0	1	0	3	0	0
1188	InvasiveA	Invasive_Tumor	840.187	2282.75	2	1	1	0	0	0	0	0	0	0	0	2	0	4	7	7	0	0	0	0	0	0	0	0	0	0	0	1	0	0	3	0	0
1189	InvasiveA	Prolif_Invasive_Tumor	827.744	2288.86	2	1	3	0	0	0	0	0	0	0	0	1	0	2	13	10	0	0	0	0	0	0	0	0	0	0	3	0	0	0	4	0	0
1190	InvasiveA	Invasive_Tumor	851.207	2292.53	3	1	0	0	1	0	0	0	0	0	0	0	0	9	7	15	0	1	0	0	0	0	1	0	1	0	0	0	0	0	6	0	0
1191	InvasiveA	Invasive_Tumor	838.203	2298.01	3	0	1	0	0	0	0	0	0	0	0	0	3	7	11	10	0	0	0	0	0	0	0	0	0	1	1	0	0	0	9	0	0
1192	InvasiveA	Stromal	824.849	2301.5	1	1	1	0	4	0	0	0	2	2	0	0	1	0	3	10	3	0	0	0	0	0	4	0	0	2	7	3	0	0	2	0	0
1193	InvasiveA	Myoepi_ACTA2+	846.79	2311.23	1	1	1	0	1	0	0	0	0	0	0	1	0	0	2	3	0	0	0	0	0	0	0	1	0	0	0	0	0	0	0	0	0
1194	InvasiveA	Unlabeled	835.988	2312.7	0	1	0	0	0	0	0	0	0	1	4	0	3	0	4	3	0	1	0	0	0	0	0	0	0	0	1	0	0	0	0	1	0
1195	InvasiveA	Invasive_Tumor	848.75	2319.27	0	0	0	0	2	0	0	0	0	0	0	0	1	2	5	2	0	0	0	0	0	0	0	0	0	1	0	0	0	0	0	0	0
1196	InvasiveA	Invasive_Tumor	827.162	2323.75	4	2	0	0	3	0	0	0	0	2	0	1	0	3	13	8	1	0	0	0	0	0	2	0	0	0	1	0	0	0	2	0	0
1197	InvasiveA	CD8+_T_Cells	842.518	2333.39	0	1	0	0	1	0	0	0	0	0	8	0	4	2	5	2	0	0	0	0	0	0	0	0	0	0	1	0	0	0	0	2	0
1198	InvasiveA	Macrophages_1	831.282	2341.69	1	3	0	0	0	0	0	0	3	3	4	0	4	4	4	8	0	1	0	0	0	0	0	0	0	0	2	0	0	0	1	2	0
1199	InvasiveA	Stromal	832.315	2351.28	0	0	0	0	0	0	0	0	0	1	0	0	1	0	0	2	0	0	0	0	0	0	0	0	0	0	0	0	0	0	2	0	0
1200	InvasiveA	Stromal	840.395	2351.78	0	10	0	0	0	0	0	0	2	2	0	0	0	1	0	2	1	0	0	0	0	0	1	0	0	0	15	1	0	1	0	0	0
1201	InvasiveA	Macrophages_1	830.505	2359.27	0	1	0	0	1	0	0	0	1	2	0	0	3	2	1	0	0	0	0	0	0	0	0	0	0	1	3	1	0	0	0	0	0
1202	InvasiveA	Stromal	839.955	2363.94	0	12	0	0	0	0	0	0	3	2	0	0	0	0	0	0	2	0	0	0	1	0	2	0	0	0	21	0	0	0	0	0	0
1203	InvasiveA	Stromal	846.839	2362.78	0	11	0	0	0	0	0	0	0	0	0	0	0	0	0	0	0	0	0	0	1	0	2	1	0	1	16	0	2	0	0	0	0
1204	InvasiveA	Invasive_Tumor	822.512	2369.78	3	1	0	0	0	0	0	0	0	0	0	0	0	1	2	3	0	0	0	0	0	0	0	0	1	0	1	0	0	0	2	0	0
1205	InvasiveA	Macrophages_1	831.841	2370.87	0	3	0	0	2	0	0	0	2	1	0	0	6	0	0	1	1	2	0	0	0	0	0	0	0	0	3	0	0	0	0	0	0
1206	InvasiveA	Endothelial	852.479	2371.25	0	10	0	0	0	21	0	0	0	0	0	0	1	0	0	2	0	0	0	0	0	0	5	2	0	10	17	0	0	0	0	0	5
1207	InvasiveA	Invasive_Tumor	826.832	2378.16	1	1	0	0	1	1	0	0	0	0	0	0	0	0	17	5	0	1	0	0	1	0	3	0	0	0	5	2	0	0	5	0	0
1208	InvasiveA	Endothelial	849.629	2384.97	0	13	0	0	0	7	0	0	3	1	0	0	0	0	0	0	0	1	0	0	1	0	4	2	0	3	6	0	0	0	0	0	3
1209	InvasiveA	Invasive_Tumor	823.247	2387.74	1	1	1	0	0	0	0	0	0	1	0	1	0	2	18	23	0	0	0	0	1	0	0	0	1	0	0	2	0	0	5	0	0
1210	InvasiveA	Stromal	832.483	2388.83	1	4	0	0	6	0	0	0	0	2	0	2	0	0	4	3	0	0	0	0	1	0	2	0	0	0	19	0	0	0	1	0	0
1211	InvasiveA	Stromal	839.476	2394.67	0	3	0	0	1	0	0	0	0	1	0	0	0	0	1	0	0	0	0	0	0	0	0	0	0	1	2	0	0	0	0	0	0
1212	InvasiveA	Stromal	846.148	2401.3	0	3	0	1	0	0	0	0	0	0	0	0	0	0	0	0	0	0	0	0	1	0	1	1	0	3	7	0	0	0	0	0	0
1213	InvasiveA	Invasive_Tumor	822.749	2402.83	2	1	1	0	1	0	0	0	0	2	0	0	4	2	14	16	0	1	0	0	0	0	1	0	0	0	0	0	1	1	4	0	0
1214	InvasiveA	Macrophages_1	829.696	2408.23	0	1	0	0	10	0	0	0	5	11	0	0	3	0	0	1	0	4	0	0	0	0	2	0	0	4	15	0	0	0	0	0	0
1215	InvasiveA	Endothelial	840.896	2408.47	0	1	0	1	0	4	0	0	1	0	0	0	1	0	0	0	0	0	0	0	0	0	3	1	0	8	7	0	0	0	0	0	12
1216	InvasiveA	Stromal	834.08	2417.03	0	0	0	1	2	0	0	0	0	0	0	0	2	0	0	0	0	0	0	0	1	0	2	1	0	1	8	0	0	0	0	0	3
1217	InvasiveA	Macrophages_1	853.809	2417.37	0	1	0	0	0	0	0	0	2	1	0	0	1	0	0	0	0	3	0	0	0	0	0	0	0	0	11	0	0	0	0	0	0
1218	InvasiveA	Stromal	847.265	2423.86	1	1	0	0	0	0	0	0	1	1	0	0	1	0	0	0	0	0	0	0	0	0	2	0	0	1	12	0	0	0	0	0	0
1219	InvasiveA	Macrophages_1	837.877	2430.64	0	0	0	1	0	0	0	0	4	2	0	0	3	0	0	0	0	3	0	0	0	0	3	0	0	1	3	0	0	0	0	0	0
1220	InvasiveA	Stromal	824.639	2438.64	0	9	0	0	2	0	0	0	1	1	0	0	3	0	2	2	1	0	0	0	0	0	3	0	0	0	28	0	0	0	0	0	1
1221	InvasiveA	Unlabeled	823.552	2469.47	0	2	0	1	0	0	0	0	1	0	0	0	3	0	2	5	0	0	0	0	0	0	0	0	0	0	0	0	0	0	1	2	1
1222	InvasiveA	Invasive_Tumor	830.984	2475.7	1	1	0	0	0	0	0	0	0	0	0	0	3	10	14	5	0	0	0	0	0	0	0	0	1	0	0	0	0	0	3	0	0
1223	InvasiveA	Invasive_Tumor	843.402	2466.2	7	9	0	0	0	3	0	0	0	0	3	0	0	15	25	19	0	0	0	0	0	0	0	0	0	0	15	0	0	1	16	1	1
1224	InvasiveA	Stromal	822.516	2485.25	7	4	0	0	0	3	0	0	0	0	0	0	0	5	2	13	0	0	0	0	0	0	1	0	0	0	3	0	0	0	1	0	0
1225	InvasiveA	Invasive_Tumor	829.213	2495.52	3	0	0	0	0	0	0	0	0	0	0	0	0	5	10	12	0	0	0	0	0	0	0	0	0	0	0	0	0	0	4	0	0
1226	InvasiveA	Invasive_Tumor	854.957	2494.46	7	0	0	0	0	0	0	0	0	0	0	1	2	10	16	11	0	0	0	0	0	0	0	0	0	0	0	0	0	0	21	0	0
1227	InvasiveA	Invasive_Tumor	837.235	2503.84	6	1	0	0	0	0	0	0	0	0	0	1	0	7	21	15	0	0	0	0	0	0	0	0	0	0	0	0	0	0	4	0	0
1228	InvasiveA	Invasive_Tumor	842.466	2495.07	11	5	0	0	0	0	0	0	0	0	1	0	2	30	57	46	0	1	2	0	0	0	1	0	1	0	8	0	0	0	21	0	0
1229	InvasiveA	Prolif_Invasive_Tumor	822.247	2502.03	0	1	0	0	0	0	0	0	0	0	1	0	0	7	11	10	0	0	0	0	0	0	0	0	0	0	0	0	0	0	5	0	0
1230	InvasiveA	Macrophages_1	830.351	2524.36	0	0	0	0	1	0	0	0	2	1	0	0	3	0	1	2	0	0	0	0	0	0	0	1	0	1	0	0	0	0	0	0	0
1231	InvasiveA	Macrophages_1	825.999	2531.09	1	1	0	0	4	0	0	0	2	6	0	0	2	0	1	1	0	1	0	0	0	0	0	0	0	0	2	1	0	0	0	0	0
1232	InvasiveA	Invasive_Tumor	831.305	2509.37	3	0	0	0	0	0	0	0	0	0	0	0	0	3	15	11	0	0	0	0	0	0	0	0	0	0	1	0	0	0	9	0	0
1233	InvasiveA	Invasive_Tumor	817.746	2521.5	4	0	0	0	0	0	0	0	1	1	0	0	4	8	5	10	0	0	0	0	0	0	0	0	0	0	1	0	0	0	3	0	0
1234	InvasiveA	Invasive_Tumor	825.487	2546.64	0	1	0	0	2	0	0	0	0	1	0	0	2	4	5	9	0	0	0	0	0	0	0	0	0	0	1	0	0	0	2	0	0
1235	InvasiveA	Macrophages_1	814.47	2531.33	0	1	0	0	3	0	0	0	2	6	0	0	0	0	0	1	0	3	0	0	0	0	2	0	0	1	0	0	0	0	0	0	0
1236	InvasiveA	Prolif_Invasive_Tumor	841.797	2551.72	5	0	0	0	0	0	0	0	0	0	0	0	0	20	33	39	0	0	0	0	0	0	1	0	0	0	0	0	0	0	3	1	0
1237	InvasiveA	Stromal	837.848	2520.26	0	0	0	0	2	0	0	0	0	0	0	0	0	2	2	6	0	0	0	0	0	0	3	0	0	0	8	0	0	0	0	0	0
1238	InvasiveA	Macrophages_1	807.906	2543.69	0	3	0	0	0	0	0	0	3	8	0	1	1	2	2	0	0	1	0	0	0	0	1	0	0	3	0	0	0	0	1	0	0
1239	InvasiveA	Invasive_Tumor	824.277	2514.8	5	1	0	0	0	0	0	0	0	0	0	0	0	0	15	13	0	0	0	0	0	0	0	0	1	0	0	0	0	0	11	0	0
1240	InvasiveA	Invasive_Tumor	842.957	2534.2	6	1	0	0	0	0	0	0	0	0	0	0	2	16	20	15	0	0	0	0	2	0	6	0	1	0	11	1	0	0	8	0	1
1241	InvasiveA	Invasive_Tumor	823.978	2007.38	5	0	0	0	0	0	0	0	0	0	1	0	0	1	9	9	0	0	0	0	0	0	0	0	0	1	0	0	0	0	2	0	0
1242	InvasiveA	Invasive_Tumor	834.779	2004.02	12	2	0	0	0	0	1	0	0	1	0	0	2	10	24	16	0	0	1	0	0	0	0	0	0	0	0	0	0	0	12	0	0
1243	InvasiveA	Invasive_Tumor	846.797	2009.09	29	2	0	0	8	0	0	0	3	5	0	0	0	12	18	16	0	0	0	0	0	0	2	0	0	1	0	0	0	0	9	0	0
1244	InvasiveA	Invasive_Tumor	853.449	2019.29	11	0	0	0	2	0	0	0	0	0	0	0	0	7	14	10	0	1	0	0	0	0	0	0	0	0	0	1	0	0	12	0	0
1245	InvasiveA	Invasive_Tumor	837.367	2026.94	14	0	0	0	1	0	0	0	0	1	0	1	0	12	24	16	0	0	1	0	0	0	0	0	0	0	0	0	0	0	9	0	0
1246	InvasiveA	Invasive_Tumor	823.956	2027.26	29	3	0	0	0	1	0	0	0	0	1	0	1	29	41	30	0	0	1	0	0	0	0	0	0	0	0	0	0	0	25	0	1
1247	InvasiveA	Invasive_Tumor	831.579	2036.57	2	0	0	0	0	0	0	0	0	0	0	0	0	4	12	8	0	0	0	0	0	0	0	0	0	0	0	0	0	0	6	0	0
1248	InvasiveA	Prolif_Invasive_Tumor	846.359	2035.93	6	1	0	0	0	0	0	0	0	0	0	0	2	10	23	14	0	0	0	1	0	0	0	0	0	0	0	0	0	0	6	0	1
1249	InvasiveA	Invasive_Tumor	835.04	2044.73	9	0	0	0	0	0	0	0	0	0	0	3	1	10	19	8	0	0	1	0	0	0	0	0	0	0	0	2	0	0	7	0	0
1250	InvasiveA	Invasive_Tumor	851.305	2050.2	1	0	0	0	0	1	0	0	0	0	0	0	2	4	8	10	0	0	0	0	0	0	0	0	0	0	1	0	0	0	4	0	0
1251	InvasiveA	Prolif_Invasive_Tumor	816.816	2050.83	9	0	0	0	1	0	0	0	0	0	0	1	4	4	16	12	0	0	0	0	0	0	0	0	0	0	0	0	1	0	9	0	0
1252	InvasiveA	Stromal	848.735	2058.48	0	1	0	0	2	1	0	1	0	1	0	0	4	2	13	7	0	0	0	0	0	0	1	0	0	0	10	0	0	0	3	1	0
1253	InvasiveA	Invasive_Tumor	834.876	2057.04	6	2	0	0	0	0	0	0	0	0	4	0	1	8	27	21	0	0	0	0	0	0	0	0	0	0	0	0	0	0	8	0	0
1254	InvasiveA	Invasive_Tumor	821.192	2062.74	3	0	0	0	0	0	0	0	0	0	0	0	0	7	8	2	0	0	0	0	0	0	0	0	0	0	0	0	0	0	3	0	0
1255	InvasiveA	Invasive_Tumor	832.029	2067.23	0	1	0	0	2	0	0	0	0	2	1	1	1	5	3	2	0	1	0	0	0	0	0	0	0	0	0	0	0	0	1	0	0
1256	InvasiveA	Macrophages_1	843.825	2071.1	0	0	0	0	5	0	0	0	3	2	0	0	3	3	3	1	0	1	0	0	0	0	2	0	0	0	3	1	0	0	3	0	0
1257	InvasiveA	Macrophages_1	831.742	2076.12	0	0	0	0	1	0	0	0	1	3	0	0	0	1	1	0	0	1	0	0	0	0	0	0	0	1	1	0	0	0	0	0	0
1258	InvasiveA	Invasive_Tumor	826.577	2076.78	1	2	0	0	0	0	0	0	0	1	0	0	1	6	8	8	0	1	0	0	0	0	0	0	0	0	0	0	0	0	7	0	0
1259	InvasiveA	Invasive_Tumor	816.58	2077.3	10	4	0	0	0	0	0	0	0	0	0	1	1	19	37	19	0	0	0	0	0	0	0	0	2	0	0	0	0	0	11	0	1
1260	InvasiveA	Invasive_Tumor	834.531	2083.63	0	3	0	0	0	0	0	0	1	1	0	0	0	7	3	1	0	0	0	0	0	0	0	0	0	0	0	0	0	0	0	0	0
1261	InvasiveA	Invasive_Tumor	841.93	2083.93	4	0	0	0	0	1	0	0	2	0	0	0	1	3	6	8	0	0	0	0	0	0	0	0	0	0	0	0	0	0	3	0	0
1262	InvasiveA	Prolif_Invasive_Tumor	850.645	2080	3	1	0	0	0	0	0	0	0	0	0	0	1	8	14	13	0	0	0	0	0	0	0	0	0	0	1	0	0	0	2	0	0
1263	InvasiveA	Invasive_Tumor	827.123	2089.56	4	2	0	0	0	0	0	0	0	0	1	0	0	11	11	3	0	0	0	0	0	0	0	0	0	0	0	0	0	1	6	0	0
1264	InvasiveA	Macrophages_1	851.586	2097.45	1	2	0	0	3	0	0	0	3	5	0	1	2	5	10	5	0	1	0	0	0	0	1	1	0	0	0	1	0	0	6	0	0
1265	InvasiveA	Invasive_Tumor	819.085	2097.97	4	0	0	0	0	0	0	0	0	0	0	4	0	6	15	16	0	0	0	0	0	0	0	0	0	0	0	0	0	0	9	0	0
1266	InvasiveA	Invasive_Tumor	828.062	2100.16	1	0	0	0	0	0	0	0	0	0	0	0	0	4	4	3	0	0	0	0	1	0	0	0	0	0	0	0	0	0	7	0	0
1267	InvasiveA	Invasive_Tumor	839.952	2099.3	2	1	0	0	1	0	0	0	0	0	0	0	1	9	15	15	0	0	0	0	0	0	0	0	1	0	1	0	0	0	4	0	0
1268	InvasiveA	Invasive_Tumor	835.885	2108.02	4	0	0	0	1	0	0	0	0	0	0	0	0	6	11	2	0	0	0	0	0	0	0	0	0	0	1	0	0	0	1	0	0
1269	InvasiveA	Invasive_Tumor	825.36	2113.75	10	1	0	0	0	0	0	0	0	1	0	1	0	18	24	13	0	0	0	0	0	0	0	0	0	0	1	0	0	0	11	0	1
1270	InvasiveA	Invasive_Tumor	828.224	2122.63	2	0	0	0	0	0	0	0	1	0	0	0	1	2	3	3	0	0	0	0	0	0	0	0	0	0	0	1	0	0	4	0	0
1271	InvasiveA	Stromal	852.107	2120.5	1	20	0	0	9	1	0	0	7	19	0	2	1	1	4	2	12	3	0	0	2	0	1	3	0	2	43	0	0	0	1	0	0
1272	InvasiveA	Invasive_Tumor	836.568	2125.45	1	1	0	0	0	0	0	0	1	0	0	1	0	11	14	16	0	0	0	0	0	0	0	0	0	0	2	0	0	0	8	0	0
1273	InvasiveA	Invasive_Tumor	842.655	2133.45	8	3	0	0	1	0	0	0	0	1	0	1	1	12	16	8	0	0	0	0	0	0	1	0	0	0	0	0	0	0	3	0	0
1274	InvasiveA	Prolif_Invasive_Tumor	821.485	2133.7	7	1	1	0	0	1	0	0	0	0	0	0	2	13	41	19	0	0	0	0	0	0	0	0	1	0	0	0	0	0	9	0	2
1275	InvasiveA	Prolif_Invasive_Tumor	838.552	2142.91	5	1	0	0	0	1	0	0	0	0	0	0	2	7	16	15	0	0	0	0	0	0	0	0	0	0	1	0	0	0	6	0	0
1276	InvasiveA	Invasive_Tumor	819.857	2145.86	2	0	0	0	0	1	0	0	0	0	0	0	0	9	9	9	0	0	0	1	0	0	0	0	1	0	0	0	0	0	4	0	1
1277	InvasiveA	Invasive_Tumor	851.098	2151.93	4	3	0	0	0	0	0	0	0	1	0	0	2	13	20	19	0	0	0	0	0	0	0	0	0	0	0	0	0	0	20	0	0
1278	InvasiveA	Prolif_Invasive_Tumor	836.641	2157.61	0	1	0	0	0	0	0	0	0	0	0	0	1	5	15	8	0	0	1	0	0	0	0	0	0	0	0	0	0	0	6	0	0
1279	InvasiveA	Prolif_Invasive_Tumor	823.08	2156.01	6	1	0	0	0	0	0	0	0	0	0	1	0	20	37	35	0	0	0	0	0	0	1	0	0	0	0	1	0	0	16	0	1
1280	InvasiveA	Prolif_Invasive_Tumor	844.661	2160.68	0	1	0	0	0	0	0	0	0	0	0	0	1	7	11	5	0	0	0	0	0	0	0	0	0	0	0	0	0	0	2	0	0
1281	InvasiveA	Invasive_Tumor	839.772	2168.94	0	0	0	0	0	0	0	0	0	0	0	5	0	7	11	8	0	0	0	0	0	0	0	0	0	0	0	0	0	0	11	0	0
1282	InvasiveA	Invasive_Tumor	854.156	2167.31	6	2	0	0	0	0	0	0	0	0	0	2	0	13	30	13	0	0	0	0	0	0	0	0	0	0	0	0	0	0	21	0	0
1283	InvasiveA	Invasive_Tumor	826.575	2170.96	8	1	0	0	0	0	0	0	0	0	0	5	3	12	20	16	0	0	2	0	0	0	0	0	1	0	0	0	0	0	13	0	0
1284	InvasiveA	Invasive_Tumor	847.232	2181.92	5	3	0	0	0	0	0	0	0	0	0	1	2	24	14	10	0	0	0	0	0	0	0	0	0	0	0	0	0	0	8	0	0
1285	InvasiveA	Invasive_Tumor	821.57	2183.91	13	3	0	0	0	1	0	1	0	0	0	3	2	31	34	19	0	0	0	0	0	0	0	0	0	1	0	0	0	0	20	0	0
1286	InvasiveA	Invasive_Tumor	834.178	2190.48	4	2	0	0	0	0	0	0	0	0	0	0	1	23	17	16	0	0	0	0	0	0	0	0	0	0	0	1	0	0	4	0	1
1287	InvasiveA	Prolif_Invasive_Tumor	859.542	2192.02	12	1	0	0	0	0	0	0	0	0	0	2	0	31	22	10	0	0	0	0	0	0	0	0	2	0	2	1	0	0	13	0	0
1288	InvasiveA	Invasive_Tumor	819.674	2195.81	4	0	0	0	0	0	0	0	0	0	0	0	0	11	18	5	0	0	0	0	0	0	0	0	2	0	0	1	0	0	4	0	0
1289	InvasiveA	Invasive_Tumor	841.902	2200.79	6	3	0	0	1	0	0	0	0	0	0	0	3	25	21	15	0	0	0	0	0	0	0	1	0	0	0	0	0	0	12	0	0
1290	InvasiveA	Prolif_Invasive_Tumor	827.837	2205.9	3	2	0	1	0	0	0	0	0	0	0	0	2	34	27	17	0	0	0	0	0	0	0	1	0	0	0	0	0	0	6	0	0
1291	InvasiveA	Prolif_Invasive_Tumor	852.665	2216.59	4	4	0	0	1	0	0	0	0	0	0	0	1	20	21	15	0	0	0	0	0	0	0	0	0	0	0	0	0	0	12	0	0
1292	InvasiveA	Invasive_Tumor	821.421	2220.24	8	1	0	0	0	0	0	0	0	0	1	1	0	15	12	30	0	0	0	0	0	0	1	0	0	0	1	0	0	0	10	0	0
1293	InvasiveA	Prolif_Invasive_Tumor	837.706	2221.24	13	2	0	0	0	0	0	0	0	1	0	0	3	25	52	26	0	0	0	0	0	0	0	0	0	0	0	0	0	0	15	0	0
1294	InvasiveA	Invasive_Tumor	854.105	2228.4	6	1	0	0	0	0	0	0	0	0	0	0	0	29	21	20	0	0	0	0	0	0	0	0	0	0	0	0	0	0	7	0	0
1295	InvasiveA	Invasive_Tumor	824.054	2231.54	8	0	0	0	0	1	0	0	0	0	0	0	1	14	17	14	0	0	0	0	0	0	0	0	0	0	0	1	0	0	7	0	0
1296	InvasiveA	Invasive_Tumor	854.07	2238.02	0	1	0	0	0	0	0	0	0	0	0	2	0	4	4	18	0	0	0	0	0	0	0	0	0	0	0	0	0	0	3	0	2
1297	InvasiveA	Prolif_Invasive_Tumor	841.198	2239.53	1	1	0	0	0	0	0	0	0	0	0	0	5	8	6	23	0	0	0	0	0	0	0	0	0	0	0	0	0	0	4	0	0
1298	InvasiveA	Invasive_Tumor	816.623	2239.46	5	1	0	0	0	0	0	0	0	0	0	2	0	6	22	12	0	0	0	0	0	0	0	1	1	0	1	0	0	0	9	0	0
1299	InvasiveA	Invasive_Tumor	831.896	2241.67	2	0	0	0	0	1	0	0	0	0	0	0	1	13	21	16	0	0	0	0	0	0	0	0	0	0	0	0	0	0	9	0	0
1355	InvasiveA	Invasive_Tumor	427.581	2521.79	3	1	0	0	0	0	0	0	0	0	0	0	0	5	10	22	0	0	0	0	0	0	0	0	0	0	0	0	0	0	4	0	0
1356	InvasiveA	Invasive_Tumor	430.93	2536	2	3	2	0	0	1	0	0	0	0	0	3	1	14	20	31	0	0	0	1	0	0	0	0	0	0	0	1	0	0	9	0	0
1357	InvasiveA	Invasive_Tumor	437.18	2548.97	3	1	2	0	0	0	0	0	0	0	1	2	2	11	27	20	0	0	0	0	0	0	0	0	0	0	0	1	0	0	8	0	0
1360	InvasiveA	Invasive_Tumor	587.538	2559.36	4	1	0	0	0	0	0	0	0	0	0	0	0	6	13	21	0	0	0	0	0	0	0	0	0	0	0	0	0	0	2	0	0
1361	InvasiveA	Prolif_Invasive_Tumor	590.322	2544.61	0	5	0	0	0	0	0	0	0	0	0	0	2	2	26	26	0	0	0	0	0	0	0	0	1	0	0	4	0	0	3	0	0
1362	InvasiveA	Invasive_Tumor	600.914	2552.79	0	2	0	0	0	1	0	0	0	0	0	0	0	12	28	21	0	0	0	0	0	0	0	0	0	0	0	1	0	0	10	0	0
1363	InvasiveA	Invasive_Tumor	598.167	2528.12	0	0	2	0	0	0	0	0	0	0	0	0	0	8	15	13	0	0	0	0	0	0	0	0	0	0	0	0	0	0	4	0	0
1364	InvasiveA	Invasive_Tumor	574.775	2556.37	14	8	1	0	0	0	0	0	1	1	0	1	1	6	8	11	0	0	0	0	0	0	0	0	0	0	5	1	0	0	9	0	0
1365	InvasiveA	Invasive_Tumor	599.149	2538.4	0	0	0	0	0	0	0	0	0	0	0	0	0	3	14	17	0	0	0	0	0	0	0	0	0	0	0	1	0	0	4	0	1
1366	InvasiveA	Invasive_Tumor	561.615	2553.31	0	0	0	0	0	0	0	0	0	0	0	1	0	2	9	4	0	0	0	0	0	0	0	0	0	0	0	0	0	0	3	0	0
1367	InvasiveA	Invasive_Tumor	582.501	2550.56	2	0	1	0	0	0	0	0	0	0	0	1	0	2	5	5	0	0	0	0	0	0	0	0	0	0	3	1	0	0	1	0	0
1368	InvasiveA	Invasive_Tumor	579.22	2535.97	11	1	4	0	4	0	0	0	3	0	0	1	3	3	35	38	0	0	0	0	0	0	0	0	0	0	2	0	0	0	8	0	1
1369	InvasiveA	Invasive_Tumor	607.193	2533.87	0	1	0	0	0	0	0	0	0	0	0	1	1	4	8	10	0	0	0	0	0	0	0	0	0	0	0	0	0	0	5	0	0
1370	InvasiveA	Prolif_Invasive_Tumor	611.973	2557.69	3	0	0	0	0	0	0	0	0	0	0	0	0	5	15	12	0	0	0	0	0	0	1	0	0	0	1	0	0	0	2	0	0
1371	InvasiveA	Invasive_Tumor	615.067	2528.95	5	0	2	0	0	0	0	0	0	0	0	1	1	4	13	23	0	0	0	0	0	0	0	0	0	0	0	0	0	0	6	0	0
1372	InvasiveA	Prolif_Invasive_Tumor	614.673	2543.4	3	1	0	0	0	0	0	0	0	0	0	1	0	5	21	18	0	0	0	0	0	0	0	0	0	0	1	0	0	0	4	0	0
1373	InvasiveA	Invasive_Tumor	623.95	2559.31	3	2	0	0	1	0	0	0	0	0	0	0	3	6	18	14	0	0	0	0	0	0	0	0	0	0	0	1	0	0	7	0	0
1374	InvasiveA	Unlabeled	511.666	2546.03	1	0	0	0	1	0	0	0	0	2	10	0	4	4	9	4	0	2	0	0	0	0	0	0	0	0	3	1	0	0	5	0	0
1375	InvasiveA	Invasive_Tumor	627.824	2531.88	2	0	2	0	0	0	0	0	0	0	0	1	0	5	8	13	0	0	0	0	0	0	0	0	1	0	0	0	0	0	3	0	0
1376	InvasiveA	Prolif_Invasive_Tumor	628.813	2541	0	0	0	0	0	0	0	0	0	0	0	0	0	4	6	9	0	0	0	0	0	0	0	0	0	0	0	1	0	0	0	0	0
1377	InvasiveA	Prolif_Invasive_Tumor	629.457	2549.73	2	1	2	0	0	0	0	0	0	0	0	0	1	2	11	9	0	0	0	0	0	0	0	0	0	0	0	1	0	0	1	0	0
1378	InvasiveA	Invasive_Tumor	639.847	2529.54	7	1	0	0	0	0	0	0	1	0	0	1	0	5	14	18	0	0	0	1	0	0	0	0	0	0	0	0	0	0	2	0	0
1379	InvasiveA	Prolif_Invasive_Tumor	637.756	2554.44	1	0	1	0	0	0	0	0	0	0	0	0	0	0	1	1	0	0	0	0	0	0	0	0	0	0	0	0	0	0	0	0	0
1380	InvasiveA	Invasive_Tumor	639.995	2543.11	2	0	0	0	0	0	0	0	1	0	0	1	0	2	5	12	0	0	0	0	0	0	0	0	0	0	0	0	0	0	0	0	0
1381	InvasiveA	Invasive_Tumor	644.364	2550.14	2	1	0	0	0	0	0	0	0	0	0	1	0	0	5	1	0	0	0	0	0	0	0	0	0	0	0	0	0	0	0	0	0
1382	InvasiveA	Prolif_Invasive_Tumor	643.642	2560.59	5	0	0	0	0	0	0	0	0	0	0	0	1	0	5	13	0	0	0	0	0	0	0	0	0	0	0	0	0	0	2	1	0
1383	InvasiveA	Invasive_Tumor	647.719	2540.85	2	0	0	0	0	0	0	0	0	0	1	0	0	1	5	5	0	0	0	0	0	0	0	0	1	0	0	0	0	0	3	0	0
1384	InvasiveA	Invasive_Tumor	649.932	2527.8	1	1	0	0	0	0	0	0	0	0	0	0	2	1	9	17	0	0	0	0	0	0	0	0	0	0	0	0	0	0	3	0	0
1385	InvasiveA	Invasive_Tumor	650.67	2551.71	0	1	0	0	0	0	0	0	0	0	0	1	1	0	1	4	0	0	0	0	0	0	0	0	0	0	0	0	0	0	3	0	0
1386	InvasiveA	Invasive_Tumor	655.415	2540.96	2	0	1	0	0	0	0	0	0	0	0	1	1	4	10	19	0	0	0	0	0	0	0	0	0	0	0	0	0	0	3	1	0
1387	InvasiveA	Invasive_Tumor	659.112	2552.08	1	1	0	0	1	0	0	0	0	0	0	0	1	1	6	15	0	0	0	0	0	0	0	0	0	0	0	0	0	0	5	0	0
1388	InvasiveA	Invasive_Tumor	659.329	2533.13	1	1	1	0	0	0	0	0	0	0	0	0	1	0	6	4	0	0	0	0	0	0	0	0	0	0	0	0	0	0	1	0	0
1389	InvasiveA	Macrophages_1	667.3	2549.6	0	0	0	0	1	0	0	0	0	4	0	0	0	0	0	0	0	1	0	0	0	0	0	0	0	0	0	0	0	0	0	0	0
1390	InvasiveA	Macrophages_2	667.411	2554.58	0	0	0	0	2	0	0	0	0	1	0	0	0	0	0	0	0	0	0	0	0	0	0	0	0	0	0	0	0	0	1	0	0
1391	InvasiveA	Invasive_Tumor	664.82	2529.17	7	0	0	0	0	0	0	0	0	0	0	0	0	2	6	11	0	0	0	0	0	0	0	0	0	0	1	0	0	0	2	1	0
1392	InvasiveA	Invasive_Tumor	667.165	2540.11	1	1	0	0	0	0	0	0	0	0	0	0	1	9	8	3	0	0	0	0	0	0	0	0	0	0	0	0	0	0	3	0	0
1393	InvasiveA	Invasive_Tumor	673.828	2549.61	0	0	0	0	0	0	0	0	0	1	0	0	0	0	4	3	0	0	0	0	0	0	0	0	0	0	3	0	0	0	1	0	0
1394	InvasiveA	Invasive_Tumor	678.711	2531.49	9	1	0	0	0	0	0	0	0	0	0	0	2	7	17	11	0	0	0	0	0	1	0	0	1	0	0	0	0	0	4	0	0
1395	InvasiveA	Invasive_Tumor	756.291	2535.23	0	1	0	0	0	0	0	0	0	0	0	0	2	5	15	18	0	0	0	0	0	0	0	0	1	0	0	1	0	0	6	1	0
1396	InvasiveA	Invasive_Tumor	505.287	2534.61	1	2	0	0	1	0	0	0	0	2	0	1	1	6	11	2	0	0	0	0	0	0	0	1	0	0	1	0	0	0	6	0	0
1397	InvasiveA	Invasive_Tumor	682.35	2545.74	5	0	0	0	0	0	0	0	0	0	0	0	1	1	6	6	0	0	0	0	1	0	1	0	0	1	2	0	0	0	0	0	0
1398	InvasiveA	Endothelial	686.91	2556.76	0	0	0	1	0	5	0	0	0	0	0	0	0	1	0	1	0	0	0	0	0	0	3	2	0	3	9	1	0	0	0	0	16
1399	InvasiveA	Invasive_Tumor	532.247	2548.83	8	1	0	0	0	0	0	0	0	0	0	0	0	9	15	17	0	0	0	0	0	0	0	0	0	0	0	0	0	0	17	0	2
1400	InvasiveA	Invasive_Tumor	690.912	2538.26	1	3	0	0	0	0	0	0	2	0	0	0	0	3	3	6	0	1	0	0	0	0	0	0	0	0	6	0	0	0	0	0	0
1401	InvasiveA	Stromal	702.486	2541.83	0	5	0	0	3	0	0	0	1	6	0	0	1	0	1	2	0	3	0	0	1	0	3	1	0	1	4	0	0	0	0	0	0
1402	InvasiveA	Invasive_Tumor	712.377	2529.69	0	1	0	1	0	0	0	0	0	0	0	0	0	3	0	2	0	0	0	0	0	0	0	0	0	0	3	0	0	0	0	0	0
1403	InvasiveA	Macrophages_1	704.05	2555.17	0	2	0	0	4	1	0	0	1	2	0	0	3	2	2	2	2	1	0	0	0	0	2	1	0	0	2	0	0	0	0	0	0
1404	InvasiveA	Invasive_Tumor	722.413	2539.82	8	0	0	0	0	2	0	0	0	0	0	1	5	18	27	24	0	0	0	0	0	0	0	0	1	0	2	0	0	0	7	0	0
1405	InvasiveA	Invasive_Tumor	728.668	2550.57	2	0	0	0	0	0	0	0	0	0	0	0	1	8	5	11	0	0	0	0	0	0	0	0	0	0	0	0	0	0	5	0	0
1406	InvasiveA	Invasive_Tumor	740.858	2533.33	3	0	0	0	0	0	0	0	0	0	0	1	0	1	6	9	0	0	0	0	0	0	0	0	0	0	0	0	0	0	3	0	1
1407	InvasiveA	Invasive_Tumor	521.479	2539.68	9	0	0	0	0	0	0	0	0	0	0	2	0	4	18	13	0	0	0	0	0	0	0	0	0	0	1	1	0	0	7	1	0
1408	InvasiveA	Invasive_Tumor	523.011	2559.98	5	0	0	0	1	0	0	0	0	9	1	3	1	1	10	3	0	0	0	0	0	0	0	0	0	1	1	0	0	0	6	2	0
1409	InvasiveA	Macrophages_1	532.394	2530.66	0	2	0	0	0	0	0	0	3	2	0	0	7	9	10	8	0	3	0	0	0	0	0	0	0	0	0	0	0	0	2	0	0
1410	InvasiveA	Invasive_Tumor	541.248	2549.83	3	0	0	0	0	0	0	0	0	0	0	1	0	6	10	5	0	0	0	0	0	0	0	1	0	0	0	1	0	0	6	0	0
1411	InvasiveA	Invasive_Tumor	545.805	2533.37	4	3	0	0	0	0	0	0	0	0	0	0	2	30	40	34	0	0	1	0	0	0	0	0	0	3	0	0	0	0	12	0	0
1412	InvasiveA	Invasive_Tumor	555.113	2559.78	4	4	0	0	0	0	0	0	0	0	0	1	1	2	10	5	0	0	0	0	0	0	0	0	0	1	4	0	0	0	3	0	0
1413	InvasiveA	Invasive_Tumor	548.628	2553.36	0	2	0	0	0	0	0	0	1	0	0	1	0	1	3	3	0	0	0	0	0	0	0	1	0	0	2	0	0	1	0	0	0
1414	InvasiveA	Invasive_Tumor	561.807	2533.24	4	1	0	0	0	1	0	0	0	0	0	0	0	12	12	18	0	0	0	0	0	0	0	0	0	0	0	0	0	0	7	0	0
1415	InvasiveA	Invasive_Tumor	562.412	2545.09	14	0	0	0	0	0	0	0	0	2	0	0	1	13	15	19	0	2	1	0	0	0	0	0	0	0	1	0	0	0	10	0	0
1416	InvasiveA	Invasive_Tumor	452.143	2540.51	1	2	1	0	0	0	0	0	0	0	0	0	3	3	10	9	0	0	0	0	0	0	0	0	0	0	0	1	0	0	5	0	0
1417	InvasiveA	Invasive_Tumor	442.423	2536.94	5	0	8	0	0	1	0	0	0	0	0	3	1	9	15	20	0	0	0	0	0	0	0	0	0	0	0	2	0	0	3	0	0
1418	InvasiveA	Invasive_Tumor	454.611	2528.91	2	0	4	0	0	0	0	0	0	0	0	2	0	10	18	24	0	0	0	0	0	0	0	0	0	0	0	4	0	0	3	0	0
1419	InvasiveA	Invasive_Tumor	745.286	2544.2	5	1	0	0	0	0	0	0	0	0	0	0	1	4	8	17	0	0	0	0	0	0	0	0	0	0	0	0	0	0	7	0	0
1420	InvasiveA	Invasive_Tumor	467.429	2540.58	3	4	2	1	0	0	0	0	0	0	0	0	1	5	16	6	0	0	0	0	1	0	1	0	0	0	4	1	0	0	10	0	0
1421	InvasiveA	Invasive_Tumor	468.199	2551.74	12	0	0	0	0	0	0	0	0	0	0	2	2	6	10	6	0	0	0	0	0	0	0	0	0	0	0	0	0	0	12	0	1
1422	InvasiveA	Invasive_Tumor	480.033	2543.32	0	0	0	0	0	0	0	0	0	0	0	0	0	3	2	2	0	0	0	0	0	0	0	0	0	0	0	0	0	0	2	0	0
1423	InvasiveA	Stromal	475.023	2534.11	1	1	0	0	0	1	0	0	0	1	0	0	0	2	9	2	0	0	0	0	0	0	2	0	0	0	9	0	0	0	0	0	0
1424	InvasiveA	Invasive_Tumor	481.335	2529.5	2	3	0	0	0	0	0	0	0	0	0	1	0	4	6	6	0	0	0	0	0	0	3	0	0	0	2	0	0	0	2	0	0
1425	InvasiveA	Invasive_Tumor	487.087	2552.92	5	0	0	0	1	0	0	0	0	1	0	0	0	4	9	7	0	0	0	0	0	0	0	0	0	0	1	0	0	0	9	0	0
1426	InvasiveA	Prolif_Invasive_Tumor	482.691	2536.98	0	0	0	0	0	0	0	0	0	1	0	0	0	2	4	2	0	0	0	0	0	0	0	0	0	0	0	0	0	0	0	0	0
1427	InvasiveA	Invasive_Tumor	497.536	2559.17	5	0	0	0	1	0	0	0	0	0	0	1	3	5	9	14	0	0	0	0	0	0	0	0	1	0	3	0	0	0	8	2	0
1428	InvasiveA	Invasive_Tumor	499.545	2547.87	5	2	0	0	1	0	0	0	0	0	0	0	1	6	13	10	0	0	0	0	0	0	0	0	1	0	0	0	0	0	5	0	0
1429	InvasiveA	Invasive_Tumor	490.195	2538.02	10	3	0	0	0	0	0	0	0	0	0	1	4	15	21	6	0	0	0	0	0	0	0	0	0	0	0	0	0	0	9	0	0
1430	InvasiveA	Invasive_Tumor	675.299	2540.35	7	0	0	0	0	0	0	0	0	0	0	0	1	1	11	11	0	0	0	0	0	0	0	0	0	0	2	0	0	0	3	0	0
1431	InvasiveA	Invasive_Tumor	444.138	2526.2	0	0	1	0	0	0	0	0	0	0	0	0	0	1	10	5	0	0	0	0	0	0	0	0	0	0	0	3	0	0	3	0	0
1432	InvasiveA	Invasive_Tumor	454.662	2549.77	7	3	1	0	0	0	0	0	0	2	0	1	1	8	22	18	0	0	0	0	0	0	0	0	0	0	1	0	0	0	9	0	0
1583	InvasiveA	Invasive_Tumor	815.528	1842.09	4	3	0	0	0	1	0	0	0	0	0	0	0	11	22	14	0	0	0	0	0	0	0	0	0	0	0	0	0	0	8	0	0
1584	InvasiveA	Invasive_Tumor	793.41	1718.03	2	0	0	0	0	0	0	0	0	1	0	1	0	6	3	1	0	0	0	0	0	0	0	0	0	0	0	0	0	0	4	0	0
1585	InvasiveA	Prolif_Invasive_Tumor	825.343	1864.03	3	3	0	0	0	1	0	0	0	0	0	0	6	9	18	15	0	0	0	0	0	0	0	1	0	0	0	0	0	0	10	0	0
1586	InvasiveA	Prolif_Invasive_Tumor	832.236	1841.93	10	2	0	0	0	0	0	0	0	0	1	2	0	9	26	11	0	0	0	0	0	0	0	1	0	0	0	0	0	0	5	0	0
1587	InvasiveA	Invasive_Tumor	827.447	1809.08	7	3	0	0	0	1	0	0	0	1	0	1	1	8	15	11	0	0	0	0	0	0	0	0	0	0	0	0	0	0	8	0	0
1588	InvasiveA	Invasive_Tumor	822.647	1853.98	5	0	0	0	0	0	0	0	0	0	0	0	0	14	15	11	0	0	0	1	0	0	0	0	2	0	0	0	0	0	8	0	0
1589	InvasiveA	Prolif_Invasive_Tumor	835.581	1905.28	1	0	0	0	1	0	0	0	1	0	0	0	0	8	12	8	0	0	0	0	0	0	0	0	0	1	0	0	0	0	7	0	0
1590	InvasiveA	Prolif_Invasive_Tumor	817.529	1766.23	1	2	0	0	0	0	0	0	0	0	0	0	0	10	17	15	0	0	0	0	0	0	0	0	0	0	0	0	0	0	2	0	0
1591	InvasiveA	Invasive_Tumor	850.453	1896.52	6	3	0	0	1	0	0	0	0	2	0	0	2	12	19	14	0	0	0	0	0	0	0	0	0	2	0	0	0	0	15	0	0
1592	InvasiveA	Invasive_Tumor	826.428	1786.75	1	2	0	0	2	0	0	0	0	0	0	1	0	2	11	7	0	0	0	0	0	0	0	0	0	0	1	0	0	0	0	0	0
1594	InvasiveA	Stromal	836.398	1967.93	0	11	0	0	2	0	0	0	5	1	0	0	0	0	2	1	0	0	0	0	0	0	0	4	0	1	6	0	0	0	0	0	0
1596	InvasiveA	Invasive_Tumor	824.365	1827.8	8	0	0	0	0	1	0	0	0	0	0	3	0	10	18	14	0	0	0	0	0	0	0	0	0	0	0	0	0	0	15	0	0
1599	InvasiveA	Invasive_Tumor	834.684	1769.09	2	2	0	0	2	0	0	0	0	0	0	0	0	9	13	12	0	0	0	0	0	0	0	0	0	0	0	0	0	0	11	0	0
1600	InvasiveA	Macrophages_1	846.493	1975.62	0	0	0	0	1	0	0	0	4	1	0	0	0	3	5	8	0	1	0	0	0	0	0	0	0	1	0	0	0	0	0	2	0
1604	InvasiveA	Invasive_Tumor	838.961	1888.48	7	1	0	0	0	0	0	0	0	1	0	0	2	12	25	23	0	0	0	0	0	0	0	0	0	0	0	0	0	0	12	0	0
1606	InvasiveA	Invasive_Tumor	837.915	1878.65	5	3	0	0	1	0	0	0	0	0	0	0	1	9	13	14	0	0	0	0	0	0	0	0	0	0	0	0	0	0	7	0	0
1610	InvasiveA	Invasive_Tumor	820.914	1877.97	0	0	0	0	1	0	0	0	0	0	0	0	0	8	6	9	0	0	0	0	0	0	0	0	0	0	0	1	0	0	3	0	0
1611	InvasiveA	Invasive_Tumor	832.705	1871.93	7	1	0	0	0	1	0	0	0	0	0	1	0	4	16	6	0	0	0	0	0	0	0	0	0	0	0	0	0	0	7	0	0
1613	InvasiveA	Invasive_Tumor	845.11	1920.72	14	3	0	0	1	0	0	0	0	0	0	0	2	25	43	44	0	1	0	0	0	0	1	0	1	0	1	0	0	1	13	1	0
1615	InvasiveA	Invasive_Tumor	843.658	1938.13	1	0	0	0	0	0	0	0	0	0	0	0	1	4	5	8	0	0	0	0	0	0	0	0	0	1	0	0	0	0	4	1	0
1616	InvasiveA	Invasive_Tumor	831.753	1757.52	4	2	0	0	0	0	0	0	0	0	0	0	0	10	18	6	0	0	0	0	0	0	0	0	0	1	0	0	1	0	6	0	0
1617	InvasiveA	Invasive_Tumor	823.827	1927.42	7	2	0	0	0	0	0	0	0	0	0	0	0	10	19	18	0	0	0	0	0	0	0	0	0	0	0	1	0	0	16	1	0
1618	InvasiveA	Endothelial	840.82	1950.35	0	8	0	0	0	4	0	0	0	0	0	1	1	0	1	2	0	0	0	0	0	0	1	6	0	7	6	0	0	0	0	2	7
1619	InvasiveA	Invasive_Tumor	827.093	1895.48	4	2	0	0	0	0	0	0	0	0	0	1	1	6	4	11	0	0	0	0	0	0	0	0	0	0	0	0	0	0	5	0	0
1620	InvasiveA	Invasive_Tumor	821.84	1736.58	3	0	0	0	1	0	0	0	0	0	0	1	0	4	1	0	0	0	0	0	0	0	0	0	0	0	1	0	0	0	4	0	0
1626	InvasiveA	Invasive_Tumor	826.696	1718.57	4	0	0	0	1	0	0	0	0	2	0	0	0	7	7	3	0	0	0	0	0	0	0	0	0	0	0	0	0	0	3	0	0
1627	InvasiveA	Macrophages_1	818.886	1717.02	0	0	0	0	5	0	0	0	2	3	0	0	1	1	6	2	0	0	0	0	0	0	0	0	0	0	1	0	0	0	0	0	0
1628	InvasiveA	Invasive_Tumor	844.319	1864.28	5	1	0	0	0	0	0	0	0	0	0	0	0	10	11	9	0	0	0	0	0	0	0	0	0	0	0	0	0	0	7	0	1
1629	InvasiveA	Invasive_Tumor	835.953	1799.4	1	1	0	0	0	0	0	0	0	0	0	0	0	2	2	2	0	0	0	0	1	0	0	0	0	0	0	0	0	0	3	0	2
1634	InvasiveA	Macrophages_1	843.665	1777.27	0	0	0	0	2	0	0	0	2	5	0	0	4	2	3	2	1	4	0	0	0	0	0	0	0	2	0	0	0	0	1	0	0
1635	InvasiveA	Invasive_Tumor	843.125	1816.27	4	1	0	0	0	0	0	0	0	0	0	1	0	16	22	17	0	0	0	0	0	0	0	0	0	0	0	1	0	0	8	0	0
1638	InvasiveA	Prolif_Invasive_Tumor	842.838	1829.14	2	0	0	0	0	0	0	0	0	0	0	1	1	13	18	17	0	0	0	0	0	0	0	0	0	0	0	0	0	0	6	0	0
1640	InvasiveA	Invasive_Tumor	819.867	1729.19	2	0	0	0	0	0	0	0	0	0	0	2	0	6	15	6	0	0	0	0	0	0	0	0	0	0	0	0	0	0	7	0	0
1641	InvasiveA	Invasive_Tumor	846.142	1850.14	15	4	0	0	0	0	0	0	0	0	0	4	1	24	21	19	0	0	1	0	0	0	0	0	0	0	0	0	0	0	12	0	0
1642	InvasiveA	Prolif_Invasive_Tumor	852.041	1802.55	1	3	0	0	1	0	0	0	0	0	0	1	1	14	19	14	0	0	0	0	0	0	0	0	0	1	2	1	0	0	6	0	0
1643	InvasiveA	Macrophages_1	838.058	1785.24	2	0	0	0	4	0	0	0	3	5	0	0	6	0	1	4	0	1	0	0	0	0	1	0	0	1	0	0	0	0	5	1	0
1644	InvasiveA	Invasive_Tumor	825.537	1978.27	16	2	0	0	1	0	0	0	0	1	0	2	0	18	31	28	0	0	0	0	0	0	0	0	0	0	0	0	0	0	11	0	0
1650	InvasiveA	Endothelial	849.263	1959.72	0	9	0	0	0	11	0	0	0	0	0	0	0	0	0	3	0	0	0	0	0	0	0	1	0	16	1	0	0	0	0	0	4
1651	InvasiveA	Invasive_Tumor	831.632	1935.97	3	1	0	0	1	1	0	0	0	0	0	0	1	13	13	12	0	0	0	0	0	0	0	0	0	0	0	0	0	0	5	0	0
1652	InvasiveA	Invasive_Tumor	851.468	1873.16	5	1	0	0	0	0	0	0	0	0	0	0	2	6	5	13	0	0	0	0	0	1	0	0	0	0	0	0	0	0	7	0	1
1654	InvasiveA	Invasive_Tumor	828.054	1947.43	1	2	0	0	0	0	0	0	0	0	0	0	1	4	9	8	0	0	0	0	0	0	0	0	0	0	0	0	0	0	3	0	0
1655	InvasiveA	Invasive_Tumor	821.539	1908.63	16	1	0	0	0	0	0	0	0	0	0	1	2	3	9	9	0	0	0	0	0	0	1	0	0	0	0	0	0	0	7	0	0
1660	InvasiveA	Invasive_Tumor	831.938	1743.89	3	0	0	0	1	2	0	0	0	0	0	0	0	8	22	10	0	0	2	0	0	0	0	0	0	0	1	0	0	0	11	0	0
1665	InvasiveA	Invasive_Tumor	823.727	1997	5	0	0	0	0	0	0	0	0	0	0	0	1	9	16	10	0	0	0	0	0	0	0	0	1	0	0	0	0	0	6	0	0
[truncated: 86,946 more rows]

## Sheet: Fig. 5 Spot Binned Xenium Data
Visium Spot Barcode	B_Cells	CD4+_T_Cells	CD8+_T_Cells	DCIS_2	DCIS_1	Endothelial	IRF7+_DCs	Invasive_Tumor	LAMP3+_DCs	Macrophages_1	Macrophages_2	Mast_Cells	Myoepi_ACTA2+	Myoepi_KRT15+	Perivascular-Like	Prolif_Invasive_Tumor	Stromal	Stromal_&_T_Cell_Hybrid	T_Cell_&_Tumor_Hybrid	Unlabeled
[truncated: 4,992 more rows]

[truncated: 9 more sheets: Fig. 6e Heatmap, Fig. 6f Violins, Sup. Fig. 1 Panel Heatmap, Sup. Fig. 2, Sup. Fig. 3 Flex Heatmap, Sup. Fig. 5 Scatter, Sup Fig. 5 Xenium Rep 2, Sup. Fig. 7 SC Comparison, Sup. Fig. 10 Visium Deconv.]
